# Supplementary material for: Deficient glutamate biosynthesis triggers a concerted upregulation of ribosomal protein genes in Arabidopsis
Source: Sci Rep. 2017 Jul 21;7:6164. doi: 10.1038/s41598-017-06335-4 (PMC5522406; doi:10.1038/s41598-017-06335-4)
Supplement: Supplementary file 2 — Supplementary Table S2 [file 41598_2017_6335_MOESM2_ESM.xlsx]

## Sheet: RNA-seq data
Supplementary Table S2. Differential expression data obtained from the RNA-seq of Ler and orb1-3 samples
gene_id	locus	wt1_FPKM	wt1_conf_lo	wt1_conf_hi	wt2_FPKM	wt2_conf_lo	wt2_conf_hi	wt3_FPKM	wt3_conf_lo	wt3_conf_hi	orb1_1_FPKM	orb1_1_conf_lo	orb1_1_conf_hi	orb1_2_FPKM	orb1_2_conf_lo	orb1_2_conf_hi	orb1_3_FPKM	orb1_3_conf_lo	orb1_3_conf_hi	mean_wt	mean_orb1	log2(fold_change)	status	test_stat	p_value	q_value	significant
AT1G01010	Chr1:3630-5899	5.33138	1.98513	8.67764	5.65499	2.15989	9.15008	4.74608	1.65186	7.84031	1.74826	0.213274	3.28324	2.01279	0.370443	3.65513	3.96142	1.19506	6.72778	5.24415	2.57416	-1.02661	OK	-2.28488	0.0002	0.00120717	yes
AT1G01020	Chr1:5927-8737	8.59219	3.75742	13.427	6.29476	2.17363	10.4159	10.2882	4.38112	16.1952	21.6869	10.9894	32.3843	16.6696	8.17841	25.1608	14.6021	7.01796	22.1862	8.39171	17.6528	1.07286	OK	3.05141	5e-05	0.000348282	yes
AT1G01030	Chr1:11648-13714	2.18852	0.432636	3.9444	2.3516	0.582803	4.12041	1.87311	0.373038	3.37319	5.30312	2.10351	8.50273	4.22517	1.47939	6.97095	3.40576	1.03656	5.77496	2.13774	4.31135	1.01205	OK	2.24022	0.00035	0.00196651	yes
AT1G01040	Chr1:23145-33153	10.7071	1.52808	19.8862	14.7081	5.03657	24.3797	11.8555	2.36693	21.3441	8.90776	1.06928	16.7462	9.87319	2.12803	17.6184	9.82401	2.10543	17.5426	12.4236	9.53499	-0.38178	OK	-0.632768	0.2511	0.400638	no
AT1G01046	Chr1:23145-33153	12.1364	0	150.295	7.90365	0	96.9451	7.87895	0	114.038	0	0	0	2.82197	0	59.7853	0	0	0	9.30635	0.940658	-3.30647	OK	-0.563233	0.23305	0.381292	no
AT1G01050	Chr1:23145-33153	185.313	77.7953	292.831	93.0894	26.5633	159.616	168.057	68.7118	267.403	139.781	60.3118	219.249	139.031	58.145	219.916	133.987	55.8463	212.128	148.82	137.599	-0.113094	OK	-0.260876	0.64175	0.765887	no
AT1G01060	Chr1:33378-37871	85.1564	44.2934	126.019	68.6253	36.5485	100.702	99.3617	50.499	148.224	50.8697	27.3139	74.4255	45.8607	24.7355	66.9859	48.5508	26.0391	71.0625	84.3811	48.4271	-0.801107	OK	-2.85776	5e-05	0.000348282	yes
AT1G01070	Chr1:38751-40944	5.22391	1.62872	8.8191	5.42137	1.76363	9.07911	4.09589	1.10731	7.08446	1.12202	0	2.28855	3.99305	1.06108	6.92502	2.73618	0.494527	4.97783	4.91372	2.61708	-0.908857	OK	-1.82999	0.00195	0.00860299	yes
AT1G01073	Chr1:44676-44787	0	0	0	0	0	0	0	0	0	0	0	0	0	0	0	0	0	0	0	0	0	NOTEST	0	1	1	no
AT1G01080	Chr1:45295-47019	73.0312	40.3222	105.74	57.7622	31.8234	83.701	69.3393	38.3712	100.307	89.2123	48.9164	129.508	82.762	45.2294	120.295	85.0165	46.5368	123.496	66.7109	85.6636	0.36076	OK	1.32776	0.0221	0.0624951	no
AT1G01090	Chr1:47484-49286	189.35	96.5972	282.103	154.048	80.2518	227.844	146.247	76.5746	215.92	204.938	104.117	305.76	205.933	104.811	307.055	199.794	101.908	297.681	163.215	203.555	0.318647	OK	1.10896	0.0548	0.128393	no
AT1G01100	Chr1:50074-51199	583.881	300.878	866.884	335.315	180.448	490.183	616.342	317.942	914.742	1418.23	673.677	2162.77	952.766	475.842	1429.69	864.498	434.093	1294.9	511.846	1078.5	1.07524	OK	3.55001	5e-05	0.000348282	yes
AT1G01110	Chr1:52238-54692	5.07442	1.81473	8.3341	5.14939	1.83694	8.46185	5.73891	2.16908	9.30874	5.21031	1.81764	8.60299	5.3622	1.85238	8.87202	6.85842	2.69558	11.0213	5.32091	5.81031	0.126943	OK	0.312874	0.5854	0.722733	no
AT1G01115	Chr1:56623-56740	0	0	0	0	0	0	0	0	0	0	0	0	0	0	0	0	0	0	0	0	0	NOTEST	0	1	1	no
AT1G01120	Chr1:57268-59167	28.1351	15.4676	40.8026	18.0938	9.63682	26.5507	30.3187	16.6683	43.9691	31.9982	17.6048	46.3915	31.9579	17.5764	46.3394	60.9463	33.2767	88.6159	25.5158	41.6341	0.706373	OK	2.47241	5e-05	0.000348282	yes
AT1G01130	Chr1:61904-63811	0	0	0	5.99995	0	12.6187	3.64904	0	8.6888	4.53591	0	9.78299	2.77845	0	6.66088	5.55813	0	11.8216	3.21633	4.29083	0.415842	OK	0.533883	0.43625	0.593245	no
AT1G01140	Chr1:64165-67625	55.4893	30.3164	80.6621	42.9772	23.6774	62.2771	66.6182	36.5413	96.695	31.8272	17.4951	46.1593	39.1633	21.5643	56.7623	36.5376	20.1552	52.9199	55.0282	35.8427	-0.618493	OK	-2.2529	0.00015	0.000938421	yes
AT1G01150	Chr1:70114-72138	0.277163	0	0.73005	0.166144	0	0.50551	0.339766	0	0.850332	0.231988	0	0.6387	0	0	0	0.389712	0	0.949477	0.261024	0.207234	-0.332926	NOTEST	0	1	1	no
AT1G01160	Chr1:72338-74737	59.7208	11.2428	108.199	87.8337	32.3801	143.287	60.2174	11.5689	108.866	78.3162	17.9827	138.65	62.8295	14.7012	110.958	64.8378	11.415	118.261	69.2573	68.6611	-0.0124722	OK	-0.0220954	0.9693	0.981006	no
AT1G01170	Chr1:72338-74737	336.877	142.737	531.017	213.472	64.3013	362.642	328.207	141.5	514.914	358.064	144.953	571.176	312.666	126.806	498.527	323.62	131.726	515.513	292.852	331.45	0.17862	OK	0.430872	0.44425	0.60083	no
AT1G01180	Chr1:75582-76758	21.387	10.7529	32.0211	20.3679	10.0855	30.6502	19.5779	9.65966	29.4962	13.1344	5.8572	20.4117	17.6146	8.35908	26.8701	13.6686	6.16943	21.1677	20.4443	14.8059	-0.465527	OK	-1.43539	0.0131	0.0411621	no
AT1G01183	Chr1:78931-79032	0	0	0	0	0	0	0	0	0	0	0	0	0	0	0	0	0	0	0	0	0	NOTEST	0	1	1	no
AT1G01190	Chr1:83044-84864	0.2536	0	0.62554	0.609744	0	1.31032	0.350375	0	0.843775	0.241068	0	0.604811	0.313193	0	0.750829	0.429788	0	0.962888	0.404573	0.328016	-0.302632	NOTEST	0	1	1	no
AT1G01200	Chr1:86514-88213	2.33422	0.048213	4.62023	1.60544	0	3.37525	1.39284	0	2.93499	0.581536	0	1.39994	1.26321	0	2.66851	0.882906	0	1.94503	1.7775	0.909219	-0.96715	OK	-1.24637	0.0346	0.0891037	no
AT1G01210	Chr1:88897-89745	41.9425	19.9117	63.9734	30.7923	13.3071	48.2774	45.771	22.2724	69.2697	47.4303	23.5465	71.314	49.4243	24.4043	74.4443	47.7595	23.5362	71.9828	39.5019	48.2047	0.28725	OK	0.890507	0.1217	0.237137	no
AT1G01220	Chr1:91375-95651	12.5276	6.85455	18.2006	11.0247	5.94462	16.1049	12.6612	6.93655	18.3858	9.54236	5.12152	13.9632	9.25057	4.94398	13.5572	9.95657	5.34647	14.5667	12.0712	9.58317	-0.332991	OK	-1.17254	0.04085	0.101645	no
AT1G01225	Chr1:95986-97407	3.75149	0.691808	6.81117	2.77324	0.328737	5.21775	2.93862	0.378534	5.4987	5.3714	1.39546	9.34733	4.3448	0.895848	7.79376	3.342	0.44168	6.24232	3.15445	4.35273	0.464533	OK	0.87444	0.1316	0.251261	no
AT1G01230	Chr1:97455-99240	47.0636	24.8378	69.2894	29.29	14.2925	44.2875	39.6435	20.4762	58.8108	42.2035	22.0877	62.3194	43.621	22.836	64.406	48.5568	25.7908	71.3229	38.6657	44.7938	0.212244	OK	0.709253	0.2181	0.363905	no
AT1G01240	Chr1:99893-101834	46.9983	25.3605	68.6361	75.9014	41.3679	110.435	57.0783	31.0077	83.1488	49.8803	27.4461	72.3145	59.6349	32.408	86.8617	59.4646	32.049	86.8802	59.9927	56.3266	-0.0909697	OK	-0.325237	0.57745	0.716766	no
AT1G01250	Chr1:104490-105330	8.65317	2.62465	14.6817	4.12948	0.57768	7.68127	6.47625	1.60774	11.3448	0.178072	0	0.619574	1.69927	0	3.57473	1.20721	0	2.63899	6.41963	1.02818	-2.64239	OK	-3.65989	5e-05	0.000348282	yes
AT1G01260	Chr1:108945-111609	8.90851	4.43202	13.385	8.48632	4.20167	12.771	6.77719	3.16992	10.3845	8.29458	4.13616	12.453	10.3654	5.26019	15.4707	7.90816	3.80715	12.0092	8.05734	8.85605	0.13636	OK	0.430642	0.4501	0.606437	no
AT1G01270	Chr1:111889-111961	0	0	0	0	0	0	0	0	0	0	0	0	0	0	0	0	0	0	0	0	0	NOTEST	0	1	1	no
AT1G01280	Chr1:112262-113947	0	0	0	0.0382756	0	0.155548	0	0	0	0	0	0	0	0	0	0	0	0	0.0127585	0	#NAME?	NOTEST	0	1	1	no
AT1G01290	Chr1:114285-116108	34.0816	17.7926	50.3706	40.5193	21.6066	59.432	37.2298	19.9758	54.4838	28.7734	14.955	42.5918	31.0217	15.9742	46.0691	27.7341	14.341	41.1273	37.2769	29.1764	-0.35348	OK	-1.19302	0.0376	0.0951275	no
AT1G01300	Chr1:116942-118764	28.625	15.7395	41.5104	26.3909	14.4676	38.3143	25.5711	13.9658	37.1765	34.8494	19.188	50.5108	32.2033	17.7052	46.7013	25.7767	14.1008	37.4525	26.8623	30.9431	0.204033	OK	0.73423	0.20145	0.344133	no
AT1G01305	Chr1:119396-119997	0	0	0	0	0	0	0	0	0	0	0	0	0	0	0	0	0	0	0	0	0	NOTEST	0	1	1	no
AT1G01310	Chr1:120153-130577	0.1175	0	4.77656	0.0702683	0	3.76809	0.107861	0	4.37022	0.43899	0	8.77817	0.115607	0	4.44659	0.197504	0	6.11579	0.0985431	0.2507	1.34714	NOTEST	0	1	1	no
AT1G01320	Chr1:120153-130577	88.2336	42.3037	134.164	93.0652	44.7838	141.347	82.6686	39.4931	125.844	80.0646	38.2621	121.867	79.7763	38.4662	121.086	87.0875	42.333	131.842	87.9891	82.3095	-0.0962673	OK	-0.31368	0.58125	0.719981	no
AT1G01340	Chr1:132327-135831	6.63888	3.02492	10.2528	6.5201	2.99887	10.0413	6.08663	2.75688	9.41637	5.49838	2.40376	8.59301	5.57528	2.44056	8.71001	6.86591	3.18095	10.5509	6.4152	5.97986	-0.101383	OK	-0.299562	0.60315	0.736355	no
AT1G01350	Chr1:136123-138162	29.5239	15.9241	43.1237	34.9612	19.1103	50.8122	29.8573	16.1045	43.6102	34.8274	19.067	50.5878	38.5879	21.2189	55.957	34.5851	18.8893	50.2809	31.4475	36.0001	0.195057	OK	0.694538	0.2275	0.374781	no
AT1G01355	Chr1:138512-139568	0.386487	0	1.10257	0.114749	0	0.466331	0.17657	0	0.676885	0.469947	0	1.29384	1.51234	0	3.34546	0.481771	0	1.33356	0.225935	0.821353	1.86209	OK	0.981731	0.0663	0.148845	no
AT1G01360	Chr1:141970-143183	44.4427	23.9364	64.9491	27.6094	13.9735	41.2453	37.7716	20.0687	55.4745	25.8582	13.0035	38.7129	37.2339	19.7084	54.7594	29.4182	15.0738	43.7625	36.6079	30.8368	-0.247504	OK	-0.828777	0.14695	0.272806	no
AT1G01370	Chr1:143563-145684	6.86197	1.92332	11.8006	7.57937	2.21788	12.9409	9.47354	3.13253	15.8146	18.0723	8.00907	28.1354	11.2509	4.14602	18.3558	9.4508	2.9872	15.9144	7.97163	12.9247	0.697181	OK	1.67828	0.00405	0.0158142	no
AT1G01380	Chr1:147152-147942	4.45207	0.0581973	8.84594	5.25436	0.197428	10.3113	4.29137	0.0456875	8.53705	1.24903	0	3.00681	1.27491	0	3.05639	1.50947	0	3.62218	4.66593	1.34447	-1.79513	OK	-2.14298	0.0014	0.00648609	yes
AT1G01390	Chr1:148119-149806	3.29695	0.943525	5.65037	4.72173	1.61643	7.82702	4.08665	1.34042	6.83287	0.608501	0	1.28846	0.770124	0	1.62063	1.52466	0.18134	2.86799	4.03511	0.967763	-2.05988	OK	-3.64806	5e-05	0.000348282	yes
AT1G01400	Chr1:150688-152210	0	0	0	0	0	0	0	0	0	0	0	0	0	0	0	0	0	0	0	0	0	NOTEST	0	1	1	no
AT1G01410	Chr1:153112-154198	0	0	0	0	0	0	0	0	0	0	0	0	0	0	0	0	0	0	0	0	0	NOTEST	0	1	1	no
AT1G01420	Chr1:154491-156011	15.5826	7.80899	23.3562	13.6369	6.63795	20.6359	10.9175	4.95567	16.8793	4.28738	1.30019	7.27458	6.28993	2.3808	10.1991	6.48301	2.49855	10.4675	13.379	5.68678	-1.23429	OK	-3.39303	5e-05	0.000348282	yes
AT1G01430	Chr1:156800-158655	41.6353	22.9337	60.3368	37.6381	20.699	54.5772	37.7258	20.7474	54.7041	43.2261	23.8129	62.6393	40.2231	22.1495	58.2967	42.2628	23.2815	61.244	38.9997	41.904	0.103624	OK	0.379521	0.50845	0.658742	no
AT1G01440	Chr1:159855-162572	13.6236	7.16465	20.0826	14.5882	7.75086	21.4256	12.5233	6.51076	18.5359	10.6732	5.41693	15.9295	11.6599	5.98377	17.336	12.6958	6.64559	18.7461	13.5784	11.6763	-0.217729	OK	-0.731399	0.19765	0.339055	no
AT1G01448	Chr1:163418-166239	6.21779	2.15143	10.2842	7.31246	2.94345	11.6815	7.30688	2.33994	12.2738	11.7949	5.51386	18.0759	10.0719	3.8278	16.3159	11.2617	4.64335	17.88	6.94571	11.0428	0.668913	OK	1.72471	0.0019	0.00840995	yes
AT1G01450	Chr1:163418-166239	3.99154	0	8.05858	4.43868	0	8.97123	4.35446	0	8.7815	3.36112	0	7.4368	5.61873	0.406598	10.8309	5.56566	0	11.2383	4.26156	4.84851	0.186159	OK	0.266992	0.6353	0.760682	no
AT1G01453	Chr1:166588-167842	0	0	0	0.119036	0	0.423264	0	0	0	0.124461	0	0.471977	0	0	0	0	0	0	0.0396787	0.041487	0.0642948	NOTEST	0	1	1	no
AT1G01460	Chr1:168722-171165	0	0	0	0	0	0	0	0	0	0	0	0	0	0	0	0	0	0	0	0	0	NOTEST	0	1	1	no
AT1G01470	Chr1:172145-172948	75.2581	40.6004	109.916	54.1481	28.4667	79.8295	92.6914	50.9633	134.42	25.1568	11.3642	38.9494	46.4151	23.748	69.0822	62.3883	33.495	91.2817	74.0325	44.6534	-0.729389	OK	-2.42756	0.0001	0.000652909	yes
AT1G01471	Chr1:173250-173466	0	0	0	0	0	0	0	0	0	0	0	0	0	0	0	0	0	0	0	0	0	NOTEST	0	1	1	no
AT1G01480	Chr1:175781-178400	0.46418	0	1.02891	1.0138	0.0683841	1.95922	0.0952036	0	0.313768	0.328544	0	0.764997	0.344095	0	0.807616	0.263048	0	0.664153	0.524395	0.311896	-0.749589	NOTEST	0	1	1	no
AT1G01490	Chr1:180058-182358	111.857	61.2449	162.47	115.316	63.1732	167.458	105.842	57.4147	154.269	150.099	80.8313	219.367	144.384	77.3819	211.386	125.427	68.3307	182.524	111.005	139.97	0.334495	OK	1.21155	0.03435	0.0886051	no
AT1G01500	Chr1:185132-186923	11.2918	5.14554	17.438	12.0719	5.66111	18.4828	11.0494	5.01782	17.0809	8.43995	3.54249	13.3374	14.0948	6.82757	21.362	13.1638	6.22165	20.1059	11.471	11.8995	0.0529069	OK	0.15785	0.78375	0.866107	no
AT1G01510	Chr1:187210-190056	25.2398	13.8751	36.6044	22.8369	12.5603	33.1135	26.0734	14.3342	37.8126	24.7856	13.6254	35.9459	29.5891	16.2945	42.8837	28.2618	15.5523	40.9713	24.7167	27.5455	0.156331	OK	0.567526	0.3225	0.480526	no
AT1G01520	Chr1:190595-192139	11.789	4.28825	19.2898	7.78112	2.28268	13.2796	6.35743	1.60504	11.1098	0.514659	0	1.29122	2.31605	0.0278672	4.60424	2.20766	0.0142474	4.40106	8.64252	1.67946	-2.36346	OK	-3.85915	5e-05	0.000348282	yes
AT1G01530	Chr1:192639-193670	1.51994	0	3.28999	0.201021	0	0.636534	1.69988	0	3.60854	0	0	0	0	0	0	0.140844	0	0.572152	1.14028	0.0469479	-4.60218	OK	-1.24061	0.14425	0.268879	no
AT1G01540	Chr1:195779-198684	71.1759	38.5392	103.813	66.936	36.1345	97.7375	75.8832	40.5234	111.243	87.6304	46.8017	128.459	94.3083	50.4966	138.12	104.661	54.7855	154.537	71.3317	95.5333	0.42146	OK	1.5325	0.007	0.0246945	no
AT1G01550	Chr1:199638-201775	152.886	79.5023	226.269	121.779	64.9754	178.583	149.896	78.1537	221.638	143.071	74.6389	211.504	156.856	81.9267	231.785	159.166	82.1046	236.227	141.52	153.031	0.112816	OK	0.404291	0.4851	0.638939	no
AT1G01560	Chr1:202135-204335	18.6203	9.34374	27.8969	29.6585	15.7526	43.5644	53.9768	29.6031	78.3504	3.17378	0.644831	5.70274	5.46599	1.78363	9.14835	9.16683	3.80597	14.5277	34.0852	5.93554	-2.5217	OK	-6.86083	5e-05	0.000348282	yes
AT1G01570	Chr1:205175-207435	1.15902	0	2.32134	0.783085	0	1.64693	0.866881	0	1.82669	1.00695	0	2.04701	1.35885	0.0337579	2.68395	1.34856	0.0548278	2.64228	0.936327	1.23812	0.403066	OK	0.588642	0.3103	0.467408	no
AT1G01580	Chr1:209394-213041	0	0	0	0.433888	0	0.912524	0.184545	0	0.445245	0.0511066	0	0.177817	0.118812	0	0.314353	0.102083	0	0.282568	0.206144	0.0906672	-1.185	NOTEST	0	1	1	no
AT1G01590	Chr1:214228-217304	0.138837	0	0.3657	0.473671	0	1.0068	0.42672	0	0.917865	0.117975	0	0.324804	0.228919	0	0.548795	0.157273	0	0.398084	0.346409	0.168056	-1.04354	NOTEST	0	1	1	no
AT1G01600	Chr1:218993-221286	2.52703	0.733829	4.32022	2.22805	0.575593	3.88051	3.78662	1.37314	6.2001	1.20832	0.159995	2.25664	2.4109	0.620602	4.2012	2.37739	0.609281	4.14549	2.84723	1.99887	-0.510377	OK	-1.10171	0.0534	0.125769	no
AT1G01610	Chr1:221690-224340	34.4122	18.9444	49.8799	26.8729	14.7809	38.9649	30.8246	16.9459	44.7033	32.3555	17.7952	46.9158	32.6442	17.9515	47.3369	36.1737	19.9263	52.4211	30.7032	33.7245	0.135405	OK	0.492364	0.38885	0.548978	no
AT1G01620	Chr1:225664-227302	286.991	140.495	433.486	220.862	112.943	328.78	255.813	129.445	382.181	478.445	231.534	725.357	514.136	246.709	781.562	490.561	235.611	745.511	254.555	494.381	0.957644	OK	3.20057	5e-05	0.000348282	yes
AT1G01630	Chr1:229012-230917	61.3768	33.8102	88.9434	72.6293	40.1221	105.137	50.8939	27.9784	73.8094	37.8813	20.5942	55.1684	45.3424	24.9379	65.7469	40.5582	22.0825	59.034	61.6334	41.2606	-0.578945	OK	-2.08529	0.00045	0.00246162	yes
AT1G01640	Chr1:230993-232508	5.10753	1.12343	9.09163	7.47621	2.19469	12.7577	6.21029	1.56617	10.8544	4.91376	1.08351	8.74401	5.90005	1.39571	10.4044	5.57178	1.35272	9.79084	6.26467	5.46186	-0.197846	OK	-0.410942	0.47165	0.627005	no
AT1G01650	Chr1:232840-237817	19.7755	10.6101	28.941	17.2815	9.29004	25.273	18.6541	10.1076	27.2007	15.2547	7.99088	22.5185	14.8989	7.79669	22.0011	15.4331	8.11151	22.7547	18.5704	15.1956	-0.289355	OK	-1.01802	0.07375	0.161871	no
AT1G01660	Chr1:240056-242608	0.946058	0	1.89482	1.42224	0.151787	2.69269	0.98057	0.0104395	1.9507	1.05067	0.0315268	2.0698	1.05188	0.0270498	2.07671	2.15588	0.435882	3.87587	1.11629	1.41947	0.346647	OK	0.562313	0.3261	0.484588	no
AT1G01670	Chr1:242842-245988	2.73961	0.557509	4.92171	4.75742	1.44673	8.06812	4.02107	1.14697	6.89518	3.36671	0.851548	5.88188	4.45875	1.35421	7.56329	5.13655	1.6997	8.5734	3.83937	4.32067	0.170387	OK	0.374415	0.51725	0.666434	no
AT1G01680	Chr1:246410-248367	1.79158	0	3.61642	26.2805	13.0467	39.5143	5.7006	1.4813	9.91991	1.18921	0	2.51806	1.40996	0	2.96612	1.60563	0	3.39341	11.2576	1.4016	-3.00575	OK	-4.90678	5e-05	0.000348282	yes
AT1G01690	Chr1:249140-252462	4.54012	1.56606	7.51418	5.81912	2.21061	9.42764	5.55862	2.10487	9.01237	6.67096	2.73486	10.6071	5.07723	1.84443	8.31004	5.11555	1.88062	8.35049	5.30595	5.62125	0.083278	OK	0.212329	0.71795	0.820564	no
AT1G01695	Chr1:252946-254495	0.408127	0	0.974523	0.685715	0	1.49386	1.05136	0	2.21389	0.617048	0	1.36769	0.644256	0	1.42516	0.413854	0	0.997495	0.715067	0.558386	-0.356815	NOTEST	0	1	1	no
AT1G01700	Chr1:259494-261474	2.34934	0.415241	4.28344	1.66769	0.162422	3.17295	2.49055	0.481781	4.49933	1.44004	0.039491	2.84058	0.984127	0	2.07615	1.38586	0.0175797	2.75414	2.16919	1.27001	-0.772321	OK	-1.29327	0.0281	0.075715	no
AT1G01710	Chr1:262827-267771	22.3533	12.2892	32.4174	24.9158	13.7192	36.1124	23.963	13.1844	34.7416	22.1128	12.1569	32.0687	22.6613	12.4591	32.8635	22.6525	12.4544	32.8505	23.744	22.4755	-0.0792097	OK	-0.288686	0.6126	0.743837	no
AT1G01720	Chr1:268329-270775	33.6765	16.7363	50.6167	35.2945	18.5617	52.0273	23.2759	10.7613	35.7905	35.2349	18.0134	52.4564	46.1855	23.9053	68.4657	36.633	18.5029	54.7632	30.749	39.3511	0.355867	OK	1.07009	0.063	0.143245	no
AT1G01725	Chr1:268329-270775	40.9027	0	82.156	17.21	0	50.9099	40.5837	4.19182	76.9756	28.1851	0	60.7803	33.8265	0	81.6004	35.7485	0	76.7076	32.8988	32.5867	-0.0137506	OK	-0.0151318	0.97835	0.986248	no
AT1G01730	Chr1:270955-272061	30.2344	15.1355	45.3334	20.9941	9.7368	32.2514	31.4081	15.8997	46.9164	36.8701	19.2488	54.4913	31.4988	15.9742	47.0234	27.7502	13.7137	41.7868	27.5455	32.0397	0.218042	OK	0.698892	0.2121	0.356883	no
AT1G01740	Chr1:272110-274569	3.60146	1.01935	6.18358	4.16374	1.38874	6.93875	4.56303	1.54546	7.58059	2.57805	0.605581	4.55052	2.48642	0.568407	4.40443	3.35412	0.978755	5.72949	4.10941	2.8062	-0.550315	OK	-1.2224	0.03325	0.086406	no
AT1G01750	Chr1:275365-278448	1.30787	0	3.81219	1.65489	0	5.12012	0.598578	0	2.2132	2.60814	0	6.43283	1.76314	0	4.99326	1.09161	0	3.34184	1.18712	1.82096	0.617243	OK	0.437166	0.45385	0.610051	no
AT1G01760	Chr1:275365-278448	3.0729	0.543516	5.60228	2.71753	0.366639	5.06841	3.49688	0.788869	6.20489	3.36301	0.591329	6.1347	5.18616	1.50871	8.86362	4.23718	1.02666	7.44769	3.09577	4.26212	0.461273	OK	0.883034	0.1286	0.246707	no
AT1G01770	Chr1:278614-284245	12.3514	5.47445	19.2283	12.7861	5.44371	20.1286	11.2039	4.6347	17.773	7.46774	1.75249	13.183	13.398	5.55123	21.2449	16.1707	6.76579	25.5755	12.1138	12.3455	0.027334	OK	0.0565248	0.914	0.948873	no
AT1G01780	Chr1:278614-284245	18.3321	3.33854	33.3256	24.1339	6.6465	41.6214	22.0498	6.05375	38.0459	38.9471	17.0173	60.877	27.8946	8.25295	47.5362	31.4085	8.91857	53.8984	21.5053	32.7501	0.606807	OK	1.06696	0.06315	0.143482	no
AT1G01790	Chr1:284609-291094	52.2591	27.3558	77.1623	34.8873	18.8494	50.9252	49.0002	25.926	72.0743	37.1564	19.8835	54.4292	34.2357	18.4821	49.9893	39.3631	21.1087	57.6174	45.3822	36.9184	-0.297786	OK	-1.06987	0.0634	0.143859	no
AT1G01800	Chr1:293341-295040	139.593	75.9195	203.267	94.8478	52.2209	137.475	118.109	64.4967	171.722	73.7851	40.6877	106.883	93.5414	51.573	135.51	90.7684	50.1214	131.415	117.517	86.0317	-0.449928	OK	-1.64449	0.0043	0.0166047	no
AT1G01810	Chr1:295220-295859	1.29717	0	3.11581	1.66539	0	3.66681	1.381	0	3.28832	2.61094	0	5.49847	1.68917	0	3.73663	1.4327	0	3.2098	1.44786	1.91094	0.400364	OK	0.469437	0.40985	0.568789	no
AT1G01820	Chr1:296000-298120	108.493	59.5793	157.407	85.4165	47.1725	123.661	94.8315	52.4349	137.228	94.7062	52.2714	137.141	82.4446	45.492	119.397	92.0464	50.9531	133.14	96.2471	89.7324	-0.101114	OK	-0.370402	0.5205	0.669569	no
AT1G01830	Chr1:298534-302315	23.0828	12.533	33.6326	24.731	13.4927	35.9694	22.4283	12.211	32.6457	12.2565	6.22551	18.2875	11.1674	5.64321	16.6915	12.3061	6.35311	18.259	23.4141	11.91	-0.975205	OK	-3.32372	5e-05	0.000348282	yes
AT1G01840	Chr1:303536-306287	2.08125	0	6.29465	3.45709	0	9.96097	4.76704	0	11.2278	3.66593	0	10.1639	2.48059	0	7.35174	2.23839	0	6.77633	3.43513	2.79497	-0.297529	OK	-0.256307	0.6553	0.775859	no
AT1G01860	Chr1:303536-306287	17.0266	8.30787	25.7452	15.7992	7.4593	24.1391	15.812	7.32805	24.2959	24.5308	12.6196	36.4419	20.3486	9.99281	30.7044	19.2822	9.47459	29.0898	16.2126	21.3872	0.399633	OK	1.24635	0.0302	0.0801367	no
AT1G01870	Chr1:306383-306456	0	0	0	0	0	0	0	0	0	0	0	0	0	0	0	0	0	0	0	0	0	NOTEST	0	1	1	no
AT1G01880	Chr1:306479-309109	1.48233	0.226365	2.73829	1.84671	0.392962	3.30046	1.91313	0.410346	3.41592	2.95698	0.849474	5.06448	2.49651	0.679528	4.3135	2.18528	0.548278	3.82228	1.74739	2.54626	0.543175	OK	1.1099	0.056	0.130427	no
AT1G01890	Chr1:309274-309347	0	0	0	0	0	0	0	0	0	0	0	0	0	0	0	0	0	0	0	0	0	NOTEST	0	1	1	no
AT1G01900	Chr1:310315-315902	2.89305	0	6.80389	2.11985	0	5.16713	2.48842	0	5.94021	0.699286	0	2.59368	1.39313	0	4.14874	1.52956	0	4.37888	2.50044	1.20733	-1.05037	OK	-0.883721	0.13595	0.25717	no
AT1G01910	Chr1:310315-315902	41.295	21.5207	61.0694	34.4565	17.9729	50.9401	37.3183	19.271	55.3657	43.622	23.567	63.6769	45.203	24.1254	66.2805	43.7284	23.4207	64.036	37.6899	44.1844	0.229358	OK	0.795064	0.166	0.298417	no
AT1G01920	Chr1:316127-319650	10.3657	5.09371	15.6377	15.1788	7.88705	22.4706	11.5774	5.73437	17.4204	12.9146	6.54659	19.2826	12.7903	6.48478	19.0958	13.7454	7.0246	20.4661	12.374	13.1501	0.0877657	OK	0.284223	0.6186	0.748625	no
AT1G01930	Chr1:319835-322860	10.9506	5.42177	16.4793	13.3305	6.86748	19.7935	10.8682	5.38484	16.3515	14.6973	7.69199	21.7026	14.1483	7.36806	20.9286	13.4042	6.92411	19.8843	11.7164	14.0833	0.265452	OK	0.874177	0.12295	0.238931	no
AT1G01940	Chr1:323026-324917	49.5001	25.6794	73.3208	52.2548	27.3488	77.1608	40.178	20.1877	60.1683	62.0329	33.2845	90.7813	47.8091	24.7258	70.8924	47.9302	24.8766	70.9837	47.311	52.5907	0.152634	OK	0.509324	0.3777	0.537706	no
AT1G01950	Chr1:325378-337582	10.7449	1.26133	20.2284	9.25514	0.342282	18.168	10.062	0.237838	19.8861	12.5113	0.0727731	24.9499	18.7249	3.10444	34.3453	16.4206	2.00216	30.8391	10.0207	15.8856	0.664744	OK	1.15139	0.0475	0.114549	no
AT1G01960	Chr1:325378-337582	15.4193	7.17883	23.6597	16.9928	8.03084	25.9547	17.7248	8.48961	26.9599	20.7416	9.3829	32.1002	21.5	9.37177	33.6282	21.1856	9.44183	32.9294	16.7123	21.1424	0.339231	OK	1.03751	0.07165	0.15846	no
AT1G01970	Chr1:338290-340077	41.8597	23.0586	60.6608	30.754	16.9162	44.5919	27.8427	15.1461	40.5392	26.7777	14.564	38.9914	25.2435	13.7415	36.7454	28.6977	15.6848	41.7105	33.4855	26.9063	-0.315592	OK	-1.12525	0.05005	0.119174	no
AT1G01980	Chr1:340171-341999	0	0	0	0.0328649	0	0.13356	0	0	0	0	0	0	0	0	0	0.0463542	0	0.188305	0.010955	0.0154514	0.496154	NOTEST	0	1	1	no
AT1G01990	Chr1:343165-344341	32.9601	17.6805	48.2397	44.5096	24.4058	64.6134	40.0071	21.7551	58.259	55.676	30.6295	80.7226	46.1813	25.4016	66.961	46.4732	25.5591	67.3873	39.1589	49.4435	0.33644	OK	1.19763	0.0371	0.0942165	no
AT1G02000	Chr1:345811-347592	8.1626	3.63301	12.6922	11.0723	5.37484	16.7698	8.87037	4.04881	13.6919	7.36615	3.19648	11.5358	9.96101	4.71179	15.2102	9.64623	4.52064	14.7718	9.36843	8.99113	-0.0593047	OK	-0.176632	0.7581	0.848951	no
AT1G02010	Chr1:347890-352480	10.8293	5.55861	16.1001	10.3401	5.29013	15.3901	11.1077	5.76078	16.4547	7.6422	3.65325	11.6311	7.35262	3.5285	11.1767	8.11333	3.98167	12.245	10.7591	7.70272	-0.482114	OK	-1.55131	0.007	0.0246945	no
AT1G02020	Chr1:352636-354969	11.181	5.71589	16.646	9.96296	5.01447	14.9115	9.67125	4.82641	14.5161	8.12104	3.89851	12.3436	8.39948	4.02824	12.7707	9.63992	4.80083	14.479	10.2717	8.72015	-0.236254	OK	-0.75567	0.1875	0.326454	no
AT1G02030	Chr1:355320-357258	0.102193	0	0.291535	0	0	0	0	0	0	0	0	0	0.101061	0	0.289657	0.043379	0	0.176219	0.0340642	0.0481467	0.49918	NOTEST	0	1	1	no
AT1G02040	Chr1:358103-359078	0	0	0	0	0	0	0	0	0	0	0	0	0	0	0	0	0	0	0	0	0	NOTEST	0	1	1	no
AT1G02050	Chr1:359116-360518	8.89523	3.59167	14.1988	11.4524	5.06944	17.8354	9.22581	3.78081	14.6708	17.9361	8.97792	26.8942	13.4042	6.24175	20.5667	14.6934	6.97582	22.411	9.85782	15.3446	0.638388	OK	1.86056	0.0015	0.00688678	yes
AT1G02060	Chr1:360917-363094	3.13598	1.03939	5.23257	3.99246	1.49095	6.49397	2.68526	0.816005	4.55451	2.45658	0.710272	4.20288	4.21089	1.60823	6.81355	3.6928	1.27392	6.11167	3.27123	3.45342	0.0781915	OK	0.188683	0.74625	0.840428	no
AT1G02065	Chr1:365208-367340	1.19099	0.045479	2.3365	3.00066	0.761836	5.23949	4.48865	1.51218	7.46512	3.21195	0.88049	5.54341	2.35861	0.484577	4.23264	1.17077	0.0427811	2.29876	2.89343	2.24711	-0.364713	OK	-0.72128	0.21045	0.35491	no
AT1G02070	Chr1:370256-370967	0.709799	0	1.86962	1.1195	0	2.69546	1.29401	0	3.11625	0.284072	0	0.988383	0.230748	0	0.839728	0.781813	0	1.97889	1.0411	0.432211	-1.26831	OK	-0.893784	0.1147	0.227207	no
AT1G02074	Chr1:372063-372210	0	0	0	0	0	0	0	0	0	0	0	0	0	0	0	0	0	0	0	0	0	NOTEST	0	1	1	no
AT1G02080	Chr1:373334-386847	16.1442	8.781	23.5074	16.4384	8.94661	23.9302	16.4603	8.92923	23.9913	16.6535	8.97614	24.3308	17.266	9.29591	25.2361	18.0719	9.81662	26.3272	16.3476	17.3305	0.0842285	OK	0.307684	0.59635	0.73094	no
AT1G02090	Chr1:387276-389647	53.7952	29.0093	78.581	59.4481	32.2041	86.6921	51.5072	27.7085	75.3058	77.0935	42.0864	112.1	57.7223	31.1447	84.3	53.1588	28.6264	77.6913	54.9168	62.6582	0.190256	OK	0.671823	0.24235	0.391447	no
AT1G02100	Chr1:389811-392816	45.8808	25.3476	66.4141	51.5217	28.6305	74.4129	46.7805	25.8931	67.668	52.7688	28.8619	76.6758	51.8234	28.6882	74.9587	54.3441	29.6995	78.9886	48.061	52.9788	0.140547	OK	0.514407	0.3687	0.528283	no
AT1G02110	Chr1:392830-395528	17.1979	9.36674	25.029	19.9106	10.9009	28.9203	19.2194	10.4752	27.9637	30.5519	16.8422	44.2617	25.0531	13.7753	36.331	23.4079	12.8683	33.9476	18.776	26.3377	0.488241	OK	1.75616	0.0025	0.0105909	no
AT1G02120	Chr1:395760-399897	83.6118	44.8554	122.368	88.5072	47.3203	129.694	92.206	49.2675	135.145	56.7552	31.0102	82.5002	59.2854	32.3467	86.2241	63.22	34.3561	92.0839	88.1083	59.7535	-0.560255	OK	-2.04479	0.0003	0.00172885	yes
AT1G02130	Chr1:400034-401882	66.8735	36.7712	96.9757	59.7932	32.8713	86.7152	57.3389	31.5291	83.1487	52.7327	28.9615	76.504	52.9474	29.0121	76.8827	57.4724	31.5993	83.3454	61.3352	54.3842	-0.173529	OK	-0.626069	0.27925	0.433164	no
AT1G02136	Chr1:402692-402961	0	0	0	0	0	0	0	0	0	0	0	0	0	0	0	0	0	0	0	0	0	NOTEST	0	1	1	no
AT1G02140	Chr1:403189-404456	176.801	97.3893	256.212	152.217	83.5662	220.868	159.12	87.3823	230.858	212.615	115.102	310.127	162.664	89.29	236.038	174.713	96.0557	253.37	162.713	183.33	0.17212	OK	0.630173	0.269	0.421915	no
AT1G02145	Chr1:404599-408619	24.5595	13.1361	35.9829	21.8064	11.5761	32.0368	24.5112	13.1018	35.9206	18.5681	9.70005	27.4361	19.206	10.0694	28.3426	22.2737	11.9196	32.6279	23.6257	20.0159	-0.239209	OK	-0.82457	0.15045	0.277392	no
AT1G02150	Chr1:408621-410611	89.2531	47.7552	130.751	87.5321	46.9212	128.143	88.3965	47.3485	129.444	137.41	70.9483	203.871	112.199	58.6737	165.724	108.749	57.3601	160.139	88.3939	119.453	0.43442	OK	1.55304	0.00715	0.0251156	no
AT1G02160	Chr1:410747-411597	78.1459	38.5599	117.732	60.6172	28.6872	92.5472	84.0726	42.1639	125.981	125.722	67.7139	183.731	90.5844	46.6509	134.518	101.067	52.4979	149.637	74.2786	105.791	0.510204	OK	1.66797	0.00505	0.0189423	no
AT1G02170	Chr1:411778-414645	32.0351	16.3483	47.7218	35.7011	18.2914	53.1108	36.6832	18.8621	54.5043	37.4026	18.578	56.2273	41.525	21.5098	61.5402	43.53	22.6297	64.4303	34.8065	40.8192	0.229893	OK	0.770437	0.17195	0.306426	no
AT1G02180	Chr1:411778-414645	8.68278	0	19.06	7.32362	0	17.1212	8.7854	0	21.0951	11.2533	0	23.9525	9.79156	0	23.516	9.42915	0	22.3112	8.26394	10.158	0.297716	OK	0.364824	0.532	0.678714	no
AT1G02190	Chr1:415078-418010	0.179569	0	0.458419	0.594695	0	1.22561	1.07632	0.108799	2.04384	0.460709	0	0.988555	0.710664	0	1.42927	0.152593	0	0.401975	0.616861	0.441322	-0.483113	NOTEST	0	1	1	no
AT1G02205	Chr1:418747-422438	17.2772	9.29223	25.2621	38.4563	21.3175	55.5951	28.9666	16.0201	41.9131	16.6275	8.98034	24.2747	20.6308	11.2796	29.982	18.3308	9.89341	26.7682	28.2334	18.5297	-0.607563	OK	-2.13693	0.0002	0.00120717	yes
AT1G02210	Chr1:427547-427811	0	0	0	0	0	0	0	0	0	0	0	0	0	0	0	0	0	0	0	0	0	NOTEST	0	1	1	no
AT1G02220	Chr1:428813-430647	4.05046	1.03062	7.0703	3.97432	1.01102	6.93763	5.59106	1.8847	9.29742	3.24254	0.766101	5.71899	2.76739	0.544989	4.9898	4.61015	1.39904	7.82127	4.53861	3.54003	-0.35849	OK	-0.773021	0.1765	0.31232	no
AT1G02228.1	Chr1:433030-433819	0	0	0	0	0	0	0	0	0	0	0	0	0	0	0	0	0	0	0	0	0	NOTEST	0	1	1	no
AT1G02230	Chr1:435173-436776	1.85422	0.0515302	3.65691	1.91234	0.0672939	3.75738	3.12335	0.420661	5.82605	0.386667	0	0.9701	1.01466	0	2.16643	0.607362	0	1.45744	2.29664	0.669561	-1.77824	OK	-2.31157	0.00095	0.00466004	yes
AT1G02250	Chr1:437950-439559	0	0	0	0.122229	0	0.387038	0	0	0	0.127718	0	0.444374	0	0	0	0.0859634	0	0.349211	0.0407429	0.0712271	0.805879	NOTEST	0	1	1	no
AT1G02260	Chr1:440440-442877	22.0353	12.0802	31.9904	16.2281	8.71309	23.7431	21.83	11.9598	31.7003	12.5955	6.53472	18.6563	16.0352	8.58393	23.4864	16.0926	8.63225	23.553	20.0311	14.9078	-0.426182	OK	-1.48082	0.0105	0.0343133	no
AT1G02270	Chr1:443148-446235	15.6803	8.00832	23.3522	24.9399	13.5637	36.3162	15.2971	7.77204	22.8222	17.6927	9.26414	26.1213	16.4089	8.42096	24.3969	17.581	9.15006	26.012	18.6391	17.2276	-0.113614	OK	-0.378749	0.501	0.652813	no
AT1G02280	Chr1:448462-450426	151.172	81.0412	221.303	134.032	71.2689	196.795	161.719	84.8233	238.616	263.824	135.245	392.402	224.236	115.61	332.862	217.933	113.48	322.387	148.974	235.331	0.659627	OK	2.36886	5e-05	0.000348282	yes
AT1G02290	Chr1:450526-452737	8.8827	4.00263	13.7628	10.5032	4.95584	16.0505	8.40321	3.63626	13.1702	8.85144	4.00839	13.6945	8.42508	3.63414	13.216	7.0764	2.89018	11.2626	9.26303	8.11764	-0.190424	OK	-0.552854	0.33055	0.489504	no
AT1G02300	Chr1:453287-455463	46.2772	25.4441	67.1102	56.8217	31.2896	82.3537	50.1508	27.5708	72.7308	40.7428	22.3055	59.18	43.5573	23.9503	63.1642	44.0357	24.219	63.8523	51.0832	42.7786	-0.255961	OK	-0.923827	0.11175	0.22298	no
AT1G02305	Chr1:455687-460696	110.405	58.7107	162.099	95.8731	52.0039	139.742	116.393	61.947	170.838	72.6259	39.5585	105.693	69.969	38.5117	101.426	68.6351	37.7887	99.4816	107.557	70.41	-0.611247	OK	-2.2293	5e-05	0.000348282	yes
AT1G02310	Chr1:455687-460696	0.904712	0	5.55023	0.995858	0	5.50068	2.84498	0	11.4198	0	0	0	0	0	0	0.127538	0	1.47342	1.58185	0.0425128	-5.21757	OK	-0.706901	0.2509	0.400353	no
AT1G02320	Chr1:461827-461974	0	0	0	0	0	0	0	0	0	0	0	0	0	0	0	0	0	0	0	0	0	NOTEST	0	1	1	no
AT1G02330	Chr1:462074-463612	41.7246	22.4979	60.9513	51.7981	28.4529	75.1432	43.5827	23.6975	63.4679	59.5702	32.7505	86.39	51.5177	28.28	74.7553	45.2929	24.6297	65.9562	45.7018	52.1269	0.189778	OK	0.674597	0.2413	0.390286	no
AT1G02335	Chr1:463854-464924	1.4616	0	3.10885	0.958899	0	2.27585	1.07145	0	2.38605	0.721428	0	1.7367	0.573961	0	1.42074	1.10078	0	2.42502	1.16398	0.798724	-0.5433	OK	-0.602274	0.2984	0.454494	no
AT1G02340	Chr1:465717-467844	5.30498	1.62631	8.98364	8.72507	3.44365	14.0065	6.45352	2.21649	10.6905	9.47458	3.88425	15.0649	15.275	7.22453	23.3255	7.29833	2.68306	11.9136	6.82786	10.6826	0.645764	OK	1.67549	0.00445	0.0170895	no
AT1G02350	Chr1:469817-470693	4.95104	0	10.451	3.92119	0	8.45201	4.47229	0	9.49385	7.20223	0.216114	14.1883	8.24248	0.204767	16.2802	6.54102	0	13.1714	4.44817	7.32857	0.72032	OK	1.01051	0.08475	0.180693	no
AT1G02360	Chr1:471989-473160	0.786346	0	1.76258	1.54588	0	3.25004	1.13468	0	2.40872	0.280261	0	0.771604	1.76911	0	3.54411	1.03934	0	2.23233	1.15564	1.02957	-0.166647	OK	-0.207195	0.71635	0.81953	no
AT1G02370	Chr1:474499-476511	5.20022	1.94543	8.45502	5.36168	2.04664	8.67672	4.89695	1.79051	8.00339	7.33033	3.15526	11.5054	3.95403	1.29564	6.61243	6.10718	2.45479	9.75957	5.15295	5.79718	0.169952	OK	0.43915	0.44905	0.605325	no
AT1G02380	Chr1:476999-478971	4.62237	1.18426	8.06048	6.6581	2.18111	11.1351	5.87523	1.78538	9.96508	8.25703	3.03874	13.4753	11.5318	4.71065	18.353	9.94754	3.91083	15.9843	5.71857	9.91214	0.793543	OK	1.91909	0.00175	0.00786416	yes
AT1G02390	Chr1:480851-483292	3.0203	0.856449	5.18414	2.48962	0.611399	4.36784	4.89637	1.80526	7.98749	0.994897	0.0298534	1.95994	1.38229	0.152722	2.61185	3.74846	1.13972	6.3572	3.46876	2.04188	-0.764523	OK	-1.55904	0.008	0.0275019	no
AT1G02391	Chr1:483763-483919	0	0	0	0	0	0	0	0	0	0	0	0	0	0	0	0	0	0	0	0	0	NOTEST	0	1	1	no
AT1G02400	Chr1:486800-489577	1.97209	0.224328	3.71985	2.50937	0.432344	4.58639	1.37915	0.0304429	2.72786	3.78008	0.993512	6.56664	5.91608	2.03441	9.79776	10.2697	4.42188	16.1175	1.95354	6.65529	1.76841	OK	3.51367	5e-05	0.000348282	yes
AT1G02405	Chr1:489978-490505	0.595673	0	1.69933	2.10231	0	4.67659	0.812012	0	2.14041	1.75919	0	4.18959	0.867999	0	2.29655	0.48835	0	1.40414	1.17	1.03851	-0.171989	OK	-0.148833	0.7805	0.864187	no
AT1G02410	Chr1:490924-492926	33.7008	18.0925	49.309	26.3062	13.6749	38.9374	31.9205	16.986	46.855	27.0825	14.1795	39.9855	26.3763	13.7175	39.0351	27.3372	14.3065	40.3679	30.6425	26.932	-0.186213	OK	-0.633639	0.27255	0.426172	no
AT1G02420	Chr1:493682-496062	3.50787	0.853453	6.16228	4.72011	1.38327	8.05694	3.22962	0.753725	5.70552	2.04066	0.213386	3.86793	4.226	1.21335	7.23865	2.37553	0.391611	4.35945	3.8192	2.88073	-0.406836	OK	-0.814831	0.15855	0.288573	no
AT1G02430	Chr1:493682-496062	1.50915	0	4.37009	1.45686	0	4.43044	1.03448	0	3.32593	1.60791	0	4.91109	1.29224	0	4.02665	0.784358	0	2.6449	1.3335	1.22817	-0.118704	OK	-0.0804321	0.8876	0.933753	no
AT1G02440	Chr1:496585-497479	0.258067	0	0.934266	0.457015	0	1.39052	0.939908	0	2.35231	0.30802	0	1.07171	0	0	0	0	0	0	0.551663	0.102673	-2.42573	NOTEST	0	1	1	no
AT1G02450	Chr1:497975-498516	46.0966	20.9101	71.283	46.9202	21.8568	71.9836	62.3596	30.9652	93.754	0.674538	0	1.85711	1.93653	0	4.35804	3.5047	0	7.37353	51.7921	2.03859	-4.66709	OK	-6.8621	5e-05	0.000348282	yes
AT1G02460	Chr1:504672-507204	0.110864	0	0.316271	0.266757	0	0.64228	0.153246	0	0.403946	0.070441	0	0.245088	0.219199	0	0.54259	0.0470286	0	0.191045	0.176955	0.112223	-0.65702	NOTEST	0	1	1	no
AT1G02470	Chr1:511764-513624	9.41619	3.05831	15.7741	8.60354	2.70467	14.5024	6.60128	1.54681	11.6558	3.42584	0.38054	6.47114	2.44843	0	4.90975	4.52443	0.808328	8.24054	8.207	3.46623	-1.24349	OK	-2.40524	0.0003	0.00172885	yes
AT1G02475	Chr1:513842-515404	133.447	72.7276	194.167	89.13	49.1067	129.153	104.337	57.6833	150.991	58.5291	32.096	84.9623	74.5037	40.9649	108.042	72.8848	40.0724	105.697	108.972	68.6392	-0.666847	OK	-2.42066	5e-05	0.000348282	yes
AT1G02480	Chr1:515493-515566	0	0	0	0	0	0	0	0	0	0	0	0	0	0	0	0	0	0	0	0	0	NOTEST	0	1	1	no
AT1G02490	Chr1:516617-516734	0	0	0	0	0	0	0	0	0	0	0	0	0	0	0	0	0	0	0	0	0	NOTEST	0	1	1	no
AT1G02500	Chr1:518250-520437	456.465	216.371	696.56	423.251	203.187	643.314	466.579	220.738	712.42	322.269	158.484	486.055	307.627	152.466	462.789	323.035	156.894	489.175	448.765	317.644	-0.49855	OK	-1.63084	0.0034	0.0137223	no
AT1G02510	Chr1:520497-521668	0	0	0	0	0	0	0	0	0	0	0	0	0	0	0	0	0	0	0	0	0	NOTEST	0	1	1	no
AT1G02520	Chr1:523650-528745	0.550002	0.0487353	1.05127	0.807958	0.14931	1.46661	0.375363	0	0.753348	0.184237	0	0.408361	0.11849	0	0.284061	0.387336	0.00249973	0.772171	0.577774	0.230021	-1.32874	NOTEST	0	1	1	no
AT1G02530	Chr1:529794-534677	0.0462111	0	0.131831	0.0557665	0	0.151282	0.149349	0	0.355617	0	0	0	0.0457982	0	0.131265	0	0	0	0.0837755	0.0152661	-2.4562	NOTEST	0	1	1	no
AT1G02540	Chr1:534826-535699	0	0	0	0	0	0	0	0	0	0	0	0	0	0	0	0	0	0	0	0	0	NOTEST	0	1	1	no
AT1G02550	Chr1:536482-537211	0	0	0	0	0	0	0	0	0	0	0	0	0	0	0	0	0	0	0	0	0	NOTEST	0	1	1	no
AT1G02560	Chr1:537859-540109	452.758	220.296	685.219	280.118	140.925	419.311	366.41	180.86	551.96	433.743	210.712	656.773	362.407	179.307	545.506	370.179	182.923	557.435	366.429	388.776	0.085407	OK	0.280184	0.62795	0.75572	no
AT1G02570	Chr1:541334-542240	0.389941	0	1.02711	0	0	0	0	0	0	0.161224	0	0.560953	0	0	0	0	0	0	0.12998	0.0537413	-1.27419	NOTEST	0	1	1	no
AT1G02575	Chr1:543109-544007	0	0	0	0	0	0	0	0	0	0	0	0	0	0	0	0	0	0	0	0	0	NOTEST	0	1	1	no
AT1G02580	Chr1:544782-549202	0	0	0	0.101938	0	0.276535	0.0780486	0	0.234427	0	0	0	0	0	0	0.0359702	0	0.146122	0.0599955	0.0119901	-2.32301	NOTEST	0	1	1	no
AT1G02590	Chr1:552137-552761	0	0	0	0	0	0	0	0	0	0	0	0	0	0	0	0	0	0	0	0	0	NOTEST	0	1	1	no
AT1G02600	Chr1:552137-552761	0	0	0	0	0	0	0	0	0	0	0	0	0	0	0	0	0	0	0	0	0	NOTEST	0	1	1	no
AT1G02610	Chr1:553049-555994	7.20473	2.14136	12.2681	19.4508	8.87244	30.0292	16.2993	7.03967	25.559	28.4029	14.3774	42.4285	32.249	16.523	47.9751	23.0489	10.9257	35.172	14.3183	27.9003	0.96242	OK	2.78011	5e-05	0.000348282	yes
AT1G02620	Chr1:557091-557986	0	0	0	0	0	0	0	0	0	1.64481	0	3.54751	4.91511	0.594403	9.23581	4.17535	0.101954	8.24875	0	3.57842	inf	OK	#NAME?	5e-05	0.000348282	yes
AT1G02630	Chr1:560609-562424	0.950306	0	1.92632	0.641814	0	1.38281	0.350121	0	0.83675	0.183376	0	0.525373	0.876307	0	1.7986	0.697902	0	1.51288	0.647414	0.585862	-0.144127	NOTEST	0	1	1	no
AT1G02640	Chr1:564204-567769	5.99872	2.72111	9.27632	6.87254	3.24981	10.4953	9.12144	4.62829	13.6146	66.2311	35.2755	97.1867	57.4444	30.6694	84.2194	43.2552	23.6174	62.893	7.3309	55.6436	2.92415	OK	9.68948	5e-05	0.000348282	yes
AT1G02650	Chr1:568703-570418	0.266431	0	0.65719	1.00062	0	2.01929	0.429366	0	1.02237	4.30099	1.29297	7.30901	4.53961	1.48988	7.58934	3.94898	1.19839	6.69957	0.565474	4.26319	2.9144	OK	4.28833	5e-05	0.000348282	yes
AT1G02660	Chr1:571954-574981	4.76304	2.04343	7.48264	15.3008	8.25029	22.3513	15.7862	8.5786	22.9938	24.455	13.4707	35.4394	38.4136	20.9118	55.9154	37.2528	20.4625	54.0431	11.95	33.3738	1.48171	OK	5.03382	5e-05	0.000348282	yes
AT1G02670	Chr1:576045-580299	0.869133	0.0241538	1.71411	1.45326	0.193178	2.71334	0.979353	0.023055	1.93565	3.01368	0.927423	5.09994	4.58504	1.75667	7.41341	3.2398	0.985058	5.49454	1.10058	3.61284	1.71487	OK	3.31159	5e-05	0.000348282	yes
AT1G02680	Chr1:580624-582310	20.2466	9.19298	31.3003	19.5365	8.83438	30.2387	18.5715	8.27894	28.864	25.7589	12.6311	38.8866	23.2186	11.0349	35.4024	21.1218	9.77117	32.4725	19.4515	23.3665	0.264555	OK	0.792001	0.16725	0.299921	no
AT1G02681	Chr1:582412-582922	0	0	0	0	0	0	0	0	0	0	0	0	0	0	0	0	0	0	0	0	0	NOTEST	0	1	1	no
AT1G02690	Chr1:584259-587219	6.18629	2.58608	9.78651	7.53796	3.38816	11.6878	8.53	3.89694	13.1631	14.8991	7.76221	22.0361	10.8199	5.33391	16.3058	9.24513	4.38807	14.1022	7.41809	11.6547	0.651795	OK	1.9712	0.0007	0.00359553	yes
AT1G02700	Chr1:588328-589480	2.08319	0.073889	4.0925	1.11549	0	2.37102	0.704876	0	1.67839	1.77957	0.0269317	3.53221	1.83499	0.0220789	3.6479	3.50578	0.6177	6.39385	1.30119	2.37344	0.867153	OK	1.25824	0.03245	0.0848063	no
AT1G02710	Chr1:589705-589996	0	0	0	1.19096	0	3.7712	0	0	0	0	0	0	1.01001	0	3.67558	2.49326	0	6.9014	0.396988	1.16775	1.55657	NOTEST	0	1	1	no
AT1G02720	Chr1:591825-594236	9.72032	4.55578	14.8848	11.3198	5.47421	17.1654	11.7799	5.77499	17.7849	14.4298	7.37752	21.482	12.516	6.18954	18.8424	14.177	7.21649	21.1376	10.94	13.7076	0.325359	OK	1.0335	0.0724	0.159632	no
AT1G02730	Chr1:594572-598657	9.92255	5.3987	14.4464	10.7556	5.84989	15.6614	12.9553	7.12222	18.7885	14.9928	8.25072	21.7348	14.3808	7.90712	20.8544	12.9239	7.10499	18.7427	11.2112	14.0991	0.330668	OK	1.18893	0.04	0.0998993	no
AT1G02740	Chr1:599415-602038	10.9266	4.70566	17.1474	15.429	7.46534	23.3926	13.3061	6.18131	20.4308	11.8483	5.36551	18.331	13.9522	6.56864	21.3358	15.1427	7.20707	23.0784	13.2205	13.6477	0.0458814	OK	0.137735	0.8083	0.882582	no
AT1G02750	Chr1:602496-604292	31.4518	16.0904	46.8132	31.9724	16.5858	47.3589	31.2846	16.0354	46.5338	27.8595	14.0647	41.6543	30.0564	15.3954	44.7174	31.4756	16.3372	46.614	31.5696	29.7972	-0.0833605	OK	-0.276408	0.63005	0.757051	no
AT1G02760	Chr1:604401-604474	0	0	0	0	0	0	0	0	0	0	0	0	0	0	0	0	0	0	0	0	0	NOTEST	0	1	1	no
AT1G02770	Chr1:604872-606693	5.58297	1.70039	9.46555	6.96144	2.38318	11.5397	5.62318	1.72241	9.52395	7.12949	2.45201	11.807	7.60245	2.79247	12.4124	6.05924	1.99997	10.1185	6.05586	6.93039	0.194605	OK	0.469708	0.4157	0.574161	no
AT1G02780	Chr1:607807-609465	583.983	285.439	882.526	471.593	231.361	711.825	539.561	265.572	813.55	1030.76	472.568	1588.95	794.851	377.243	1212.46	731.246	347.934	1114.56	531.712	852.285	0.68069	OK	2.17101	0.00025	0.00147497	yes
AT1G02790	Chr1:610390-612324	0	0	0	0	0	0	0	0	0	0	0	0	0	0	0	0	0	0	0	0	0	NOTEST	0	1	1	no
AT1G02800	Chr1:613215-616191	4.6675	1.59858	7.73641	9.48319	4.41778	14.5486	12.0109	5.91581	18.1059	13.1582	6.61695	19.6994	6.47049	2.64205	10.2989	5.69713	2.23761	9.15666	8.72052	8.44193	-0.0468411	OK	-0.132557	0.8164	0.888048	no
AT1G02810	Chr1:618264-620480	0.364534	0	0.817097	0.783401	0	1.58093	0.671998	0	1.41505	0.596249	0	1.24639	0.463462	0	1.00708	0.530453	0	1.12822	0.606644	0.530055	-0.19471	NOTEST	0	1	1	no
AT1G02813	Chr1:620677-621289	0	0	0	0.13705	0	0.556957	0	0	0	0	0	0	0	0	0	0	0	0	0.0456832	0	#NAME?	NOTEST	0	1	1	no
AT1G02816	Chr1:621460-622469	22.0748	10.6758	33.4738	12.7357	5.21853	20.2528	20.27	9.62745	30.9126	18.5435	8.69206	28.3949	23.1683	11.3659	34.9708	25.3865	12.7123	38.0607	18.3601	22.3661	0.284737	OK	0.865387	0.1281	0.245973	no
AT1G02820	Chr1:623764-624475	57.2187	29.0733	85.3641	21.8954	8.41812	35.3727	42.1176	19.9077	64.3276	4.42291	0.121292	8.72453	4.70852	0.118518	9.29853	13.8702	4.25891	23.4815	40.4106	7.66721	-2.39796	OK	-5.31633	5e-05	0.000348282	yes
AT1G02830	Chr1:625144-625608	0	0	0	0	0	0	0	0	0	0	0	0	0	0	0	0	0	0	0	0	0	NOTEST	0	1	1	no
AT1G02840	Chr1:626740-629819	106.246	56.803	155.689	105.504	56.2473	154.762	121.828	64.5734	179.082	157.943	83.1036	232.781	128.134	68.3453	187.923	130.031	69.2302	190.833	111.193	138.703	0.318932	OK	1.14113	0.0489	0.117191	no
AT1G02850	Chr1:630504-633259	32.1615	17.7307	46.5924	20.1679	10.7578	29.578	18.5508	9.77171	27.3299	13.5465	6.69037	20.4025	19.0163	9.95407	28.0786	30.3568	16.6606	44.053	23.6267	20.9732	-0.171874	OK	-0.578678	0.31395	0.471851	no
AT1G02860	Chr1:635143-638677	5.229	0	10.5861	3.71298	0	8.68781	4.3772	0	9.32145	14.0966	1.5152	26.6779	18.4452	4.3904	32.4999	14.3195	3.37613	25.2628	4.43973	15.6204	1.81489	OK	2.47987	0.0001	0.000652909	yes
AT1G02870	Chr1:635143-638677	42.908	20.6021	65.2138	57.7013	29.7529	85.6497	45.9002	22.6753	69.1252	87.1974	40.9141	133.481	64.3967	27.8088	100.985	56.2233	24.0626	88.384	48.8365	69.2725	0.504323	OK	1.46712	0.0115	0.0369285	no
AT1G02880	Chr1:642751-644903	23.8632	12.1591	35.5672	22.1754	11.2047	33.1461	24.1918	12.147	36.2366	18.6952	9.30041	28.0901	15.068	7.00957	23.1265	20.4456	10.1588	30.7323	23.4101	18.0696	-0.373567	OK	-1.1888	0.03965	0.0992355	no
AT1G02890	Chr1:645091-651907	16.2686	8.96441	23.5727	17.7487	9.79827	25.6991	14.9427	8.22853	21.6569	11.4683	6.30518	16.6315	16.7244	9.22274	24.226	14.5004	7.98352	21.0173	16.32	14.231	-0.1976	OK	-0.721124	0.20655	0.350401	no
AT1G02900	Chr1:653764-654343	6.5942	0.800739	12.3877	7.78831	0.990636	14.586	5.08161	0.119626	10.0436	5.15237	0.111958	10.1928	6.67087	0.875296	12.4665	6.68972	0.910267	12.4692	6.48804	6.17099	-0.072281	OK	-0.125286	0.82745	0.894735	no
AT1G02910	Chr1:655576-658148	80.7986	44.0115	117.586	60.2298	33.2297	87.2299	69.1943	37.655	100.734	70.8024	38.9606	102.644	69.9259	38.0988	101.753	75.3019	41.1543	109.449	70.0742	72.01	0.0393142	OK	0.144555	0.8053	0.880632	no
AT1G02920	Chr1:658656-659771	23.3818	11.0881	35.6754	33.0778	16.9254	49.2302	28.525	14.2733	42.7768	25.7396	12.6897	38.7895	21.3739	10.0178	32.73	44.9776	24.1467	65.8084	28.3282	30.697	0.115861	OK	0.367512	0.5176	0.666749	no
AT1G02930	Chr1:661176-662456	89.301	49.0766	129.525	67.9183	36.5086	99.328	119.355	65.941	172.769	69.8917	37.9007	101.883	67.0559	36.2288	97.8831	96.2275	52.975	139.48	92.1914	77.725	-0.246252	OK	-0.890366	0.11915	0.233374	no
AT1G02940	Chr1:663078-664128	0.162872	0	0.589636	0.193975	0	0.614224	0.596357	0	1.4925	0.199913	0	0.695566	0	0	0	0	0	0	0.317735	0.0666378	-2.25341	NOTEST	0	1	1	no
AT1G02950	Chr1:665151-666452	1.6908	0	3.46265	0.623448	0	1.56907	0.837706	0	1.99923	0.323526	0	0.944735	0.897701	0	2.13693	0.875523	0	2.04619	1.05065	0.698916	-0.588092	OK	-0.599306	0.24855	0.398153	no
AT1G02952	Chr1:665151-666452	0	0	0	0.262618	0	1.40055	0	0	0	0	0	0	0	0	0	0	0	0	0.0875392	0	#NAME?	NOTEST	0	1	1	no
AT1G02960	Chr1:666871-669837	20.4729	10.8066	30.1392	20.8844	11.1611	30.6077	20.0051	10.4418	29.5684	22.0427	11.7609	32.3244	25.3903	13.7598	37.0208	25.3445	13.7552	36.9338	20.4541	24.2592	0.246137	OK	0.845981	0.14005	0.263236	no
AT1G02965	Chr1:671660-672814	0	0	0	0	0	0	0	0	0	0	0	0	0	0	0	0	0	0	0	0	0	NOTEST	0	1	1	no
AT1G02970	Chr1:673305-676378	2.20109	0.450155	3.95202	2.03485	0.428912	3.64078	2.42441	0.601862	4.24696	3.07172	0.908789	5.23465	2.33552	0.558027	4.11302	2.23238	0.456979	4.00779	2.22012	2.54654	0.197904	OK	0.407925	0.48495	0.638786	no
AT1G02980	Chr1:677868-681310	0	0	0	0	0	0	0	0	0	0	0	0	0	0	0	0	0	0	0	0	0	NOTEST	0	1	1	no
AT1G02990	Chr1:681395-687315	6.94217	3.64904	10.2353	7.19193	3.77725	10.6066	6.31663	3.31277	9.32048	5.03836	2.55461	7.52211	5.55261	2.84161	8.26362	5.72593	2.91349	8.53838	6.81691	5.43897	-0.325785	OK	-1.10168	0.0566	0.131548	no
AT1G03000	Chr1:687889-692560	10.5632	5.62755	15.4989	13.1231	7.13426	19.1119	11.7107	6.30154	17.1199	12.4848	6.78456	18.1851	12.9585	6.96975	18.9472	12.2795	6.67854	17.8804	11.799	12.5743	0.0918081	OK	0.323052	0.57635	0.716061	no
AT1G03010	Chr1:693479-696382	0.186708	0	0.460541	0.19671	0	0.482272	0.0430377	0	0.164986	0.118973	0	0.327553	0.369406	0	0.817167	0.19827	0	0.483055	0.142152	0.228883	0.687178	NOTEST	0	1	1	no
AT1G03020	Chr1:698206-698515	3.65109	0	9.00593	2.57093	0	6.73911	6.5161	0	14.511	0	0	0	0	0	0	1.43258	0	4.11906	4.24604	0.477526	-3.15247	OK	-2.52451	0.2424	0.391494	no
AT1G03022	Chr1:699120-699246	0	0	0	0	0	0	0	0	0	0	0	0	0	0	0	0	0	0	0	0	0	NOTEST	0	1	1	no
AT1G03030	Chr1:701477-703864	18.8295	9.54555	28.1134	17.3769	8.60985	26.144	16.7494	8.26784	25.2309	12.6657	5.73721	19.5941	15.9493	7.73397	24.1647	17.312	8.5803	26.0437	17.6519	15.309	-0.205445	OK	-0.647836	0.2485	0.398107	no
AT1G03040	Chr1:703905-706631	36.4812	19.9678	52.9945	31.5514	17.1438	45.9589	37.1358	20.1815	54.0902	37.2146	20.3503	54.0789	33.9768	18.5116	49.442	34.9337	19.1731	50.6944	35.0561	35.375	0.0130653	OK	0.0468657	0.93595	0.961339	no
AT1G03050	Chr1:707725-711803	0	0	0	0.209961	0	0.833258	0	0	0	0	0	0	0	0	0	0	0	0	0.0699869	0	#NAME?	NOTEST	0	1	1	no
AT1G03055	Chr1:707725-711803	21.2647	9.98635	32.5431	11.1947	4.15247	18.2369	17.4223	7.87068	26.9738	7.09753	2.16161	12.0335	8.83659	2.85498	14.8182	9.7994	3.49444	16.1044	16.6272	8.57784	-0.95486	OK	-2.46757	5e-05	0.000348282	yes
AT1G03060	Chr1:712472-726891	6.62661	3.66446	9.58876	6.92674	3.83202	10.0215	7.04647	3.89411	10.1988	5.30106	2.92004	7.68208	6.07656	3.35286	8.80027	5.79066	3.19202	8.38929	6.86661	5.72276	-0.262886	OK	-0.964701	0.0943	0.195915	no
AT1G03070	Chr1:729900-731557	0.435387	0	1.05376	0.133063	0	0.482958	0.612624	0	1.45527	0	0	0	0.43776	0	1.11161	0.374111	0	0.980308	0.393691	0.270624	-0.540777	NOTEST	0	1	1	no
AT1G03080	Chr1:731610-738056	14.6644	8.0858	21.243	19.1211	10.4222	27.82	15.1969	8.35198	22.0417	12.1465	6.70177	17.5912	14.2752	7.88522	20.6652	19.6523	10.6947	28.6099	16.3274	15.358	-0.088309	OK	-0.321352	0.5769	0.716461	no
AT1G03090	Chr1:739678-746479	12.9866	6.64483	19.3284	14.1042	7.26637	20.9421	12.0841	6.14696	18.0213	88.8641	45.2338	132.494	100.728	50.8875	150.568	89.4882	45.4497	133.527	13.0583	93.0268	2.83268	OK	9.58864	5e-05	0.000348282	yes
AT1G03100	Chr1:739678-746479	1.73225	0	4.05402	1.77678	0	4.20564	1.46216	0	3.532	2.73317	0	10.2908	2.40823	0	10.0526	2.25777	0	9.18911	1.65706	2.46639	0.573774	OK	0.411863	0.41605	0.574307	no
AT1G03103	Chr1:747196-748057	0	0	0	0	0	0	0	0	0	0	0	0	0	0	0	0	0	0	0	0	0	NOTEST	0	1	1	no
AT1G03106	Chr1:748101-749034	13.1181	5.23085	21.0053	13.8124	5.62177	22.0031	12.6095	4.95746	20.2616	11.9516	4.54085	19.3624	12.5308	4.92712	20.1345	18.2495	8.22057	28.2784	13.18	14.244	0.112002	OK	0.300964	0.6055	0.738029	no
AT1G03110	Chr1:749245-751963	9.62894	4.28894	14.9689	10.4712	4.75665	16.1857	10.1949	4.62978	15.76	17.5055	9.0352	25.9758	13.2647	6.46176	20.0676	10.9866	5.12122	16.8519	10.0983	13.9189	0.46293	OK	1.40515	0.01425	0.0439984	no
AT1G03120	Chr1:752270-753140	1.38725	0	3.31247	1.47146	0	3.5338	2.01909	0	4.4964	1.97676	0	4.38149	1.07947	0	2.67204	1.36809	0	3.29745	1.62593	1.47477	-0.140775	OK	-0.14731	0.80095	0.877759	no
AT1G03130	Chr1:753306-754198	1020.53	483.526	1557.54	1050.23	491.843	1608.62	1085.68	508.465	1662.89	1048.69	491.142	1606.23	1060.45	496.778	1624.13	1007.57	477.041	1538.09	1052.15	1038.9	-0.0182758	OK	-0.0570556	0.92055	0.952944	no
AT1G03140	Chr1:754370-756303	51.3916	28.3113	74.4718	57.4887	31.7471	83.2302	54.8074	30.2321	79.3827	65.6801	36.1984	95.1618	69.1009	37.9718	100.23	64.0461	35.3929	92.6993	54.5625	66.2757	0.280569	OK	1.03318	0.075	0.164003	no
AT1G03150	Chr1:756413-758612	29.7362	13.9471	45.5254	34.9761	17.1457	52.8064	35.854	17.6314	54.0766	52.1746	27.5355	76.8138	45.3039	23.2497	67.3581	44.8482	22.9655	66.7309	33.5221	47.4422	0.501059	OK	1.61165	0.00445	0.0170895	no
AT1G03160	Chr1:761281-766158	28.2993	15.6583	40.9403	28.8114	15.959	41.6637	26.0466	14.4568	37.6365	25.0122	13.7902	36.2341	22.4991	12.3622	32.636	23.4697	12.9311	34.0082	27.7191	23.6603	-0.228412	OK	-0.843039	0.1431	0.267396	no
AT1G03170	Chr1:769631-770684	0.426198	0	1.05128	1.14813	0	2.41468	1.1745	0	2.47608	0.399486	0	1.00226	0.629526	0	1.51643	1.07637	0	2.28932	0.916278	0.701793	-0.384741	OK	-0.431906	0.4435	0.600031	no
AT1G03180	Chr1:773410-775344	0.946543	0	2.00964	1.19296	0	2.49037	1.23445	0	2.57771	2.48057	0.327863	4.63328	1.68709	0.0420014	3.33217	1.10982	0	2.38751	1.12465	1.75916	0.645409	OK	0.911441	0.1127	0.224495	no
AT1G03190	Chr1:775526-780062	6.38533	2.9942	9.77647	7.09854	3.44657	10.7505	6.33626	2.97028	9.70224	6.26493	2.93616	9.59369	5.84365	2.66434	9.02296	6.72748	3.19507	10.2599	6.60671	6.27869	-0.0734698	OK	-0.224174	0.6962	0.806261	no
AT1G03200	Chr1:780601-781285	2.08097	0	4.96892	7.75599	0.222714	15.2893	4.89324	0	10.311	2.39414	0	5.70176	6.02639	0	12.209	4.04446	0	8.60217	4.91007	4.15499	-0.240896	OK	-0.316051	0.58205	0.720531	no
AT1G03210	Chr1:782947-784240	41.2511	21.4918	61.0104	27.2801	13.2437	41.3165	35.6437	18.1983	53.0891	18.7853	8.08072	29.4898	18.206	7.85145	28.5605	18.5616	7.97111	29.1521	34.7249	18.5176	-0.907074	OK	-2.75354	5e-05	0.000348282	yes
AT1G03220	Chr1:787121-788651	31.3274	17.1007	45.5541	30.0533	16.3456	43.761	31.8192	17.4116	46.2268	66.7175	36.6404	96.7946	75.4294	41.4693	109.39	69.5715	37.8501	101.293	31.0666	70.5728	1.18375	OK	4.29886	5e-05	0.000348282	yes
AT1G03230	Chr1:790090-791592	13.3994	6.4517	20.3471	14.3664	7.05969	21.6732	11.6417	5.4508	17.8326	14.2583	7.0294	21.4872	14.5903	7.20807	21.9725	14.3123	7.03361	21.5909	13.1358	14.3869	0.131252	OK	0.410955	0.46535	0.621038	no
AT1G03240	Chr1:792221-792986	0	0	0	0.423872	0	1.34219	0.328352	0	1.25874	0.421574	0	1.4668	0	0	0	0.294946	0	1.19816	0.250741	0.23884	-0.0701543	NOTEST	0	1	1	no
AT1G03250	Chr1:793352-795376	37.1648	20.0753	54.2543	37.7272	20.5195	54.9349	45.3538	25.1387	65.569	34.7369	18.6803	50.7935	31.3989	16.6735	46.1242	33.1499	17.7719	48.5278	40.0819	33.0952	-0.27633	OK	-0.971574	0.09725	0.20076	no
AT1G03260	Chr1:795531-798463	10.3204	4.42766	16.2132	9.1006	3.72679	14.4744	9.78854	4.14654	15.4305	14.1135	6.70165	21.5253	12.0641	5.41918	18.7089	13.5558	6.35282	20.7587	9.73653	13.2444	0.443906	OK	1.28149	0.02845	0.0764287	no
AT1G03270	Chr1:799190-802436	2.34	0.431517	4.24849	2.56357	0.532634	4.5945	2.91501	0.595741	5.23428	4.17962	1.28594	7.0733	3.39843	0.875695	5.92117	2.73874	0.58016	4.89733	2.60619	3.43893	0.400016	OK	0.818891	0.14955	0.276273	no
AT1G03280	Chr1:803034-807066	34.5259	19.015	50.0368	42.8702	23.6912	62.0492	36.3003	19.9968	52.6039	35.1497	19.3629	50.9366	34.4505	18.9738	49.9271	31.8777	17.5334	46.222	37.8988	33.826	-0.16402	OK	-0.600427	0.2918	0.447405	no
AT1G03290	Chr1:807360-810868	44.04	24.2612	63.8188	38.2509	21.2926	55.2091	43.78	24.0831	63.4768	22.4376	12.3974	32.4778	27.9367	15.3831	40.4902	30.3376	16.819	43.8563	42.0236	26.904	-0.643382	OK	-2.28602	5e-05	0.000348282	yes
AT1G03300	Chr1:811032-813086	4.15972	1.51309	6.80635	5.97963	2.51698	9.44227	6.18089	2.64279	9.71899	3.11608	0.944979	5.28719	3.38828	1.11025	5.66631	5.11192	2.04023	8.1836	5.44008	3.87209	-0.490513	OK	-1.25732	0.0287	0.0768813	no
AT1G03310	Chr1:813470-816749	25.7365	14.3308	37.1422	21.0833	11.4564	30.7102	25.5096	14.0366	36.9825	12.8487	6.88293	18.8144	13.109	7.16488	19.0532	14.9222	8.13076	21.7136	24.1098	13.6266	-0.823191	OK	-2.95146	5e-05	0.000348282	yes
AT1G03320	Chr1:817026-817767	0.408174	0	1.16444	0.121067	0	0.492006	0.186363	0	0.714424	0.494704	0	1.362	0.598481	0	1.58346	1.01605	0	2.44895	0.238535	0.703079	1.55949	NOTEST	0	1	1	no
AT1G03330	Chr1:817982-819563	101.379	55.7329	147.025	73.1887	39.4103	106.967	107.681	59.2195	156.142	112.338	61.876	162.799	106.953	58.812	155.093	100.138	55.0528	145.224	94.0829	106.476	0.178527	OK	0.644876	0.2611	0.412648	no
AT1G03340	Chr1:819661-821317	6.30886	2.18768	10.43	4.47383	1.27846	7.66919	5.50266	1.66155	9.34377	1.54828	0.051078	3.04549	2.26335	0.313836	4.21286	2.83853	0.545275	5.13179	5.42845	2.21672	-1.29211	OK	-2.57343	0.0001	0.000652909	yes
AT1G03350	Chr1:822637-824393	28.3242	15.5615	41.0869	26.4649	14.4425	38.4874	25.8877	14.0826	37.6928	27.6151	15.1629	40.0673	33.823	18.5963	49.0498	29.6051	16.2786	42.9315	26.8923	30.3477	0.174397	OK	0.626806	0.27665	0.430441	no
AT1G03360	Chr1:824536-826358	13.9668	6.46822	21.4653	14.4211	6.76435	22.0778	12.2244	5.43684	19.012	23.6527	12.3082	34.9972	17.2832	8.41283	26.1536	16.3726	7.91561	24.8297	13.5374	19.1029	0.496836	OK	1.52656	0.0077	0.0266896	no
AT1G03365	Chr1:826568-830383	9.16202	4.73373	13.5903	12.376	6.63025	18.1217	9.87409	5.14505	14.6031	10.4435	5.50624	15.3808	11.9537	6.41809	17.4894	10.788	5.69454	15.8816	10.4707	11.0618	0.0792242	OK	0.269979	0.6417	0.765887	no
AT1G03370	Chr1:830626-835361	16.6568	9.17529	24.1383	19.2373	10.6174	27.8571	16.9695	9.34803	24.5911	15.0664	8.28773	21.8451	15.4333	8.49305	22.3735	18.1623	10.0123	26.3123	17.6212	16.2207	-0.119478	OK	-0.437776	0.4467	0.603019	no
AT1G03380	Chr1:835784-840940	15.7889	8.69056	22.8872	18.3004	10.0876	26.5132	14.7844	8.1288	21.4399	9.54333	5.13589	13.9508	11.7774	6.44348	17.1113	10.5969	5.70757	15.4863	16.2912	10.6392	-0.614703	OK	-2.209	0.0001	0.000652909	yes
AT1G03390	Chr1:841032-842418	0	0	0	0	0	0	0	0	0	0	0	0	0	0	0	0.127977	0	0.367971	0	0.0426592	inf	NOTEST	0	1	1	no
AT1G03400	Chr1:842746-844190	48.5577	26.6936	70.4217	44.5708	24.5096	64.632	49.7812	27.3675	72.195	21.9988	11.2525	32.7451	26.6899	14.0236	39.3562	27.6265	14.5802	40.6728	47.6366	25.4384	-0.905061	OK	-3.15846	5e-05	0.000348282	yes
AT1G03410	Chr1:844435-847739	2.30312	0.136434	4.46981	3.23139	0.33316	6.12962	2.65622	0.186719	5.12572	4.46436	0	9.61013	4.34677	0	8.73605	4.01145	0	8.08585	2.73024	4.27419	0.646623	OK	1.06843	0.0622	0.141802	no
AT1G03420.1	Chr1:844435-847739	16.5803	6.63957	26.521	23.4559	10.3774	36.5344	20.4697	8.57217	32.3672	54.1861	27.168	81.2042	42.4594	20.7198	64.199	38.7502	18.8664	58.6341	20.1686	45.1319	1.16204	OK	3.4536	5e-05	0.000348282	yes
AT1G03430	Chr1:847872-849500	39.0596	20.9191	57.2002	51.5031	28.1568	74.8494	38.6073	20.6477	56.567	29.6116	15.3185	43.9046	27.8067	14.2	41.4135	29.521	15.2189	43.8231	43.0567	28.9798	-0.571192	OK	-1.93753	0.0004	0.00221966	yes
AT1G03440	Chr1:852365-854032	14.588	7.39533	21.7806	12.535	6.1487	18.9212	14.7826	7.47295	22.0922	8.79004	3.93364	13.6464	12.1932	5.90113	18.4854	13.6546	6.82202	20.4871	13.9685	11.546	-0.274792	OK	-0.862539	0.13365	0.254145	no
AT1G03445	Chr1:854409-859701	0	0	0	0.0420719	0	0.133221	0.0322046	0	0.123457	0.178615	0	0.429982	0.0345588	0	0.125765	0.118817	0	0.300744	0.0247588	0.110663	2.16016	NOTEST	0	1	1	no
AT1G03457	Chr1:860787-864125	3.71626	1.1383	6.29421	4.99002	1.83298	8.14707	5.8612	2.28423	9.43816	14.1833	7.1629	21.2038	14.8028	7.65047	21.9552	13.9422	7.00185	20.8825	4.85583	14.3094	1.55918	OK	4.35695	5e-05	0.000348282	yes
AT1G03470	Chr1:865914-867733	9.64941	3.83665	15.4622	8.66687	3.30691	14.0268	10.481	4.30668	16.6554	32.9346	17.7648	48.1045	26.3322	13.6261	39.0382	27.6658	14.3386	40.993	9.59911	28.9775	1.59396	OK	4.72698	5e-05	0.000348282	yes
AT1G03475	Chr1:869050-871211	215.125	109.475	320.776	194.565	100.597	288.532	209.341	106.241	312.441	319.636	157.638	481.634	234.517	119.498	349.535	236.853	120.388	353.318	206.344	263.668	0.353675	OK	1.21185	0.0376	0.0951275	no
AT1G03490	Chr1:871873-872906	0	0	0	0	0	0	0	0	0	0	0	0	0	0	0	0	0	0	0	0	0	NOTEST	0	1	1	no
AT1G03495	Chr1:873183-874935	10.2122	4.83491	15.5894	10.4896	4.97748	16.0017	11.4713	5.5504	17.3922	7.28596	3.11417	11.4578	6.69166	2.73244	10.6509	6.61776	2.70545	10.5301	10.7244	6.86513	-0.643532	OK	-1.87661	0.00135	0.00628999	yes
AT1G03502	Chr1:875357-875471	0	0	0	0	0	0	0	0	0	0	0	0	0	0	0	0	0	0	0	0	0	NOTEST	0	1	1	no
AT1G03506	Chr1:875517-875604	0	0	0	0	0	0	0	0	0	0	0	0	0	0	0	0	0	0	0	0	0	NOTEST	0	1	1	no
AT1G03510	Chr1:876257-877547	2.14646	0.260646	4.03227	2.22902	0.29734	4.16069	1.89872	0.177104	3.62034	1.87168	0.181125	3.56224	2.11755	0.256084	3.97902	2.85984	0.549368	5.17031	2.0914	2.28303	0.126479	OK	0.222172	0.7001	0.808741	no
AT1G03515	Chr1:877647-877719	0	0	0	0	0	0	0	0	0	0	0	0	0	0	0	0	0	0	0	0	0	NOTEST	0	1	1	no
AT1G03520	Chr1:877861-880158	12.3175	5.96413	18.671	10.6767	5.0481	16.3053	14.3118	7.12151	21.5021	16.5581	8.19764	24.9185	18.0623	9.31285	26.8118	19.3658	10.1272	28.6044	12.4353	17.9954	0.53318	OK	1.64401	0.00455	0.017392	no
AT1G03530	Chr1:880495-883391	5.62471	2.52571	8.7237	9.96908	5.13935	14.7988	5.56248	2.52031	8.60465	8.64899	4.37807	12.9199	7.93431	3.92009	11.9485	7.56947	3.7118	11.4271	7.05209	8.05092	0.191104	OK	0.592797	0.3004	0.456765	no
AT1G03540	Chr1:883781-885611	0.872986	0	1.74846	1.01754	0.0358065	1.99927	0.603394	0	1.27207	0.55484	0	1.17483	0.431544	0	0.954622	0.740743	0	1.56552	0.831306	0.575709	-0.53004	OK	-0.724095	0.1944	0.334881	no
AT1G03545	Chr1:885622-887956	1.4107	0	4.06916	1.63907	0	4.89513	1.21626	0	3.40194	1.21934	0	3.46335	1.56499	0	4.56448	1.93521	0	4.7775	1.42201	1.57318	0.14575	OK	0.134985	0.8125	0.885015	no
AT1G03550	Chr1:885622-887956	10.9837	4.52147	17.4459	12.6665	5.48337	19.8496	11.1211	4.62847	17.6138	12.9655	5.5884	20.3426	11.1696	4.64151	17.6976	12.0811	5.03285	19.1293	11.5904	12.072	0.0587346	OK	0.163736	0.7752	0.860289	no
AT1G03560	Chr1:890155-892410	5.29732	2.23375	8.36089	7.59965	3.58584	11.6135	5.12372	2.14397	8.10348	8.79237	4.31143	13.2733	10.8248	5.50929	16.1402	9.99395	5.01064	14.9773	6.0069	9.87036	0.716482	OK	2.155	0.0001	0.000652909	yes
AT1G03570	Chr1:892513-892585	0	0	0	0	0	0	0	0	0	0	0	0	0	0	0	0	0	0	0	0	0	NOTEST	0	1	1	no
AT1G03580	Chr1:892846-894052	1.34575	0	2.71649	1.56002	0.0404602	3.07957	1.73249	0.0462991	3.41868	11.2738	4.81867	17.729	14.0651	6.40006	21.7301	10.2979	4.20994	16.3858	1.54608	11.8789	2.94172	OK	5.5929	5e-05	0.000348282	yes
AT1G03590	Chr1:894253-897518	11.9593	6.04625	17.8723	11.2269	5.62174	16.832	10.889	5.38595	16.392	15.2286	8.02231	22.4348	18.8381	10.1303	27.5459	17.0101	9.06416	24.9561	11.3584	17.0256	0.583948	OK	1.94438	0.00085	0.00424347	yes
AT1G03600	Chr1:898875-899655	749.117	369.765	1128.47	470.242	238.969	701.514	724.113	357.392	1090.83	847.47	412.418	1282.52	822.607	403.935	1241.28	832.068	406.647	1257.49	647.824	834.048	0.364529	OK	1.20499	0.0369	0.0938097	no
AT1G03610	Chr1:900886-903003	31.1291	17.1185	45.1398	31.582	17.3647	45.7992	37.1414	20.4299	53.8529	34.4316	18.9294	49.9337	49.6377	27.4313	71.8442	39.2518	21.6155	56.8881	33.2842	41.107	0.304549	OK	1.10306	0.0548	0.128393	no
AT1G03620	Chr1:904318-906186	4.32715	0.529076	8.12523	5.33138	1.13732	9.52544	4.22263	0.568715	7.87655	5.17819	1.1183	9.23808	6.16971	1.51476	10.8247	8.06771	2.42336	13.7121	4.62706	6.47187	0.484088	OK	0.960945	0.0959	0.198452	no
AT1G03630	Chr1:907641-909376	247.585	123.914	371.257	161.197	84.8535	237.541	210.795	108.781	312.809	180.249	94.0182	266.479	152.929	80.9983	224.859	160.743	84.3243	237.161	206.526	164.64	-0.327008	OK	-1.14319	0.0454	0.110574	no
AT1G03640	Chr1:909810-909883	0	0	0	0	0	0	0	0	0	0	0	0	0	0	0	0	0	0	0	0	0	NOTEST	0	1	1	no
AT1G03650	Chr1:910022-911193	10.6367	3.20846	18.065	5.21938	0.964538	9.47423	9.59727	2.95642	16.2381	10.389	3.44383	17.3343	11.2014	3.76731	18.6355	11.6318	4.01697	19.2467	8.48446	11.0741	0.384297	OK	0.877643	0.12425	0.240911	no
AT1G03660	Chr1:911435-911759	0.81167	0	2.93845	5.519	0	12.277	0.725888	0	2.7827	3.52247	0	8.47969	5.41234	0	12.1801	3.20001	0	7.79636	2.35219	4.04494	0.782117	OK	0.646202	0.2438	0.393116	no
AT1G03670	Chr1:914221-916222	0	0	0	0	0	0	0	0	0	0	0	0	0	0	0	0.0456988	0	0.185643	0	0.0152329	inf	NOTEST	0	1	1	no
AT1G03680	Chr1:916818-918064	536.468	263.952	808.983	318.231	165.58	470.881	392.305	200.038	584.571	470.975	236.765	705.185	382.939	194.925	570.954	398.801	203.671	593.931	415.668	417.572	0.00659389	OK	0.0224388	0.96835	0.980409	no
AT1G03687	Chr1:918298-920507	13.101	6.10067	20.1013	13.7829	6.37829	21.1875	12.1531	5.52056	18.7857	22.9905	11.9928	33.9881	18.5292	9.39603	27.6624	17.1124	8.51248	25.7123	13.0123	19.544	0.586848	OK	1.84327	0.00155	0.00707842	yes
AT1G03700	Chr1:920949-921901	0	0	0	0.255596	0	0.809347	0.196806	0	0.754457	0	0	0	0	0	0	0	0	0	0.1508	0	#NAME?	NOTEST	0	1	1	no
AT1G03710	Chr1:923425-924726	0.120766	0	0.507266	1.03059	0	2.34373	1.89075	0	3.90011	5.7091	1.49857	9.91964	2.49469	0.145989	4.8434	2.84276	0.119038	5.56647	1.01404	3.68218	1.86045	OK	2.54506	0.00095	0.00466004	yes
AT1G03720	Chr1:924995-926373	0	0	0	0	0	0	0	0	0	0	0	0	0	0	0	0.123734	0	0.502648	0	0.0412448	inf	NOTEST	0	1	1	no
AT1G03730	Chr1:930827-931895	22.3897	11.0616	33.7178	27.313	13.9861	40.6398	28.6435	14.8122	42.4747	14.7847	6.59314	22.9763	17.8261	8.36077	27.2915	24.052	12.0589	36.0452	26.1154	18.8876	-0.467459	OK	-1.46925	0.00915	0.0306943	no
AT1G03740	Chr1:933511-937043	16.8294	9.26133	24.3975	31.6441	17.0792	46.2089	21.7953	11.8616	31.7291	17.5978	9.59436	25.6013	21.8987	12.06	31.7374	22.8626	12.5985	33.1266	23.4229	20.7864	-0.172285	OK	-0.621171	0.28275	0.437334	no
AT1G03743	Chr1:937206-937287	0	0	0	0	0	0	0	0	0	0	0	0	0	0	0	0	0	0	0	0	0	NOTEST	0	1	1	no
AT1G03746	Chr1:937400-937485	0	0	0	0	0	0	0	0	0	0	0	0	0	0	0	0	0	0	0	0	0	NOTEST	0	1	1	no
AT1G03750	Chr1:937919-943377	3.62407	0.818753	6.42938	4.36829	1.04907	7.68751	4.32733	1.2103	7.44435	3.22679	0.231754	6.22183	3.27163	0.54027	6.003	3.53758	0.799473	6.27568	4.10656	3.34533	-0.295781	OK	-0.55856	0.3284	0.487123	no
AT1G03760	Chr1:937919-943377	11.6157	4.2742	18.9572	14.3123	5.39726	23.2272	10.8302	3.63165	18.0288	15.5246	6.65359	24.3956	13.8631	5.65023	22.0759	11.0441	3.86566	18.2225	12.2527	13.4773	0.137422	OK	0.34435	0.5543	0.698235	no
AT1G03770	Chr1:944571-947483	3.72578	1.11844	6.33312	5.53963	2.03579	9.04348	2.7969	0.626508	4.96729	6.33004	2.49635	10.1637	8.73298	3.85102	13.6149	7.01727	2.76505	11.2695	4.02077	7.36009	0.872252	OK	2.16819	0.00045	0.00246162	yes
AT1G03780	Chr1:947519-951827	4.69883	1.98776	7.4099	9.92648	5.08543	14.7675	7.12928	3.41938	10.8392	14.0413	7.52249	20.5601	9.5242	4.83611	14.2123	7.92602	3.88996	11.9621	7.25153	10.4972	0.533644	OK	1.68057	0.0044	0.016925	no
AT1G03790	Chr1:954524-956097	0.0650616	0	0.235539	0.117305	0	0.356912	0	0	0	0	0	0	0	0	0	0	0	0	0.0607888	0	#NAME?	NOTEST	0	1	1	no
AT1G03800	Chr1:957260-957998	0.173601	0	0.628478	0.413093	0	1.12063	0.47642	0	1.25581	0.637101	0	1.59841	1.02045	0	2.45809	1.15743	0	2.59307	0.354371	0.938324	1.40482	OK	1.00893	0.068	0.151902	no
AT1G03810	Chr1:958758-959609	0	0	0	0.502009	0	1.58962	0	0	0	0	0	0	0	0	0	0	0	0	0.167336	0	#NAME?	NOTEST	0	1	1	no
AT1G03820	Chr1:959868-960728	9.91058	3.31188	16.5093	11.4125	3.93709	18.8879	10.1087	3.42814	16.7893	3.27952	0.356066	6.20297	4.66156	0.857934	8.46518	3.85847	0.498935	7.21801	10.4773	3.93318	-1.41349	OK	-2.89656	5e-05	0.000348282	yes
AT1G03830	Chr1:962015-966757	3.8942	1.65329	6.13511	5.65849	2.74372	8.57326	4.2129	1.87219	6.5536	5.26401	2.53592	7.99211	4.40434	2.00813	6.80054	4.34038	1.91552	6.76524	4.58853	4.66958	0.0252605	OK	0.0746626	0.8993	0.94003	no
AT1G03840	Chr1:967502-970130	0.513942	0	1.14146	0.84948	0	1.74932	0.718767	0	1.53597	0.814022	0	1.68612	0.444268	0	1.00898	0.762032	0	1.64785	0.694063	0.673441	-0.0435164	NOTEST	0	1	1	no
AT1G03850	Chr1:976096-977761	12.008	3.59807	20.4178	14.2661	4.77424	23.758	15.0856	5.04274	25.1284	5.31091	0.771609	9.85021	6.70073	1.20594	12.1955	7.38669	1.46435	13.309	13.7865	6.46611	-1.09229	OK	-2.29197	0.00015	0.000938421	yes
AT1G03860	Chr1:979307-981885	78.0228	42.8047	113.241	66.8538	36.9785	96.7292	69.749	38.0408	101.457	112.404	61.0533	163.756	102.812	55.9938	149.629	94.834	51.6539	138.014	71.5419	103.35	0.530679	OK	1.95522	0.00085	0.00424347	yes
AT1G03870	Chr1:982505-983540	120.612	66.4526	174.772	123.378	67.3283	179.427	138.096	75.0349	201.157	268.178	139.597	396.759	310.009	159.752	460.265	306.698	158.132	455.263	127.362	294.961	1.21159	OK	4.347	5e-05	0.000348282	yes
AT1G03880	Chr1:985750-988146	0	0	0	0	0	0	0	0	0	0	0	0	0	0	0	0	0	0	0	0	0	NOTEST	0	1	1	no
AT1G03890	Chr1:989197-991020	0	0	0	0	0	0	0	0	0	0	0	0	0	0	0	0	0	0	0	0	0	NOTEST	0	1	1	no
AT1G03900	Chr1:991138-993118	118.236	64.3822	172.09	112.706	61.3024	164.11	112.796	61.3595	164.232	87.283	47.9112	126.655	95.6132	52.0718	139.155	93.595	50.8875	136.302	114.579	92.1637	-0.314077	OK	-1.15819	0.0443	0.108469	no
AT1G03905	Chr1:993399-995784	1.15405	0	2.42959	0.864431	0	1.86326	1.14919	0	2.42157	1.68835	0.0506615	3.32603	1.80076	0.0447362	3.55679	1.70285	0.0460195	3.35967	1.05589	1.73065	0.712854	OK	1.01261	0.0827	0.177425	no
AT1G03910	Chr1:996114-1000437	31.2472	17.1885	45.306	39.1033	21.4887	56.7179	27.5848	15.1069	40.0627	39.7907	21.8559	57.7255	37.2971	20.5568	54.0374	33.4932	18.4032	48.5831	32.6451	36.8603	0.175203	OK	0.63356	0.26735	0.419886	no
AT1G03920	Chr1:1001320-1004383	0.884869	0.0245911	1.74515	0.710136	0	1.44104	0.407876	0	0.89686	0.500793	0	1.06039	0.680712	0	1.43605	0.626205	0	1.31747	0.667627	0.60257	-0.147913	NOTEST	0	1	1	no
AT1G03930	Chr1:1004768-1008370	27.3015	15.0358	39.5671	26.6108	14.6514	38.5702	26.0587	14.3419	37.7756	22.5501	12.3966	32.7036	23.5396	12.941	34.1383	22.5443	12.3936	32.695	26.657	22.878	-0.220554	OK	-0.803689	0.16235	0.293675	no
AT1G03935	Chr1:1008809-1008896	0	0	0	0	0	0	0	0	0	0	0	0	0	0	0	0	0	0	0	0	0	NOTEST	0	1	1	no
AT1G03940	Chr1:1009541-1011056	8.22988	3.44282	13.0169	8.00963	3.25889	12.7604	9.20645	3.98245	14.4305	7.14429	2.86541	11.4232	4.50071	1.36564	7.63578	4.43474	1.34974	7.51974	8.48199	5.35991	-0.662193	OK	-1.72303	0.0036	0.0143634	no
AT1G03950	Chr1:1011171-1013365	26.2549	13.2004	39.3094	26.246	13.1676	39.3245	24.8374	12.2813	37.3934	19.2739	9.05187	29.496	23.9379	11.8054	36.0705	23.5123	11.5548	35.4697	25.7794	22.2414	-0.212975	OK	-0.673987	0.2387	0.387343	no
AT1G03960	Chr1:1013714-1017929	6.69486	3.11565	10.2741	9.02439	4.48018	13.5686	6.81225	3.1073	10.5172	6.13211	2.75459	9.50963	6.48752	2.94019	10.0349	8.14923	3.91345	12.385	7.5105	6.92295	-0.117522	OK	-0.356138	0.53615	0.682439	no
AT1G03970	Chr1:1018099-1022108	11.929	2.11611	21.7418	12.9249	1.14395	24.7058	11.4918	1.21906	21.7645	6.58338	0	14.4725	10.8162	0	21.9146	10.8639	0.787161	20.9407	12.1152	9.42115	-0.362844	OK	-0.547126	0.3275	0.486094	no
AT1G03980	Chr1:1018099-1022108	11.6707	5.27964	18.0618	15.4057	7.30349	23.5079	14.4288	6.79271	22.0649	17.6998	9.10614	26.2935	15.3592	7.43216	23.2863	15.3064	7.39802	23.2148	13.8351	16.1218	0.220684	OK	0.664583	0.24965	0.399283	no
AT1G03982	Chr1:1022250-1023719	0	0	0	0	0	0	0	0	0	0	0	0	0.0814444	0	0.296388	0	0	0	0	0.0271481	inf	NOTEST	0	1	1	no
AT1G03990	Chr1:1024846-1027616	0.766856	0.0213115	1.5124	1.07767	0.127745	2.02759	0.903704	0.024989	1.78242	0.706782	0.0106963	1.40287	1.4334	0.26381	2.603	1.19511	0.154539	2.23569	0.916075	1.11177	0.279316	OK	0.472253	0.4119	0.570668	no
AT1G04000	Chr1:1028105-1029119	26.7444	13.5483	39.9404	23.97	11.8456	36.0943	28.361	14.4764	42.2455	41.6034	22.3821	60.8247	32.2727	16.8729	47.6724	27.2966	13.8631	40.7301	26.3584	33.7242	0.355522	OK	1.16943	0.04155	0.103034	no
AT1G04010	Chr1:1031199-1036237	5.58758	2.41018	8.76498	6.10243	2.7595	9.44535	6.00685	2.7111	9.30261	3.69647	1.39938	5.99356	4.41633	1.786	7.04665	4.54647	1.86248	7.23047	5.89895	4.21976	-0.483299	OK	-1.34608	0.0202	0.0582313	no
AT1G04020	Chr1:1036536-1040224	5.19354	2.27084	8.11624	4.68102	1.89437	7.46766	6.3891	2.94331	9.8349	5.03831	2.13283	7.94379	4.98111	2.07252	7.8897	4.68951	1.94652	7.4325	5.42122	4.90298	-0.144959	OK	-0.407237	0.48045	0.634987	no
AT1G04030	Chr1:1040382-1043864	4.37553	0	12.1578	4.93984	0	13.9755	4.33124	0	12.0799	4.25799	0	14.7281	3.84542	0	13.4038	4.67565	0	14.4673	4.54887	4.25969	-0.0947596	OK	-0.0683028	0.8999	0.940396	no
AT1G04040	Chr1:1040382-1043864	121.468	64.2327	178.704	106.945	56.7965	157.094	100.275	53.1778	147.373	211.224	107.469	314.979	201.308	104.965	297.651	173.799	90.793	256.806	109.563	195.444	0.834994	OK	2.94195	5e-05	0.000348282	yes
AT1G04050	Chr1:1045597-1049297	2.6735	0.912412	4.43459	2.6854	0.920422	4.45038	2.86144	0.987117	4.73577	2.41654	0.792717	4.04037	2.50587	0.833128	4.17862	2.21441	0.679946	3.74888	2.74011	2.37894	-0.203916	OK	-0.487399	0.40925	0.568249	no
AT1G04070	Chr1:1050552-1051186	17.5118	6.09734	28.9262	11.2818	2.85143	19.7122	17.9749	6.21597	29.7339	20.0753	7.59744	32.5532	25.0081	10.2389	39.7773	21.5698	8.47552	34.6641	15.5895	22.2178	0.511138	OK	1.28705	0.0246	0.0680742	no
AT1G04080	Chr1:1051311-1056827	53.2513	28.5813	77.9214	60.6819	32.1213	89.2425	57.9305	31.0175	84.8434	79.9691	42.4226	117.516	66.6552	35.1816	98.1288	70.0297	36.6742	103.385	57.2879	72.218	0.334128	OK	1.15881	0.0434	0.106612	no
AT1G04090	Chr1:1057150-1059419	0.452679	0	0.979849	0.393521	0	0.866442	0.463656	0	0.997315	0.768296	0	1.54054	0.646669	0	1.36084	0.384356	0	0.846733	0.436619	0.599774	0.458044	NOTEST	0	1	1	no
AT1G04100	Chr1:1059505-1061191	6.32552	2.15927	10.4918	4.40955	1.12103	7.69807	4.95334	1.46623	8.44045	6.02351	2.02621	10.0208	5.56445	1.69842	9.43049	4.76457	1.38285	8.14629	5.22947	5.45085	0.0598156	OK	0.137674	0.808	0.882356	no
AT1G04110	Chr1:1061456-1063784	1.53786	0.312953	2.76276	0.951337	0.0869091	1.81577	0.766708	0.0222148	1.5112	0.902015	0.0196003	1.78443	1.15174	0.159701	2.14379	0.812766	0.01031	1.61522	1.0853	0.955508	-0.183756	OK	-0.313622	0.58095	0.719784	no
AT1G04120	Chr1:1064449-1071047	13.67	7.54421	19.7959	12.9685	7.15155	18.7855	15.2397	8.42701	22.0524	8.32064	4.56191	12.0794	10.9238	6.01148	15.8361	12.5341	6.90745	18.1607	13.9594	10.5928	-0.398151	OK	-1.44956	0.01275	0.0402299	no
AT1G04130	Chr1:1073426-1080630	12.6606	0	29.6272	10.7433	0	25.4649	11.1293	0	25.851	10.6715	0	24.8551	12.2532	0	28.518	12.8129	0	29.9203	11.5111	11.9125	0.0494586	OK	0.0634161	0.915	0.94965	no
AT1G04140	Chr1:1073426-1080630	32.6829	16.4369	48.9289	32.5044	16.5968	48.412	31.1905	16.0572	46.3238	27.3845	13.9301	40.8388	31.8334	16.266	47.4007	33.2735	16.8139	49.7331	32.1259	30.8304	-0.0593826	OK	-0.205913	0.7161	0.819393	no
AT1G04150	Chr1:1081207-1084246	0	0	0	0.0748003	0	0.202917	0.0572499	0	0.171956	0.198659	0	0.473116	0	0	0	0.0528234	0	0.151882	0.0440167	0.0838274	0.92937	NOTEST	0	1	1	no
AT1G04160	Chr1:1086494-1096146	1.75182	0.640529	2.86311	1.95478	0.75116	3.15841	1.7684	0.651511	2.8853	2.01643	0.766112	3.26674	2.22115	0.897443	3.54486	2.55412	1.08777	4.02047	1.825	2.2639	0.310912	OK	0.811789	0.16245	0.293743	no
AT1G04170	Chr1:1096945-1099898	67.3107	36.6994	97.9219	55.6424	30.5484	80.7363	64.8067	35.3802	94.2331	102.061	54.6043	149.518	81.7266	44.1549	119.298	76.7217	41.678	111.765	62.5866	86.8365	0.472448	OK	1.72052	0.0025	0.0105909	no
AT1G04171	Chr1:1100443-1100608	0	0	0	0	0	0	0	0	0	0	0	0	0	0	0	0	0	0	0	0	0	NOTEST	0	1	1	no
AT1G04180	Chr1:1104622-1105988	0	0	0	0.0506804	0	0.205961	0.0777119	0	0.29791	0.212684	0	0.585554	0.916658	0	1.93642	0.499513	0	1.19864	0.0427974	0.542952	3.66523	NOTEST	0	1	1	no
AT1G04190	Chr1:1106427-1108715	35.9764	19.5711	52.3817	29.5829	15.8702	43.2955	30.7707	16.5739	44.9674	32.4732	17.5331	47.4133	28.3852	15.2396	41.5307	24.8521	13.1154	36.5888	32.11	28.5702	-0.168512	OK	-0.587999	0.30145	0.457918	no
AT1G04200	Chr1:1109481-1114107	11.2455	5.90922	16.5818	14.3871	7.76324	21.011	13.4981	7.23063	19.7656	15.7766	8.58095	22.9722	19.6369	10.7955	28.4784	16.9075	9.23229	24.5827	13.0436	17.4403	0.419089	OK	1.47311	0.00915	0.0306943	no
AT1G04210	Chr1:1114404-1122526	15.4144	8.29607	22.5327	11.6085	6.08455	17.1325	15.004	8.08021	21.9279	19.7384	10.7063	28.7705	22.5818	12.2794	32.8841	19.7629	10.7505	28.7753	14.009	20.6943	0.562886	OK	1.99782	0.00055	0.00292135	yes
AT1G04220	Chr1:1114404-1122526	2.13501	0	6.25973	3.27811	0	7.84113	2.01916	0	5.97054	1.4276	0	5.15529	1.11081	0	4.65914	1.33453	0	4.94674	2.47743	1.29098	-0.940377	OK	-0.575784	0.30155	0.458033	no
AT1G04230	Chr1:1125517-1128168	11.9059	5.40587	18.4059	12.5086	5.79058	19.2265	12.4323	5.74797	19.1167	15.1228	7.37802	22.8675	12.9564	6.0726	19.8403	11.9407	5.43221	18.4492	12.2823	13.34	0.119179	OK	0.357822	0.5392	0.684841	no
AT1G04240	Chr1:1128187-1129551	77.6056	42.9093	112.302	68.7835	37.9282	99.6388	92.5862	50.839	134.333	54.7492	30.1076	79.3909	70.5829	38.9402	102.226	74.6689	41.2569	108.081	79.6584	66.667	-0.256855	OK	-0.939867	0.10655	0.214832	no
AT1G04250	Chr1:1136257-1138613	37.5385	20.1353	54.9417	26.2792	13.4327	39.1257	40.7886	22.0006	59.5765	25.9858	13.3145	38.657	31.1331	16.3269	45.9394	31.1047	16.344	45.8654	34.8687	29.4079	-0.245732	OK	-0.832474	0.14325	0.267597	no
AT1G04260	Chr1:1140527-1141365	37.1878	18.9709	55.4048	34.5254	17.4807	51.57	38.9857	20.0921	57.8794	43.945	23.1442	64.7457	35.6601	18.1174	53.2028	36.0919	18.4231	53.7608	36.8996	38.5657	0.0637102	OK	0.210045	0.7152	0.818711	no
AT1G04270	Chr1:1141603-1143053	466.207	237.448	694.967	331.877	174.025	489.729	445.229	226.601	663.857	794.293	388.545	1200.04	608.502	298.537	918.467	535.796	264.662	806.929	414.438	646.197	0.640818	OK	2.16546	0.00035	0.00196651	yes
AT1G04280	Chr1:1143435-1146654	20.3385	10.9698	29.7072	18.1262	9.70581	26.5465	17.5606	9.32478	25.7965	24.2411	13.2753	35.207	23.1169	12.5729	33.6609	23.0792	12.5521	33.6062	18.6751	23.4791	0.330259	OK	1.164	0.042	0.10389	no
AT1G04290	Chr1:1147522-1148533	24.0931	10.7467	37.4396	17.3514	6.71443	27.9884	26.1328	12.0394	40.2261	20.2538	8.51465	31.993	13.8597	4.66732	23.0521	17.6658	6.92558	28.4061	22.5258	17.2598	-0.384161	OK	-1.00982	0.0834	0.178561	no
AT1G04295	Chr1:1147522-1148533	5.49752	0	16.024	8.10081	0	19.935	6.0018	0	17.6705	8.16556	0	20.0207	9.89404	0	21.9737	5.87523	0	14.2366	6.53338	7.97828	0.288248	OK	0.276768	0.6247	0.753444	no
AT1G04300	Chr1:1148596-1154652	25.0971	13.6384	36.5557	40.8399	21.7836	59.8963	28.0817	15.4206	40.7428	30.483	16.4428	44.5232	36.0236	19.3198	52.7275	33.9063	18.4136	49.399	31.3396	33.471	0.0949251	OK	0.342882	0.5525	0.696962	no
AT1G04310	Chr1:1154763-1157711	6.18828	2.81993	9.55663	7.19874	3.42105	10.9764	7.14469	3.38698	10.9024	8.60297	4.26982	12.9361	10.5174	5.41694	15.6178	9.40134	4.75254	14.0501	6.8439	9.50723	0.474206	OK	1.48943	0.0096	0.0318749	no
AT1G04320	Chr1:1159022-1159093	0	0	0	0	0	0	0	0	0	0	0	0	0	0	0	0	0	0	0	0	0	NOTEST	0	1	1	no
AT1G04330	Chr1:1161310-1161982	0.799533	0	1.97216	0.593097	0	1.55467	0.912838	0	2.20237	0	0	0	0.195444	0	0.711249	0.165952	0	0.674149	0.768489	0.120465	-2.67341	NOTEST	0	1	1	no
AT1G04340	Chr1:1163096-1164851	56.9219	30.7095	83.1343	36.2722	18.5073	54.0371	51.3766	27.5836	75.1696	45.6201	24.2322	67.0081	48.2707	25.6387	70.9027	43.3187	22.746	63.8914	48.1903	45.7365	-0.0753951	OK	-0.25771	0.657	0.777189	no
AT1G04350	Chr1:1165164-1166768	101.186	54.8235	147.548	55.2786	30.4997	80.0575	91.0272	49.4767	132.578	42.2342	23.2221	61.2464	44.2279	24.329	64.1269	49.854	27.4631	72.245	82.4971	45.4387	-0.860421	OK	-3.11071	5e-05	0.000348282	yes
AT1G04360	Chr1:1167456-1168878	0.88027	0	1.8532	0.528622	0	1.17592	0.405143	0	0.975668	0.83405	0	1.74349	0.289677	0	0.717046	0.310328	0	0.756069	0.604678	0.478018	-0.339102	NOTEST	0	1	1	no
AT1G04370	Chr1:1175176-1175578	0	0	0	0.289045	0	1.17465	0	0	0	0	0	0	0	0	0	0	0	0	0.0963485	0	#NAME?	NOTEST	0	1	1	no
AT1G04380	Chr1:1176920-1178407	0.49913	0	1.19891	0.299461	0	0.758221	0.153055	0	0.459716	0.209515	0	0.576827	0.656514	0	1.45228	0.351398	0	0.856131	0.317215	0.405809	0.355337	NOTEST	0	1	1	no
AT1G04390	Chr1:1179362-1183704	4.54194	1.96002	7.12387	4.89799	2.2073	7.58869	6.1104	2.9018	9.31901	5.20215	2.41161	7.9927	5.86043	2.77341	8.94745	6.10044	2.89485	9.30603	5.18345	5.72101	0.142358	OK	0.42948	0.45475	0.610869	no
AT1G04400	Chr1:1185549-1188517	95.4532	49.4837	141.423	100.445	52.2143	148.676	102.131	53.6929	150.57	74.4102	38.8771	109.943	88.3189	46.6641	129.974	85.2173	45.3158	125.119	99.3432	82.6488	-0.265427	OK	-0.935731	0.10025	0.205134	no
AT1G04410	Chr1:1189077-1191412	564.348	264.355	864.342	280.354	140.626	420.082	499.19	235.718	762.662	502.38	238.702	766.058	563.151	263.777	862.524	511.922	243.278	780.566	447.964	525.818	0.231179	OK	0.719109	0.2155	0.360748	no
AT1G04420	Chr1:1191607-1193884	137.161	72.9374	201.384	107.474	58.1119	156.837	129.766	69.0563	190.475	135.149	71.7277	198.57	146.041	77.3053	214.776	142.341	75.3911	209.29	124.8	141.177	0.17788	OK	0.639418	0.2669	0.419389	no
AT1G04425	Chr1:1194186-1196889	0.773424	0	2.20642	0.677244	0	2.06059	0.350127	0	1.34222	1.34282	0	3.36896	2.99067	0	6.61569	0.314041	0	1.27573	0.600265	1.54918	1.36783	OK	0.867379	0.2201	0.366399	no
AT1G04430	Chr1:1198117-1201527	30.7547	16.7691	44.7403	25.3425	14.0196	36.6653	27.4348	15.1135	39.756	51.4925	28.0369	74.948	51.2955	27.8547	74.7363	47.5161	25.8992	69.133	27.844	50.1014	0.847485	OK	3.1071	5e-05	0.000348282	yes
AT1G04440	Chr1:1202254-1205803	40.1778	22.2338	58.1218	40.7071	22.5255	58.8886	35.888	19.8018	51.9741	42.791	23.5806	62.0013	51.6159	28.4323	74.7995	54.2423	29.6163	78.8682	38.9243	49.5497	0.348206	OK	1.27837	0.02725	0.073868	no
AT1G04445	Chr1:1207343-1207862	0.305974	0	1.1077	0.179851	0	0.730898	0	0	0	0	0	0	0.891282	0	2.35815	0.501221	0	1.44115	0.161942	0.464168	1.51917	NOTEST	0	1	1	no
AT1G04450	Chr1:1208520-1209874	0	0	0	0	0	0	0	0	0	0	0	0	0	0	0	0	0	0	0	0	0	NOTEST	0	1	1	no
AT1G04457	Chr1:1210318-1210549	0	0	0	0	0	0	0	0	0	0	0	0	0	0	0	0	0	0	0	0	0	NOTEST	0	1	1	no
AT1G04470	Chr1:1211048-1214662	0	0	0	0	0	0	0	0	0	0	0	0	0.0280429	0	0.102052	0	0	0	0	0.00934763	inf	NOTEST	0	1	1	no
AT1G04480	Chr1:1216094-1217467	303.282	163.685	442.878	155.716	85.864	225.568	285.321	155.353	415.289	792.622	397.01	1188.23	505.607	263.877	747.338	471.574	246.817	696.332	248.106	589.935	1.2496	OK	4.29984	5e-05	0.000348282	yes
AT1G04490	Chr1:1217947-1220137	0	0	0	0.307842	0	0.775466	0.337048	0	0.844382	0.240383	0	0.625259	0.21689	0	0.592961	0.371768	0	0.918197	0.214964	0.276347	0.362388	NOTEST	0	1	1	no
AT1G04500	Chr1:1221432-1224366	0	0	0	0.341002	0	0.818935	0.232233	0	0.581209	0	0	0	0.249107	0	0.616622	0.427317	0	0.957353	0.191078	0.225475	0.238802	NOTEST	0	1	1	no
AT1G04501	Chr1:1224551-1224680	0	0	0	0	0	0	0	0	0	0	0	0	0	0	0	0	0	0	0	0	0	NOTEST	0	1	1	no
AT1G04510	Chr1:1226574-1230827	36.5299	20.134	52.9257	32.124	17.6874	46.5606	29.9538	16.4699	43.4377	40.6694	22.4786	58.8602	35.5867	19.6153	51.5581	37.1969	20.3278	54.066	32.8692	37.8177	0.202322	OK	0.742667	0.19425	0.334714	no
AT1G04520	Chr1:1231577-1234032	21.3351	11.1156	31.5546	16.6665	8.38024	24.9528	22.759	12.0086	33.5094	16.7616	8.48463	25.0386	13.8771	6.71304	21.0412	14.2731	6.90854	21.6377	20.2535	14.9706	-0.436039	OK	-1.41143	0.01265	0.0399478	no
AT1G04530	Chr1:1234175-1236034	107.355	58.3795	156.332	86.5302	47.6583	125.402	98.2179	53.3957	143.04	61.5639	34.0053	89.1225	57.3208	31.5981	83.0435	56.6233	31.2101	82.0366	97.3679	58.5027	-0.734943	OK	-2.69849	5e-05	0.000348282	yes
AT1G04540	Chr1:1237255-1239061	1.49571	0.197421	2.79399	1.133	0.0425713	2.22342	1.37834	0.155214	2.60146	0.703969	0	1.48251	0.985769	0.0253497	1.94619	0.986976	0.0266731	1.94728	1.33568	0.892238	-0.582074	OK	-0.924194	0.1128	0.224671	no
AT1G04550	Chr1:1240374-1242121	61.4198	33.6932	89.1464	37.8759	20.604	55.1478	50.5925	27.8881	73.2969	28.995	15.392	42.5979	33.8481	18.2439	49.4523	33.0071	17.5405	48.4737	49.9627	31.9501	-0.645033	OK	-2.26754	0.0002	0.00120717	yes
AT1G04555	Chr1:1242557-1244244	17.3412	7.51555	27.1668	14.8801	6.24297	23.5173	13.2981	5.36679	21.2294	11.6995	4.42765	18.9714	14.6172	6.11483	23.1197	12.1682	4.7604	19.576	15.1731	12.8283	-0.242185	OK	-0.660418	0.2589	0.409927	no
AT1G04560	Chr1:1244946-1246059	0	0	0	0	0	0	0	0	0	0	0	0	0.138203	0	0.502941	0.2357	0	0.677703	0	0.124634	inf	NOTEST	0	1	1	no
AT1G04570	Chr1:1246727-1248775	2.25221	0.542489	3.96193	1.38615	0.184905	2.58739	1.74575	0.327731	3.16377	0.716509	0	1.45658	0.253097	0	0.60676	0.304186	0	0.729932	1.7947	0.424597	-2.07958	OK	-2.95242	0.00015	0.000938421	yes
AT1G04580	Chr1:1252121-1257510	0.0898884	0	0.221723	0.216964	0	0.466248	0.124509	0	0.299843	1.01043	0.250679	1.77019	0.356359	0	0.713905	0.613178	0.0834349	1.14292	0.143787	0.659991	2.19851	NOTEST	0	1	1	no
AT1G04590	Chr1:1258576-1261426	34.0782	18.5334	49.623	30.0698	16.1864	43.9532	31.2888	16.8937	45.6839	42.5803	23.3494	61.8113	28.0527	15.061	41.0444	31.3335	17.0121	45.655	31.8123	33.9888	0.0954785	OK	0.336137	0.55725	0.700827	no
AT1G04600	Chr1:1262122-1272376	0.245472	0	0.519189	0.317557	0.00805344	0.627061	0.534474	0.0719843	0.996964	0.180498	0	0.382192	0.0521536	0	0.137988	0.0299244	0	0.086041	0.365834	0.0875255	-2.06342	NOTEST	0	1	1	no
AT1G04610	Chr1:1279387-1281618	0.289728	0	0.691811	0.418181	0	0.930244	0.0533902	0	0.204672	0.662172	0	1.3842	0.400916	0	0.902238	0.343997	0	0.825465	0.253767	0.469028	0.886173	NOTEST	0	1	1	no
AT1G04620	Chr1:1282740-1286584	37.6955	20.7258	54.6651	24.9814	13.4799	36.4829	28.068	15.2657	40.8702	30.0317	16.4645	43.599	27.5409	14.9798	40.1021	31.5666	17.3629	45.7703	30.2483	29.7131	-0.0257541	OK	-0.0915825	0.87235	0.92348	no
AT1G04625	Chr1:1287830-1291112	0	0	0	0	0	0	0	0	0	0.596559	0	3.94041	0	0	0	0	0	0	0	0.198853	inf	NOTEST	0	1	1	no
AT1G04630	Chr1:1287830-1291112	75.5033	40.6723	110.334	56.0302	29.4353	82.6252	73.1517	39.3613	106.942	96.2054	52.7551	139.656	80.3578	43.9742	116.741	82.7865	45.4944	120.079	68.2284	86.4499	0.341491	OK	1.20803	0.03435	0.0886051	no
AT1G04635	Chr1:1291313-1291995	5.86223	0.783691	10.9408	5.1045	0.650743	9.55825	2.67789	0	5.646	12.3474	3.72516	20.9696	11.2767	3.37318	19.1801	6.33123	1.15292	11.5095	4.54821	9.98509	1.13448	OK	2.12292	0.001	0.00487992	yes
AT1G04640	Chr1:1292079-1293357	116.524	63.9032	169.146	81.4349	44.9986	117.871	99.5864	54.7442	144.429	102.68	55.8892	149.47	105.217	58.091	152.344	107.582	59.4818	155.683	99.1819	105.16	0.084434	OK	0.309816	0.59295	0.728477	no
AT1G04645	Chr1:1293769-1294263	0.334356	0	1.21045	0	0	0	0.606738	0	1.8224	0	0	0	0	0	0	0	0	0	0.313698	0	#NAME?	NOTEST	0	1	1	no
AT1G04650	Chr1:1294892-1299002	0.882427	0.118627	1.64623	1.30267	0.308125	2.29721	1.03913	0.195077	1.88319	1.01369	0.185902	1.84147	1.296	0.305701	2.2863	1.14024	0.237156	2.04333	1.07474	1.14998	0.0976133	OK	0.189474	0.74125	0.836696	no
AT1G04660	Chr1:1300485-1301773	1.48884	0.0413759	2.9363	2.03472	0.222791	3.84665	0.989206	0	2.08445	0.729226	0	1.57278	1.79517	0.0599027	3.53043	1.6772	0.0525585	3.30184	1.50425	1.40053	-0.103075	OK	-0.157474	0.79085	0.870637	no
AT1G04670	Chr1:1301860-1302724	0	0	0	0	0	0	0	0	0	0	0	0	0	0	0	0	0	0	0	0	0	NOTEST	0	1	1	no
AT1G04680	Chr1:1303528-1307884	34.2814	18.8812	49.6817	36.4503	20.079	52.8216	35.2578	19.4225	51.0932	25.7781	14.1774	37.3787	27.9362	15.358	40.5144	28.7079	15.7817	41.6341	35.3298	27.474	-0.362818	OK	-1.32188	0.02105	0.0601939	no
AT1G04684	Chr1:1310429-1310579	0	0	0	0	0	0	0	0	0	0	0	0	0	0	0	0	0	0	0	0	0	NOTEST	0	1	1	no
AT1G04690	Chr1:1313563-1315750	86.7055	47.3407	126.07	54.7695	30.1978	79.3412	77.4326	42.107	112.758	76.6185	41.7903	111.447	75.6884	41.5622	109.815	78.0381	42.5364	113.54	72.9692	76.7816	0.0734735	OK	0.268778	0.64225	0.766182	no
AT1G04700	Chr1:1316253-1320919	0.571556	0.0588813	1.08423	0.775906	0.134904	1.41691	0.659686	0.0920361	1.22734	0.611618	0.0737022	1.14953	0.731624	0.0970756	1.36617	0.568472	0.0576697	1.07927	0.669049	0.637238	-0.0702804	NOTEST	0	1	1	no
AT1G04710	Chr1:1321903-1324782	26.1149	14.2172	38.0126	26.8148	14.4919	39.1377	22.7558	12.2161	33.2954	28.7128	15.6388	41.7867	24.2824	13.0475	35.5173	27.1707	14.6267	39.7147	25.2285	26.722	0.0829719	OK	0.292228	0.6126	0.743837	no
AT1G04720	Chr1:1324922-1324960	0	0	0	0	0	0	0	0	0	0	0	0	0	0	0	0	0	0	0	0	0	NOTEST	0	1	1	no
AT1G04730	Chr1:1325295-1331086	2.13701	0.64404	3.62997	2.86942	1.06824	4.67059	3.04787	1.16317	4.93258	2.86075	1.06651	4.65499	2.82186	1.03863	4.6051	2.5362	0.876955	4.19544	2.68477	2.7396	0.0291704	OK	0.0729544	0.89815	0.939609	no
AT1G04750	Chr1:1331465-1333567	113.863	61.9067	165.819	77.5764	42.6815	112.471	101.786	55.4764	148.095	96.2615	52.0192	140.504	100.384	54.0927	146.675	93.4461	51.4286	135.464	97.7417	96.6971	-0.0155005	OK	-0.0559722	0.92195	0.953713	no
AT1G04760	Chr1:1334759-1336070	2.24496	0	4.73882	4.72162	0.459855	8.98339	3.54089	0.0781605	7.00362	5.93645	0.726869	11.146	3.1919	0	6.39443	3.2175	0.0207646	6.41423	3.50249	4.11528	0.23261	OK	0.360957	0.5267	0.674645	no
AT1G04770	Chr1:1336370-1337849	35.2321	18.9506	51.5136	41.0359	22.3183	59.7534	93.6488	51.432	135.866	49.9934	27.4834	72.5034	47.6348	26.1915	69.0781	34.9779	18.8271	51.1287	56.6389	44.202	-0.357682	OK	-1.22397	0.0343	0.0885246	no
AT1G04778	Chr1:1339891-1340327	2.80679	0	7.39312	2.63188	0	6.89885	2.50345	0	6.59893	2.00407	0	5.51753	0.888819	0	3.23455	1.46692	0	4.2178	2.64737	1.45327	-0.865258	OK	-0.608726	0.416	0.57428	no
AT1G04780	Chr1:1340668-1343584	24.2091	13.3402	35.0781	35.7574	19.4772	52.0376	28.2337	15.6142	40.8533	21.0583	11.5914	30.5251	26.0267	14.3632	37.6902	25.0488	13.813	36.2846	29.4001	24.0446	-0.290108	OK	-1.06	0.0663	0.148845	no
AT1G04790	Chr1:1345035-1348451	15.1351	8.12522	22.145	17.644	9.50827	25.7797	16.1093	8.65536	23.5633	15.8531	8.51332	23.193	17.6206	9.56866	25.6726	17.083	9.28399	24.8819	16.2961	16.8522	0.0484109	OK	0.169849	0.7683	0.855855	no
AT1G04800	Chr1:1348451-1349286	28.5036	13.7848	43.2223	33.482	16.7979	50.1661	30.3843	14.9416	45.827	11.1286	3.86885	18.3883	24.1294	11.235	37.0239	16.6741	6.79328	26.5549	30.7899	17.3107	-0.830795	OK	-2.43347	0.0001	0.000652909	yes
AT1G04810	Chr1:1350179-1355442	20.1849	11.1199	29.25	21.5848	11.9068	31.2627	21.1118	11.6405	30.5831	26.1714	14.4222	37.9207	28.8467	15.8452	41.8482	27.1191	14.9031	39.335	20.9605	27.379	0.385399	OK	1.41522	0.0147	0.0451071	no
AT1G04820	Chr1:1356190-1358386	281.509	139.128	423.89	244.433	120.079	368.786	269.844	133.039	406.648	365.03	174.122	555.938	294.33	144.625	444.035	287.206	141.316	433.096	265.262	315.522	0.250322	OK	0.827524	0.1493	0.275919	no
AT1G04830	Chr1:1358573-1362019	14.5378	7.34459	21.7311	17.628	9.19105	26.0649	15.9914	8.18706	23.7957	18.5162	9.71952	27.3128	20.528	10.8534	30.2026	19.121	10.0751	28.167	16.0524	19.3884	0.272407	OK	0.912392	0.116	0.229012	no
AT1G04840	Chr1:1362866-1364962	0.444194	0	0.961482	1.12883	0.103124	2.15454	0.955483	0.0255344	1.88543	0.816973	0.0123639	1.62158	0.878668	0.0225956	1.73474	0.838235	0.0164132	1.66006	0.842836	0.844625	0.0030589	OK	0.00463137	0.97285	0.983222	no
AT1G04850	Chr1:1365117-1368844	87.703	47.8153	127.591	97.0111	52.445	141.577	78.5551	42.8166	114.294	88.9282	48.2391	129.617	79.8257	43.4701	116.181	78.1015	42.5691	113.634	87.7564	82.2851	-0.0928723	OK	-0.339922	0.5556	0.699312	no
AT1G04860	Chr1:1369053-1373101	12.8127	6.99968	18.6257	13.907	7.64821	20.1658	12.7612	6.96957	18.5528	11.6333	6.25535	17.0112	15.6172	8.58562	22.6488	16.6434	9.15294	24.1339	13.1603	14.6313	0.15287	OK	0.548214	0.33985	0.498616	no
AT1G04870	Chr1:1373233-1375762	31.8933	17.4947	46.292	34.6274	19.0244	50.2304	29.7937	16.0876	43.4998	37.6655	20.708	54.623	29.5687	16.0069	43.1306	25.5227	13.7592	37.2862	32.1048	30.919	-0.0542973	OK	-0.194055	0.7355	0.832348	no
AT1G04880	Chr1:1375960-1379185	0.19316	0	0.508785	0.270889	0	0.664136	0.355805	0	0.856853	0.978963	0	1.96295	0.318042	0	0.762455	0.600064	0	1.28884	0.273285	0.632356	1.21033	NOTEST	0	1	1	no
AT1G04890	Chr1:1380381-1382599	0	0	0	0	0	0	0	0	0	0	0	0	0	0	0	0	0	0	0	0	0	NOTEST	0	1	1	no
AT1G04900	Chr1:1383840-1391187	7.37385	0	14.8371	8.20571	0	16.6487	8.61298	0.741557	16.4844	11.9425	1.34169	22.5434	11.4202	1.8001	21.0403	9.79878	1.10609	18.4915	8.06418	11.0538	0.454948	OK	0.767237	0.17645	0.31229	no
AT1G04910	Chr1:1383840-1391187	26.9719	13.4422	40.5017	31.4236	15.7582	47.089	24.1873	11.6817	36.6928	30.1971	14.4489	45.9452	25.8457	12.1246	39.5667	25.1972	11.9799	38.4146	27.5276	27.08	-0.0236517	OK	-0.0753626	0.8959	0.938297	no
AT1G04920	Chr1:1391501-1395864	0.457096	0.00597513	0.908216	0.551415	0.0207189	1.08211	0.496447	0.0143842	0.97851	0.51738	0.0170684	1.01769	0.34632	0	0.728788	0.504057	0.0204933	0.987621	0.501652	0.455919	-0.137912	NOTEST	0	1	1	no
AT1G04930	Chr1:1396290-1399053	4.5075	1.24717	7.76784	3.18808	0.701983	5.67417	3.48076	0.810058	6.15147	8.01454	3.10337	12.9257	6.35359	2.23411	10.4731	4.76202	1.28101	8.24303	3.72545	6.37672	0.7754	OK	1.74328	0.00185	0.00822921	yes
AT1G04940	Chr1:1399173-1407501	100.732	41.9971	159.467	80.1503	28.3745	131.926	92.811	38.1752	147.447	139.012	57.2279	220.797	97.1297	40.0943	154.165	99.1388	41.4501	156.827	91.2311	111.76	0.29281	OK	0.795097	0.1721	0.306548	no
AT1G04945	Chr1:1399173-1407501	6.5817	0	18.4424	7.10855	0	18.9504	6.5084	0	17.9791	10.0122	0	27.4011	7.38867	0	19.8669	7.54708	0	20.2941	6.73288	8.31597	0.304661	OK	0.292901	0.61505	0.745908	no
AT1G04950	Chr1:1399173-1407501	22.8127	2.30882	43.3166	26.5754	6.59499	46.5558	22.0757	2.89002	41.2613	24.8397	0.0652466	49.6142	22.6641	3.56284	41.7654	21.6889	3.23868	40.1391	23.8213	23.0643	-0.0465912	OK	-0.085365	0.882	0.929937	no
AT1G04960	Chr1:1407800-1410868	30.8864	16.7206	45.0522	29.1075	15.6915	42.5235	29.4651	15.7433	43.1869	25.0462	13.3435	36.7488	26.5163	14.1538	38.8788	30.7775	16.5345	45.0205	29.8197	27.4467	-0.119635	OK	-0.417008	0.4706	0.626138	no
AT1G04970	Chr1:1411169-1413627	26.2972	13.9234	38.671	25.7055	13.697	37.714	27.2446	14.6229	39.8662	24.9377	13.12	36.7553	26.4665	13.7948	39.1382	27.9965	15.0735	40.9196	26.4158	26.4669	0.00279108	OK	0.00936756	0.9853	0.990337	no
AT1G04980	Chr1:1413643-1416144	21.5381	11.4429	31.6333	16.5671	8.47336	24.6608	22.435	11.9898	32.8802	12.5089	6.06133	18.9565	12.539	6.08001	18.998	11.6771	5.5438	17.8104	20.1801	12.2417	-0.72113	OK	-2.33593	5e-05	0.000348282	yes
AT1G04985	Chr1:1416342-1418482	71.3072	39.2284	103.386	89.2287	49.2477	129.21	76.4493	42.1085	110.79	95.0382	52.5813	137.495	92.242	50.9484	133.536	82.676	45.5662	119.786	78.9951	89.9854	0.187929	OK	0.688865	0.2274	0.374649	no
AT1G04990	Chr1:1419079-1421789	19.8717	10.3977	29.3457	26.8293	14.3947	39.2639	18.7813	9.80479	27.7578	10.3558	4.92893	15.7826	16.2124	8.27938	24.1455	18.0516	9.36144	26.7417	21.8274	14.8733	-0.553422	OK	-1.82197	0.0017	0.00766687	yes
AT1G05000	Chr1:1425592-1428782	33.6015	18.2673	48.9357	16.9847	7.98089	25.9886	31.928	16.9926	46.8634	14.5405	6.55813	22.523	15.0811	6.8366	23.3256	18.2194	8.7499	27.689	27.5047	15.947	-0.786392	OK	-2.44212	5e-05	0.000348282	yes
AT1G05010	Chr1:1431189-1432858	194.143	100.85	287.437	140.531	74.9381	206.124	153.822	81.5021	226.141	143.163	76.2159	210.11	176.155	92.2143	260.096	167.429	87.6184	247.24	162.832	162.249	-0.00517243	OK	-0.0184073	0.97165	0.982593	no
AT1G05020	Chr1:1435253-1437667	0.479057	0	1.00854	0.577193	0	1.17127	0.478717	0	1.00875	2.54954	0.773169	4.32591	2.48934	0.766615	4.21207	2.03699	0.528889	3.54509	0.511656	2.35862	2.2047	OK	3.6823	5e-05	0.000348282	yes
AT1G05030	Chr1:1438151-1441417	4.34024	1.50504	7.17545	3.52602	1.08431	5.96772	4.77853	1.73732	7.81974	5.0841	1.9082	8.26	4.95908	1.83268	8.08548	4.30335	1.49253	7.11417	4.21493	4.78218	0.182159	OK	0.450377	0.4378	0.594752	no
AT1G05040	Chr1:1447368-1448448	0	0	0	0	0	0	0.414216	0	1.12544	0.371436	0	1.05654	0	0	0	0	0	0	0.138072	0.123812	-0.157269	NOTEST	0	1	1	no
AT1G05055	Chr1:1448717-1450887	8.147	3.32837	12.9656	7.54907	3.04871	12.0494	9.59913	4.15582	15.0424	11.355	5.28484	17.4251	10.2275	4.6087	15.8464	9.46962	4.09587	14.8434	8.43173	10.3507	0.295828	OK	0.844306	0.1432	0.26753	no
AT1G05060	Chr1:1451029-1452872	34.8248	18.2484	51.4011	30.4331	15.6696	45.1967	33.7517	17.6442	49.8592	18.5887	8.6732	28.5043	20.7209	9.80603	31.6357	22.2984	10.8051	33.7917	33.0032	20.536	-0.68445	OK	-2.19551	0.00015	0.000938421	yes
AT1G05061	Chr1:1453215-1454260	0.43042	0	1.06169	0.579696	0	1.39217	0.69187	0	1.64742	0.403306	0	1.01185	0.741663	0	1.66907	0.815142	0	1.79575	0.567329	0.653371	0.203717	NOTEST	0	1	1	no
AT1G05065	Chr1:1454968-1455220	6.38555	0	15.7509	6.09562	0	14.9446	11.2591	0	25.0735	9.76874	0	21.6524	4.50484	0	11.9189	4.89797	0	12.3975	7.91343	6.39052	-0.30837	OK	-0.291596	0.59545	0.730454	no
AT1G05070	Chr1:1457062-1458744	45.1104	23.9441	66.2768	37.3947	19.3559	55.4335	41.487	21.7829	61.1912	45.7551	24.4656	67.0446	34.9764	17.8898	52.063	36.4412	18.8241	54.0582	41.3307	39.0576	-0.081613	OK	-0.274675	0.6311	0.757432	no
AT1G05080	Chr1:1459090-1460579	0	0	0	0	0	0	0	0	0	0	0	0	0	0	0	0	0	0	0	0	0	NOTEST	0	1	1	no
AT1G05085	Chr1:1460987-1461670	0	0	0	0	0	0	0	0	0	0	0	0	0	0	0	0	0	0	0	0	0	NOTEST	0	1	1	no
AT1G05090	Chr1:1463201-1465622	1.15329	0.131189	2.1754	0.999887	0.0317689	1.968	1.06341	0.0991899	2.02763	1.82288	0.37887	3.26688	1.46043	0.249955	2.6709	1.9597	0.463	3.4564	1.0722	1.74767	0.704861	OK	1.27826	0.02805	0.0756019	no
AT1G05100	Chr1:1469609-1470881	1.00791	0	2.12192	1.66283	0.029081	3.29658	2.08611	0.234916	3.93731	0.845938	0	1.79121	1.07708	0	2.26659	1.06426	0	2.23908	1.58562	0.995758	-0.671178	OK	-0.974217	0.08895	0.187422	no
AT1G05120	Chr1:1471405-1476078	8.71153	4.426	12.9971	11.7403	6.23665	17.244	11.0928	5.8548	16.3308	7.80202	3.89657	11.7075	8.31534	4.21309	12.4176	7.6811	3.81038	11.5518	10.5149	7.93282	-0.406527	OK	-1.33685	0.0177	0.0523696	no
AT1G05135	Chr1:1477499-1478821	6.89032	2.51935	11.2613	8.46264	3.39337	13.5319	10.6155	4.60672	16.6244	42.2156	23.2084	61.2229	29.725	15.9311	43.519	27.9002	14.9247	40.8758	8.65617	33.2803	1.94287	OK	5.82985	5e-05	0.000348282	yes
AT1G05136	Chr1:1478922-1479063	0	0	0	0	0	0	0	0	0	0	0	0	0	0	0	0	0	0	0	0	0	NOTEST	0	1	1	no
AT1G05140	Chr1:1482547-1484056	59.7261	33.0617	86.3905	52.4299	28.9274	75.9324	51.1566	28.2092	74.1039	45.3983	25.0077	65.7888	48.6603	26.8082	70.5125	52.0188	28.6984	75.3393	54.4375	48.6925	-0.160902	OK	-0.592079	0.30035	0.456726	no
AT1G05150	Chr1:1484066-1486960	13.1159	7.07885	19.1529	12.5404	6.74454	18.3363	12.1341	6.49994	17.7682	16.7927	9.23393	24.3514	15.3537	8.39162	22.3157	12.8371	6.92268	18.7515	12.5968	14.9945	0.251375	OK	0.886223	0.11815	0.231873	no
AT1G05160	Chr1:1487377-1490947	7.64795	3.46923	11.8267	8.49777	4.03804	12.9575	8.00902	3.74994	12.2681	4.271	1.60302	6.93898	6.0244	2.57559	9.47321	6.5368	2.82998	10.2436	8.05158	5.61073	-0.521083	OK	-1.49755	0.0093	0.0310758	no
AT1G05170	Chr1:1491110-1494248	22.8553	12.4878	33.2229	16.5883	8.74982	24.4269	17.313	9.08765	25.5384	5.98438	2.47062	9.49814	8.75064	4.08844	13.4128	9.71761	4.63428	14.8009	18.9189	8.15088	-1.2148	OK	-3.85526	5e-05	0.000348282	yes
AT1G05180	Chr1:1498113-1501824	29.9011	16.4325	43.3696	25.5902	14.0628	37.1176	26.1128	14.3634	37.8622	30.0885	16.5122	43.6648	28.8986	15.7998	41.9974	27.7422	15.2611	40.2234	27.2014	28.9098	0.0878795	OK	0.319414	0.57935	0.718368	no
AT1G05190	Chr1:1502343-1503830	885.734	418.326	1353.14	737.279	357.182	1117.38	850.892	404.867	1296.92	1159.37	530.107	1788.63	1008.81	472.48	1545.13	1015.54	475.634	1555.44	824.635	1061.24	0.363921	OK	1.14359	0.04535	0.110495	no
AT1G05200	Chr1:1504959-1510281	14.6465	7.07736	22.2157	13.7832	6.91211	20.6543	18.406	8.9622	27.8498	7.56164	2.32398	12.7993	5.50102	1.79095	9.2111	7.23531	2.62598	11.8447	15.6119	6.76599	-1.20627	OK	-3.1526	5e-05	0.000348282	yes
AT1G05205	Chr1:1504959-1510281	43.039	3.29493	82.7831	29.3676	0	64.1189	48.031	1.18037	94.8816	85.3291	32.7	137.958	59.0016	22.211	95.7922	61.4487	21.4546	101.443	40.1459	68.5932	0.772814	OK	1.481	0.0168	0.0501553	no
AT1G05210	Chr1:1510403-1511683	10.4433	3.19098	17.6957	10.5912	3.19058	17.9918	14.1898	5.23167	23.1479	20.6277	8.95122	32.3042	13.599	4.9458	22.2522	13.4839	4.90056	22.0673	11.7414	15.9036	0.43774	OK	1.08982	0.0605	0.138731	no
AT1G05220	Chr1:1511906-1518805	0.185827	0	2.06341	0.441687	0	2.96619	1.52882	0	6.69727	0.226537	0	1.99656	0.320609	0	2.31116	0.463879	0	2.96326	0.718777	0.337008	-1.09276	NOTEST	0	1	1	no
AT1G05230	Chr1:1511906-1518805	17.0181	9.03533	25.0009	12.1271	6.43618	17.8181	15.7033	8.42372	22.9829	12.1102	6.38603	17.8344	11.6082	6.13411	17.0822	11.2165	5.87961	16.5535	14.9495	11.645	-0.360391	OK	-1.23755	0.0312	0.0822922	no
AT1G05240	Chr1:1521136-1522681	0	0	0	0	0	0	0	0	0	0	0	0	0	0	0	0	0	0	0	0	0	NOTEST	0	1	1	no
AT1G05250	Chr1:1525600-1527234	0	0	0	0	0	0	0	0	0	0	0	0	0	0	0	0	0	0	0	0	0	NOTEST	0	1	1	no
AT1G05260	Chr1:1529766-1531439	9.21227	3.64668	14.7779	12.4955	5.3935	19.5976	4.60578	1.19122	8.02035	1.79841	0.0493187	3.54749	4.05667	1.01316	7.10017	2.94407	0.536116	5.35203	8.7712	2.93305	-1.58037	OK	-3.36972	5e-05	0.000348282	yes
AT1G05270	Chr1:1531640-1534410	35.9362	19.6628	52.2097	36.8379	20.2216	53.4542	30.6374	16.6702	44.6045	33.5224	18.2376	48.8071	33.0815	17.9935	48.1695	32.7622	17.8196	47.7049	34.4705	33.122	-0.057571	OK	-0.205098	0.71835	0.820723	no
AT1G05280	Chr1:1535443-1537525	0	0	0	0.0828914	0	0.262477	0	0	0	0	0	0	0	0	0	0.116817	0	0.335881	0.0276305	0.038939	0.494956	NOTEST	0	1	1	no
AT1G05290	Chr1:1539151-1540562	0	0	0	0	0	0	0	0	0	0	0	0	0	0	0	0	0	0	0	0	0	NOTEST	0	1	1	no
AT1G05291	Chr1:1541347-1542432	0	0	0	0	0	0	0	0	0	0	0	0	0	0	0	0	0	0	0	0	0	NOTEST	0	1	1	no
AT1G05300	Chr1:1545105-1547849	2.59715	0.470355	4.72395	3.22584	0.760702	5.69097	2.91081	0.617925	5.20369	2.02452	0.22524	3.82381	1.65867	0.127886	3.18945	2.1184	0.301292	3.9355	2.91127	1.93386	-0.590162	OK	-1.08728	0.0578	0.133891	no
AT1G05310	Chr1:1550542-1552517	1.42249	0.0395319	2.80544	0.711481	0	1.53358	1.96339	0.221097	3.70569	1.79374	0.173581	3.41389	2.26153	0.30987	4.2132	1.80377	0.167114	3.44042	1.36579	1.95301	0.51597	OK	0.828923	0.1498	0.276626	no
AT1G05320	Chr1:1553602-1557733	12.3016	6.48735	18.1158	11.36	5.98016	16.7398	12.4515	6.52227	18.3807	6.15377	2.85687	9.45066	7.02088	3.38799	10.6538	7.69665	3.80134	11.592	12.0377	6.9571	-0.790999	OK	-2.5824	5e-05	0.000348282	yes
AT1G05330	Chr1:1558169-1558583	0	0	0	0.272639	0	1.10798	0	0	0	0	0	0	0	0	0	0	0	0	0.0908797	0	#NAME?	NOTEST	0	1	1	no
AT1G05340	Chr1:1558843-1559903	6.05483	1.07018	11.0395	5.77965	0.995787	10.5635	3.3549	0.0972057	6.6126	2.23767	0	4.7124	7.18482	1.48143	12.8882	8.5507	2.20802	14.8934	5.06313	5.99106	0.242782	OK	0.440074	0.4445	0.600953	no
AT1G05350	Chr1:1560677-1564123	13.1945	6.49054	19.8984	9.51051	4.27035	14.7507	11.4049	5.41582	17.3939	11.892	5.74176	18.0422	10.689	5.01333	16.3647	12.878	6.31979	19.4362	11.37	11.8197	0.0559618	OK	0.172026	0.7616	0.851258	no
AT1G05360	Chr1:1564597-1567465	6.738	2.72064	10.7554	4.67701	1.6159	7.73813	7.50483	3.16424	11.8454	7.06993	2.88617	11.2537	4.96337	1.73786	8.18887	5.65955	2.14346	9.17564	6.30661	5.89762	-0.0967334	OK	-0.252205	0.6591	0.778891	no
AT1G05370	Chr1:1569191-1572280	2.51753	0.501917	4.53315	3.6968	0.944395	6.4492	3.60558	0.93253	6.27864	3.18402	0.80534	5.56271	2.83133	0.567473	5.09519	3.19675	0.805421	5.58809	3.2733	3.0707	-0.092179	OK	-0.19161	0.73275	0.830682	no
AT1G05380	Chr1:1576862-1582614	8.46941	4.54962	12.3892	9.08124	4.9753	13.1872	9.89968	5.38468	14.4147	7.39855	3.87508	10.922	10.2959	5.6107	14.981	10.9869	6.03268	15.941	9.15011	9.56042	0.0632856	OK	0.223194	0.69995	0.808618	no
AT1G05385	Chr1:1582670-1583718	71.0831	38.6189	103.547	39.0437	19.6663	58.421	62.0659	33.2907	90.8411	73.8504	40.2083	107.493	60.9468	32.7211	89.1724	70.0913	37.7747	102.408	57.3976	68.2962	0.250815	OK	0.864357	0.13165	0.251305	no
AT1G05390	Chr1:1583771-1583845	0	0	0	0	0	0	0	0	0	0	0	0	0	0	0	0	0	0	0	0	0	NOTEST	0	1	1	no
AT1G05400	Chr1:1584072-1587778	0.458227	0	2.22555	1.03407	0	3.5872	0.330232	0	1.89049	0.596945	0	2.89637	0.707873	0	3.24685	0.577927	0	2.69458	0.607511	0.627582	0.0468929	NOTEST	0	1	1	no
AT1G05410	Chr1:1584072-1587778	13.3415	6.57251	20.1105	11.8094	5.69685	17.9219	13.8355	6.84473	20.8263	20.2521	10.7073	29.797	19.637	10.3007	28.9734	16.8004	8.71182	24.889	12.9955	18.8965	0.540112	OK	1.77918	0.0024	0.0102478	no
AT1G05420	Chr1:1590072-1590753	1.37093	0	3.07291	2.20907	0	4.62649	1.78922	0	3.84857	2.37951	0	5.01111	2.49018	0	5.2403	1.78963	0	3.84383	1.78974	2.21978	0.310664	OK	0.398768	0.47765	0.632528	no
AT1G05430	Chr1:1594056-1595818	49.3377	26.9685	71.7069	42.8999	23.3339	62.466	41.092	22.1627	60.0212	41.393	22.5386	60.2474	41.0594	22.1462	59.9726	39.4286	21.1931	57.6641	44.4432	40.627	-0.129524	OK	-0.456828	0.42695	0.584391	no
AT1G05440	Chr1:1596006-1597848	0.808591	0	1.7023	1.82194	0.243038	3.40085	3.16448	0.812225	5.51673	5.20284	1.8	8.60568	2.72867	0.546896	4.91044	2.28254	0.429075	4.13601	1.93167	3.40468	0.817672	OK	1.55861	0.0093	0.0310758	no
AT1G05450	Chr1:1599910-1605027	0	0	0	0.258516	0	1.87979	0	0	0	0	0	0	0	0	0	0	0	0	0.0861718	0	#NAME?	NOTEST	0	1	1	no
AT1G05460	Chr1:1599910-1605027	5.81565	2.85561	8.77569	8.0173	4.1863	11.8483	4.62722	2.07048	7.18396	4.61706	2.07844	7.15569	4.88368	2.29918	7.46818	4.71904	2.2129	7.22519	6.15339	4.73993	-0.376516	OK	-1.15752	0.04205	0.104	no
AT1G05470	Chr1:1607356-1611703	7.49254	3.69234	11.2927	7.64682	3.78161	11.512	8.38072	4.24071	12.5207	6.46506	3.07062	9.8595	7.3486	3.60803	11.0892	5.95518	2.77592	9.13445	7.84003	6.58962	-0.250664	OK	-0.785689	0.166	0.298417	no
AT1G05490	Chr1:1618601-1623452	0.47801	0.0492442	0.906776	0.34862	0.00904173	0.688199	0.3679	0.0106596	0.725141	3.58525	1.70031	5.47019	2.58646	1.11034	4.06258	1.88587	0.72016	3.05158	0.398177	2.68586	2.7539	OK	5.40604	5e-05	0.000348282	yes
AT1G05500	Chr1:1624954-1629224	28.0273	15.4112	40.6433	23.3833	12.8609	33.9058	27.0405	14.8663	39.2147	25.7862	14.1758	37.3966	27.222	14.9665	39.4775	26.8468	14.7596	38.934	26.1504	26.6183	0.0255882	OK	0.0928693	0.8735	0.924077	no
AT1G05510	Chr1:1629445-1630863	0	0	0	0	0	0	0	0	0	0	0	0	0.230289	0	0.660044	0.19672	0	0.565626	0	0.142336	inf	NOTEST	0	1	1	no
AT1G05520	Chr1:1630899-1635711	18.1288	9.95049	26.3071	17.791	9.75063	25.8314	16.6914	9.07822	24.3045	16.0827	8.74741	23.4179	18.3505	10.0865	26.6144	15.5813	8.38385	22.7788	17.5371	16.6715	-0.0730241	OK	-0.260813	0.6533	0.774269	no
AT1G05530	Chr1:1636495-1637863	0.0768599	0	0.278252	0.138422	0	0.421165	0	0	0	0	0	0	0	0	0	0.0649957	0	0.264033	0.0717608	0.0216652	-1.72781	NOTEST	0	1	1	no
AT1G05540	Chr1:1639285-1640811	14.0539	6.54695	21.5609	9.03692	3.64737	14.4265	11.9215	5.26832	18.5747	6.56837	2.28349	10.8533	6.64095	2.31962	10.9623	6.75318	2.32159	11.1848	11.6708	6.65416	-0.810572	OK	-2.13825	0.0004	0.00221966	yes
AT1G05550	Chr1:1640958-1643917	0.811405	0	1.7447	0.355585	0	0.877702	1.63359	0.0569287	3.21024	0.746285	0	1.62775	0.250425	0	0.668628	0.715651	0	1.58881	0.933525	0.570787	-0.709737	OK	-0.817428	0.1347	0.255498	no
AT1G05560	Chr1:1645497-1647162	15.5017	0	32.6535	21.043	2.62031	39.4657	13.0332	1.08168	24.9847	18.2555	5.11251	31.3985	12.8864	2.27133	23.5014	13.8695	2.27154	25.4675	16.526	15.0038	-0.139408	OK	-0.221814	0.69545	0.805888	no
AT1G05562	Chr1:1645497-1647162	96.8572	47.789	145.925	75.6816	35.2029	116.16	56.0804	27.352	84.8087	38.5448	16.4764	60.6132	40.8808	18.7709	62.9907	46.1929	21.6896	70.6962	76.2064	41.8728	-0.863898	OK	-2.5199	5e-05	0.000348282	yes
AT1G05570	Chr1:1647705-1659437	13.5125	7.46709	19.5578	12.4147	6.87098	17.9583	14.3334	7.87038	20.7965	7.75862	4.26572	11.2515	9.95718	5.54719	14.3672	8.75667	4.7966	12.7167	13.4202	8.82416	-0.604874	OK	-2.203	5e-05	0.000348282	yes
AT1G05575	Chr1:1661690-1662187	20.8335	6.3452	35.3218	16.8747	4.26501	29.4844	31.8096	12.0703	51.5489	25.5788	9.29089	41.8667	17.9555	5.19217	30.7189	26.4704	9.15679	43.784	23.1726	23.3349	0.0100699	OK	0.0239114	0.968	0.98037	no
AT1G05577	Chr1:1662369-1664398	0.13743	0	0.392058	0.0412829	0	0.16777	0.12654	0	0.380075	0.173882	0	0.478724	0	0	0	0.05818	0	0.236345	0.101751	0.0773539	-0.395495	NOTEST	0	1	1	no
AT1G05580	Chr1:1665432-1668904	0	0	0	0	0	0	0	0	0	0.0426805	0	0.147551	0	0	0	0	0	0	0	0.0142268	inf	NOTEST	0	1	1	no
AT1G05590	Chr1:1669349-1671876	11.1967	5.65855	16.7348	9.55949	4.69368	14.4253	8.5048	4.01995	12.9896	9.12547	4.42586	13.8251	7.89929	3.70242	12.0962	6.86197	3.10245	10.6215	9.75366	7.96224	-0.29277	OK	-0.903493	0.1149	0.227484	no
AT1G05600	Chr1:1671935-1673856	5.48038	2.04754	8.91322	5.6645	2.20486	9.12413	7.25541	3.11179	11.399	9.21041	4.19667	14.2242	8.51668	3.86558	13.1678	8.87312	4.04866	13.6976	6.13343	8.86674	0.53171	OK	1.4787	0.01085	0.0352009	no
AT1G05610	Chr1:1673860-1675934	0.35393	0	0.845112	0.127557	0	0.388106	0.325844	0	0.786152	0.179002	0	0.49282	0	0	0	0.179744	0	0.497538	0.26911	0.119582	-1.1702	NOTEST	0	1	1	no
AT1G05615	Chr1:1677506-1678270	0	0	0	0	0	0	0	0	0	0	0	0	0	0	0	0	0	0	0	0	0	NOTEST	0	1	1	no
AT1G05620	Chr1:1679157-1681710	16.3346	7.92396	24.7453	14.2569	6.60759	21.9063	15.7234	7.54794	23.8988	11.9443	5.1653	18.7234	13.4689	6.15626	20.7816	14.4323	6.64343	22.2211	15.4383	13.2818	-0.217059	OK	-0.63585	0.26325	0.415245	no
AT1G05630	Chr1:1682317-1687363	8.14904	4.26409	12.034	9.48576	5.04251	13.929	11.5978	6.27105	16.9245	6.64156	3.39394	9.88919	6.27337	3.15321	9.39353	6.58667	3.33281	9.84053	9.7442	6.50053	-0.583985	OK	-1.96659	0.0005	0.00269448	yes
AT1G05640	Chr1:1687435-1689501	3.64128	1.19883	6.08372	3.23877	0.996937	5.4806	2.86971	0.818555	4.92086	2.61767	0.680058	4.55528	2.1916	0.449726	3.93348	2.64263	0.688788	4.59647	3.24992	2.48397	-0.387757	OK	-0.850324	0.1387	0.261428	no
AT1G05650	Chr1:1690263-1692126	0	0	0	0	0	0	0	0	0	0	0	0	0	0	0	0	0	0	0	0	0	NOTEST	0	1	1	no
AT1G05660	Chr1:1694285-1696058	0.0917051	0	0.331995	0	0	0	0	0	0	0	0	0	0	0	0	0.0773746	0	0.31432	0.0305684	0.0257915	-0.245141	NOTEST	0	1	1	no
AT1G05670	Chr1:1697586-1701025	2.34771	0.851175	3.84424	2.55899	0.932353	4.18563	2.59781	0.974572	4.22105	3.08429	1.25696	4.91161	3.60934	1.51207	5.70662	3.37645	1.40159	5.35132	2.5015	3.35669	0.424247	OK	1.123	0.05275	0.124581	no
AT1G05675	Chr1:1701115-1702749	1.03811	0	2.0955	4.03296	1.20736	6.85856	1.14699	0.0122113	2.28177	9.71805	4.32769	15.1084	9.63673	4.16082	15.1126	8.14438	3.40561	12.8831	2.07269	9.16638	2.14485	OK	4.48997	5e-05	0.000348282	yes
AT1G05680	Chr1:1703091-1704691	3.18924	0.817092	5.56139	7.54251	3.06987	12.0152	1.812	0.23341	3.39059	4.46569	1.34728	7.5841	5.22742	1.81735	8.63748	9.25114	4.00015	14.5021	4.18125	6.31475	0.59479	OK	1.38713	0.0175	0.0519	no
AT1G05690	Chr1:1707010-1709347	11.1781	5.30665	17.0495	7.05099	2.8787	11.2233	9.05934	4.08084	14.0378	2.01441	0.369428	3.6594	4.1648	1.36687	6.96273	3.98689	1.21343	6.76035	9.09613	3.3887	-1.42452	OK	-3.53511	5e-05	0.000348282	yes
AT1G05700	Chr1:1709795-1713245	0	0	0	0.0225529	0	0.0916529	0.0690595	0	0.207427	0	0	0	0.0370525	0	0.13484	0	0	0	0.0305375	0.0123508	-1.30597	NOTEST	0	1	1	no
AT1G05710	Chr1:1714949-1717276	12.9619	4.79363	21.1301	13.9019	5.18543	22.6185	15.6074	5.94364	25.2712	29.9211	14.5026	45.3396	24.6375	11.1815	38.0935	22.5428	10.1852	34.9005	14.1571	25.7005	0.860272	OK	2.28161	0.0001	0.000652909	yes
AT1G05720	Chr1:1717446-1720303	37.0231	16.9806	57.0655	33.5554	15.5922	51.5187	42.2252	20.429	64.0214	41.5689	20.5087	62.629	33.0228	15.2719	50.7737	32.6516	15.1241	50.1792	37.6012	35.7478	-0.0729265	OK	-0.222658	0.6968	0.80651	no
AT1G05730	Chr1:1717446-1720303	4.49517	0	9.77873	3.95469	0	8.74459	4.65953	0	10.2548	3.71855	0	8.80615	3.39333	0	8.12279	3.54852	0	8.58256	4.3698	3.55346	-0.29834	OK	-0.371834	0.51925	0.668463	no
AT1G05740	Chr1:1720673-1721309	0	0	0	0	0	0	0	0	0	0	0	0	0	0	0	0	0	0	0	0	0	NOTEST	0	1	1	no
AT1G05750	Chr1:1721508-1724734	3.02373	1.17508	4.87238	2.84037	1.0889	4.59185	3.00575	1.17633	4.83517	3.20518	1.24403	5.16634	3.05293	1.19019	4.91567	3.93786	1.71372	6.162	2.95662	3.39866	0.201018	OK	0.538151	0.34555	0.50497	no
AT1G05760	Chr1:1721508-1724734	0.437794	0	2.38285	0.64838	0	2.93079	0.399443	0	2.23321	0.792447	0	3.32892	0.213745	0	1.59551	0.362518	0	2.20348	0.495206	0.456236	-0.118247	NOTEST	0	1	1	no
AT1G05770	Chr1:1725387-1726283	0.170538	0	0.61739	0.30444	0	0.926292	0	0	0	0	0	0	0.167112	0	0.608146	0.568759	0	1.43962	0.158326	0.24529	0.631592	NOTEST	0	1	1	no
AT1G05780	Chr1:1726607-1728404	9.24356	2.43018	16.0569	6.49981	1.25866	11.741	9.31036	2.4415	16.1792	19.7544	8.04129	31.4674	17.5375	6.69797	28.3771	15.844	5.8247	25.8634	8.35124	17.712	1.08466	OK	2.47446	0.0001	0.000652909	yes
AT1G05785	Chr1:1730248-1732626	14.7282	5.31115	24.1452	6.88346	1.53701	12.2299	10.2445	2.94276	17.5463	12.7491	4.43669	21.0615	11.0703	3.28752	18.853	12.7492	4.44256	21.0558	10.6187	12.1895	0.19903	OK	0.464361	0.4244	0.582084	no
AT1G05790	Chr1:1732870-1737489	15.6756	8.43491	22.9164	18.6519	10.2218	27.082	15.9192	8.58416	23.2542	14.5843	7.7304	21.4383	15.713	8.44896	22.9771	17.0428	9.29597	24.7896	16.7489	15.7801	-0.0859648	OK	-0.295893	0.6082	0.740554	no
AT1G05800	Chr1:1741203-1742619	0	0	0	0	0	0	0	0	0	0	0	0	0	0	0	0	0	0	0	0	0	NOTEST	0	1	1	no
AT1G05805	Chr1:1744772-1747693	43.6828	24.0181	63.3474	48.5551	26.7439	70.3664	41.7595	22.9572	60.5617	44.9276	24.7242	65.131	54.7559	30.1945	79.3173	50.3952	27.7613	73.0291	44.6658	50.0262	0.163514	OK	0.597827	0.298	0.454215	no
AT1G05810	Chr1:1748313-1749460	16.3623	6.93144	25.7932	11.8995	4.44187	19.3572	18.3951	7.95327	28.8369	26.9888	13.3362	40.6414	29.9571	15.0012	44.913	26.5579	12.9124	40.2035	15.5523	27.8346	0.839752	OK	2.46375	0.0001	0.000652909	yes
AT1G05820	Chr1:1749681-1753990	1.06577	0.000897975	2.13063	0.704992	0	1.47278	1.00524	0	2.01464	1.15802	0.0737959	2.24224	1.79391	0.29716	3.29065	1.59905	0.272827	2.92528	0.925332	1.51699	0.71317	OK	1.14984	0.047	0.113634	no
AT1G05830	Chr1:1754243-1761817	7.88678	4.16304	11.6105	11.7787	6.45054	17.1068	9.44064	5.10623	13.7751	9.40746	5.06009	13.7548	11.0486	6.00492	16.0922	11.5371	6.3136	16.7607	9.70203	10.6644	0.136441	OK	0.479861	0.4029	0.56233	no
AT1G05835	Chr1:1762223-1766281	12.8072	0	35.495	18.2841	0	43.6798	19.6692	0	47.3333	17.2603	0	40.4643	12.4363	0	34.1432	15.2371	0	43.6745	16.9202	14.9779	-0.175912	OK	-0.168185	0.7633	0.85235	no
AT1G05840	Chr1:1762223-1766281	33.0781	17.4929	48.6633	24.7912	12.7179	36.8646	34.2018	17.9784	50.4252	26.1233	13.3825	38.8641	32.0439	16.9355	47.1523	34.5029	18.3158	50.6901	30.6904	30.8901	0.00935584	OK	0.0321045	0.9562	0.973285	no
AT1G05850	Chr1:1766502-1768695	348.68	171.432	525.929	293.861	144.761	442.961	288.91	142.059	435.76	331.749	162.942	500.555	351.51	172.144	530.875	319	157.326	480.673	310.484	334.086	0.105702	OK	0.352768	0.5378	0.683772	no
AT1G05860	Chr1:1769013-1771115	19.9983	9.86722	30.1293	19.5909	9.67875	29.503	17.4499	8.2378	26.662	19.9922	9.92504	30.0594	23.4557	11.9721	34.9394	22.3384	11.3021	33.3747	19.013	21.9288	0.205838	OK	0.658321	0.2533	0.403193	no
AT1G05870	Chr1:1771456-1773293	64.489	34.8373	94.1406	37.1318	19.2764	54.9872	51.9353	27.8878	75.9827	34.9991	17.8995	52.0988	36.4936	18.8913	54.0958	38.5897	20.0234	57.156	51.1853	36.6941	-0.480182	OK	-1.6146	0.00615	0.022241	no
AT1G05880	Chr1:1775642-1778553	0.118383	0	0.362138	6.14915	2.50736	9.79095	0.163607	0	0.451141	0	0	0	0	0	0	0.150574	0	0.436182	2.14371	0.0501914	-5.41653	OK	-2.61773	0.2281	0.375441	no
AT1G05890	Chr1:1779255-1784529	52.6128	28.6693	76.5563	66.1429	35.5299	96.7559	56.7761	30.9624	82.5899	50.6646	27.3212	74.008	58.0368	31.5412	84.5324	57.1193	31.1273	83.1113	58.5106	55.2736	-0.0821082	OK	-0.301237	0.5962	0.730851	no
AT1G05894	Chr1:1784802-1786292	0.138746	0	0.395815	0.50011	0	1.11249	0.319368	0	0.770528	0.17551	0	0.483207	0.548067	0	1.21238	0.41112	0	0.986535	0.319408	0.378233	0.243873	NOTEST	0	1	1	no
AT1G05900	Chr1:1786855-1789676	26.2675	13.9277	38.6073	21.5893	11.2309	31.9477	26.504	14.0077	39.0003	18.6217	9.4873	27.7561	13.1115	6.20835	20.0147	20.7732	10.7598	30.7865	24.7869	17.5021	-0.502051	OK	-1.64612	0.004	0.0156546	no
AT1G05910	Chr1:1790223-1796647	9.00665	4.84316	13.1701	8.66097	4.64155	12.6804	8.38149	4.50029	12.2627	8.01251	4.25378	11.7712	7.78695	4.13596	11.4379	7.75874	4.11814	11.3994	8.68304	7.85274	-0.145004	OK	-0.502541	0.38715	0.547111	no
AT1G05920	Chr1:1796777-1798254	0	0	0	0	0	0	0	0	0	0	0	0	0	0	0	0	0	0	0	0	0	NOTEST	0	1	1	no
AT1G05925	Chr1:1798900-1799062	0	0	0	0	0	0	0	0	0	0	0	0	0	0	0	0	0	0	0	0	0	NOTEST	0	1	1	no
AT1G05930	Chr1:1799417-1800933	0	0	0	0	0	0	0	0	0	0	0	0	0	0	0	0	0	0	0	0	0	NOTEST	0	1	1	no
AT1G05940	Chr1:1801161-1803984	33.3392	18.3608	48.3175	27.3103	15.0137	39.6069	31.0587	17.0837	45.0338	22.6657	12.3358	32.9957	22.6146	12.2996	32.9296	22.3785	12.1716	32.5854	30.5694	22.5529	-0.438773	OK	-1.58067	0.0061	0.0220898	no
AT1G05950	Chr1:1804400-1807471	4.25248	1.5834	6.92156	5.23485	2.11411	8.35559	4.62549	1.77641	7.47458	5.53928	2.26131	8.81725	3.92288	1.37416	6.47161	4.70783	1.79318	7.62248	4.70428	4.72333	0.00583197	OK	0.0153083	0.97405	0.98396	no
AT1G05960	Chr1:1807972-1815474	24.1193	13.2805	34.9581	25.8716	14.024	37.7192	20.6843	11.4247	29.944	19.5513	10.7865	28.3161	18.5206	10.2056	26.8356	22.6514	12.5265	32.7764	23.5584	20.2411	-0.218954	OK	-0.801484	0.16125	0.292274	no
AT1G05970	Chr1:1816055-1817282	19.514	8.56428	30.4637	14.2341	5.58403	22.8842	21.8745	9.85776	33.8913	32.2966	16.4705	48.1226	25.5083	12.0944	38.9223	21.1758	9.73544	32.6162	18.5409	26.3269	0.505828	OK	1.49346	0.0106	0.0345682	no
AT1G05980	Chr1:1817399-1817471	0	0	0	0	0	0	0	0	0	0	0	0	0	0	0	0	0	0	0	0	0	NOTEST	0	1	1	no
AT1G05990	Chr1:1818446-1819040	0.243136	0	0.880211	1.00603	0	2.46647	0	0	0	0	0	0	0	0	0	0	0	0	0.416387	0	#NAME?	NOTEST	0	1	1	no
AT1G06000	Chr1:1820307-1821918	16.6117	6.06912	27.1544	14.8602	4.04443	25.6759	19.3321	7.4517	31.2124	3.83427	0.621288	7.04725	2.41712	0	4.87291	3.70949	0.476673	6.9423	16.9347	3.32029	-2.3506	OK	-4.21919	5e-05	0.000348282	yes
AT1G06002	Chr1:1820307-1821918	31.4512	11.3172	51.5852	45.7057	19.5255	71.886	29.2001	9.41952	48.9807	8.58545	1.79601	15.3749	8.49076	2.17701	14.8045	10.046	2.71705	17.375	35.4523	9.04074	-1.97137	OK	-4.07833	5e-05	0.000348282	yes
AT1G06010	Chr1:1822617-1823997	36.6474	17.072	56.2228	20.9291	8.0466	33.8116	44.0475	21.4686	66.6263	29.9188	13.3421	46.4956	32.5693	14.7315	50.4071	31.9791	14.4585	49.4997	33.8746	31.4891	-0.105354	OK	-0.306883	0.58555	0.722824	no
AT1G06020	Chr1:1824547-1826101	0	0	0	0	0	0	0	0	0	0	0	0	0	0	0	0.0913504	0	0.371094	0	0.0304501	inf	NOTEST	0	1	1	no
AT1G06030	Chr1:1826879-1828161	0	0	0	0	0	0	0	0	0	0	0	0	0	0	0	0	0	0	0	0	0	NOTEST	0	1	1	no
AT1G06040	Chr1:1828412-1829890	179.512	94.3712	264.652	174.943	92.5949	257.292	213.678	109.511	317.845	164.922	86.5191	243.325	165.576	86.9427	244.21	148.541	79.5344	217.547	189.378	159.68	-0.246085	OK	-0.881356	0.12325	0.239366	no
AT1G06050	Chr1:1830604-1832555	7.64865	2.8979	12.3994	11.0045	4.78521	17.2238	12.1061	5.44437	18.7677	5.69796	1.9084	9.48752	6.97786	2.53488	11.4208	8.54744	3.41139	13.6835	10.2531	7.07442	-0.535372	OK	-1.41509	0.01545	0.0469879	no
AT1G06060	Chr1:1832942-1837648	36.0436	14.5766	57.5106	37.2532	14.2732	60.2332	32.8519	12.8584	52.8453	33.3708	11.2461	55.4955	39.3182	14.0143	64.6222	35.7185	13.1977	58.2394	35.3829	36.1359	0.0303797	OK	0.0782903	0.88885	0.934442	no
AT1G06070	Chr1:1832942-1837648	14.4334	4.54315	24.3237	17.5906	5.75786	29.4232	14.4643	4.79167	24.1369	21.2968	8.33091	34.2627	19.7214	7.03358	32.4093	18.5323	6.6804	30.3841	15.4961	19.8502	0.357247	OK	0.884597	0.1225	0.238277	no
AT1G06080	Chr1:1843567-1846302	5.48316	1.68094	9.28539	4.34875	1.12345	7.57404	10.085	4.1329	16.037	24.6815	12.8436	36.5194	22.7612	11.6314	33.891	18.2159	8.94345	27.4883	6.63896	21.8862	1.72099	OK	4.67314	5e-05	0.000348282	yes
AT1G06090	Chr1:1847882-1849693	1.8477	0.0655364	3.62987	2.09764	0.0666474	4.12863	1.16197	0	2.4485	1.09713	0	2.29343	0.479149	0	1.14868	0.491892	0	1.18559	1.70244	0.689391	-1.30421	OK	-1.65002	0.0081	0.0277647	no
AT1G06100	Chr1:1851529-1853019	7.0825	2.00835	12.1567	9.32186	3.1372	15.5065	13.4731	5.34591	21.6003	2.43934	0.0804739	4.79821	7.60566	2.27507	12.9362	6.27018	1.63906	10.9013	9.95915	5.43839	-0.872843	OK	-1.90233	0.00175	0.00786416	yes
AT1G06110	Chr1:1853076-1855031	45.5246	25.0781	65.971	33.2243	18.2718	48.1767	48.3805	26.6712	70.0898	34.7621	19.1106	50.4135	34.2941	18.8558	49.7323	37.8981	20.8357	54.9606	42.3765	35.6514	-0.249304	OK	-0.903129	0.11465	0.227203	no
AT1G06120	Chr1:1855942-1857718	0	0	0	0	0	0	0	0	0	0	0	0	0	0	0	0	0	0	0	0	0	NOTEST	0	1	1	no
AT1G06130	Chr1:1857766-1860730	56.3904	30.4334	82.3474	56.7995	30.7106	82.8885	59.5002	32.791	86.2094	44.9928	24.9486	65.037	38.513	21.1693	55.8567	43.9246	23.9279	63.9213	57.5634	42.4768	-0.438476	OK	-1.60581	0.00655	0.0234092	no
AT1G06135	Chr1:1862196-1862742	0.280071	0	1.01393	4.78506	0.124104	9.44602	0	0	0	0	0	0	0	0	0	0.230096	0	0.934722	1.68838	0.0766986	-4.46029	OK	-1.36311	0.14425	0.268879	no
AT1G06137	Chr1:1863543-1863750	0	0	0	1.58073	0	6.42395	0	0	0	0	0	0	0	0	0	0	0	0	0.52691	0	#NAME?	NOTEST	0	1	1	no
AT1G06140	Chr1:1864795-1866472	1.14686	0.040678	2.25304	1.34283	0.114612	2.57105	0.889715	0	1.80168	0.306322	0	0.737414	1.01405	0.0122012	2.0159	0.921096	0	1.85477	1.12647	0.747156	-0.592325	OK	-0.85715	0.13925	0.262203	no
AT1G06148	Chr1:1874884-1877528	0	0	0	0.321659	0	0.854931	0.296151	0	0.792755	0.214977	0	0.617398	0.105821	0	0.408442	0.271383	0	0.760444	0.205937	0.197394	-0.0611258	NOTEST	0	1	1	no
AT1G06150	Chr1:1867014-1873718	13.7922	7.4095	20.1749	15.1986	8.20064	22.1965	13.3654	7.18746	19.5434	11.7236	6.25767	17.1894	12.1894	6.47854	17.9003	13.7291	7.38757	20.0706	14.1187	12.5474	-0.170227	OK	-0.594398	0.2974	0.453703	no
AT1G06160	Chr1:1883003-1883934	9.02119	3.03924	15.0031	10.707	3.93658	17.4775	12.3007	4.69622	19.9052	6.53712	1.86365	11.2106	8.00814	2.41696	13.5993	7.15216	2.12094	12.1834	10.6763	7.23247	-0.561853	OK	-1.33495	0.0222	0.0626651	no
AT1G06170	Chr1:1884980-1886897	0.132686	0	0.407365	0.358857	0	0.847284	0.0610839	0	0.270919	0.25204	0	0.649152	0.0655254	0	0.274708	0.224803	0	0.59005	0.184209	0.180789	-0.0270339	NOTEST	0	1	1	no
AT1G06180	Chr1:1889407-1891158	16.7471	7.18483	26.3094	21.7022	10.1676	33.2368	15.7169	6.62669	24.8072	6.39396	1.64553	11.1424	8.10487	2.48626	13.7235	7.4578	2.24015	12.6755	18.0554	7.31888	-1.30274	OK	-3.26512	5e-05	0.000348282	yes
AT1G06190	Chr1:1892272-1894148	74.5878	40.552	108.624	79.8701	43.6214	116.119	67.365	36.6187	98.1112	121.665	65.013	178.317	98.0863	53.1897	142.983	98.403	53.271	143.535	73.941	106.051	0.520319	OK	1.89772	0.0009	0.0044495	yes
AT1G06200	Chr1:1894335-1896935	65.4199	35.9641	94.8758	65.6479	36.0894	95.2064	75.3614	41.4881	109.235	75.7061	41.6969	109.715	71.8108	39.493	104.129	67.1034	36.8909	97.3159	68.8097	71.5401	0.0561392	OK	0.204263	0.71655	0.81961	no
AT1G06210	Chr1:1897202-1899208	15.3456	7.58096	23.1103	14.7698	7.3064	22.2331	12.825	6.10749	19.5425	9.60352	4.1914	15.0156	14.1412	6.84655	21.4359	12.4556	5.91848	18.9928	14.3134	12.0668	-0.246329	OK	-0.765529	0.1787	0.315414	no
AT1G06220	Chr1:1899963-1904873	21.4454	11.7933	31.0975	21.0788	11.6412	30.5164	19.8469	10.965	28.7289	22.025	12.166	31.884	20.9212	11.5346	30.3078	21.1446	11.7161	30.573	20.7904	21.3636	0.0392386	OK	0.145439	0.7971	0.875218	no
AT1G06225	Chr1:1905974-1906226	0	0	0	0	0	0	0	0	0	0	0	0	0	0	0	0	0	0	0	0	0	NOTEST	0	1	1	no
AT1G06230	Chr1:1906962-1910848	23.8243	13.0832	34.5654	32.7781	18.0419	47.5144	25.6043	14.0207	37.1879	25.4636	13.8893	37.038	27.1223	14.8351	39.4095	24.6215	13.6069	35.6362	27.4023	25.7358	-0.0905175	OK	-0.330967	0.55915	0.702608	no
AT1G06240	Chr1:1911121-1913205	22.4558	11.9316	32.98	17.9498	9.18427	26.7154	22.1064	11.6962	32.5165	12.1207	5.74363	18.4978	13.3208	6.46435	20.1773	12.1639	5.77773	18.55	20.8373	12.5351	-0.733192	OK	-2.36928	5e-05	0.000348282	yes
AT1G06250	Chr1:1913255-1914895	1.49488	0.0308766	2.95889	1.61567	0.0513339	3.18	1.6511	0.0327969	3.2694	1.1326	0	2.27101	1.03295	0	2.17914	1.26454	0.0247605	2.50431	1.58722	1.14336	-0.473217	OK	-0.73473	0.20415	0.347486	no
AT1G06260	Chr1:1914942-1917661	0	0	0	0.0639404	0	0.502003	0.0981144	0	0.654131	0	0	0	0	0	0	0	0	0	0.0540183	0	#NAME?	NOTEST	0	1	1	no
AT1G06265	Chr1:1914942-1917661	2.58977	0.434064	4.74547	2.25634	0.54364	3.96905	2.9077	0.816679	4.99872	3.72474	1.04344	6.40605	2.56251	0.642917	4.48211	3.75428	1.02269	6.48586	2.5846	3.34718	0.373002	OK	0.733764	0.2005	0.342914	no
AT1G06270	Chr1:1918087-1919760	3.65852	1.03743	6.27961	3.58223	0.915128	6.24934	3.43122	0.893065	5.96937	4.88762	1.65874	8.11649	4.14868	1.276	7.02136	2.98333	0.72997	5.2367	3.55732	4.00654	0.171567	OK	0.380226	0.50765	0.658203	no
AT1G06280	Chr1:1920306-1920949	0	0	0	0	0	0	0	0	0	0	0	0	0	0	0	0	0	0	0	0	0	NOTEST	0	1	1	no
AT1G06290	Chr1:1922351-1926278	28.089	15.4735	40.7046	25.148	13.8353	36.4607	29.6207	16.3248	42.9166	27.3559	15.0693	39.6424	33.5938	18.5674	48.6202	33.805	18.6892	48.9209	27.6192	31.5849	0.19356	OK	0.708372	0.2207	0.367042	no
AT1G06310	Chr1:1926790-1930258	0	0	0	0.34253	0	0.761958	0.174867	0	0.43764	0.241654	0	0.581736	0.140712	0	0.372295	0.120831	0	0.334463	0.172466	0.167732	-0.040151	NOTEST	0	1	1	no
AT1G06320	Chr1:1930522-1931449	0	0	0	0.119967	0	0.487536	0	0	0	0.2452	0	0.853134	0	0	0	0	0	0	0.039989	0.0817333	1.03132	NOTEST	0	1	1	no
AT1G06330	Chr1:1931670-1932266	0	0	0	0	0	0	0	0	0	0	0	0	0	0	0	0	0	0	0	0	0	NOTEST	0	1	1	no
AT1G06340	Chr1:1933283-1934014	0.352119	0	1.00452	0.104712	0	0.425539	0.644129	0	1.61206	0.21521	0	0.748789	0.172451	0	0.627576	0.146674	0	0.595837	0.366986	0.178112	-1.04294	NOTEST	0	1	1	no
AT1G06350	Chr1:1935292-1936819	1.23789	0	2.60028	1.4837	0	2.97756	1.13792	0	2.39782	1.07499	0	2.24715	1.12619	0	2.36915	0.722697	0	1.59209	1.28651	0.974625	-0.400538	OK	-0.541031	0.34295	0.501875	no
AT1G06360	Chr1:1938962-1940459	68.2203	37.5865	98.8542	57.682	31.7231	83.6408	68.651	37.8318	99.4701	75.0899	41.4836	108.696	68.1737	37.5653	98.7821	82.4502	45.6206	119.28	64.8511	75.238	0.21433	OK	0.783368	0.17745	0.313736	no
AT1G06370	Chr1:1942842-1944934	4.48079	1.3591	7.60248	6.05358	2.10884	9.99832	4.33042	1.28184	7.37901	6.41268	2.36744	10.4579	6.85586	2.58671	11.125	6.94904	2.64492	11.2532	4.95493	6.73919	0.443711	OK	1.08412	0.06195	0.141506	no
AT1G06380	Chr1:1945123-1946076	15.5445	6.6461	24.443	17.5688	7.8349	27.3027	15.3803	6.5775	24.1832	21.9018	10.3362	33.4674	20.6647	9.69211	31.6373	18.6667	8.47519	28.8583	16.1646	20.4111	0.336516	OK	0.9858	0.0816	0.175605	no
AT1G06390	Chr1:1946787-1952785	73.8546	26.3184	121.391	69.143	22.9745	115.311	62.0697	21.0032	103.136	65.7947	19.5195	112.07	78.1675	22.9007	133.434	76.0406	24.7363	127.345	68.3558	73.3343	0.101424	OK	0.249003	0.6587	0.778516	no
AT1G06400	Chr1:1946787-1952785	113.446	33.4486	193.444	124.127	40.3295	207.925	112.478	37.5381	187.417	140.837	49.6872	231.986	157.586	53.0435	262.129	137.436	44.1554	230.716	116.684	145.286	0.316295	OK	0.78477	0.1759	0.31158	no
AT1G06410	Chr1:1954849-1958756	46.6203	24.9472	68.2933	49.5151	26.5654	72.4648	47.5895	25.4636	69.7154	53.7235	28.5977	78.8492	74.7662	38.8353	110.697	67.2535	35.1737	99.3333	47.9083	65.2477	0.445652	OK	1.59972	0.0055	0.0202792	no
AT1G06420	Chr1:1958922-1959947	2.97912	0.326281	5.63197	6.20678	1.73181	10.6818	7.80253	2.55733	13.0477	3.16776	0.484304	5.85121	3.69308	0.654614	6.73155	2.87783	0.314021	5.44164	5.66281	3.24622	-0.802757	OK	-1.54976	0.00695	0.0245502	no
AT1G06430	Chr1:1960057-1963011	127.566	64.9465	190.186	76.8784	41.0458	112.711	84.2038	44.6905	123.717	37.3676	20.6763	54.0588	41.2534	22.6759	59.8309	47.6268	26.2355	69.0182	96.2162	42.0826	-1.19306	OK	-4.23934	5e-05	0.000348282	yes
AT1G06440	Chr1:1963379-1965051	0.969141	0	1.94105	1.01972	0.0154706	2.02396	1.11601	0.0323354	2.19967	2.61264	0.629661	4.59561	1.97528	0.345031	3.60552	1.59181	0.203051	2.98057	1.03495	2.05991	0.993012	OK	1.67448	0.0059	0.0214728	no
AT1G06450	Chr1:1965839-1969561	2.81395	0	14.2866	4.88558	0	19.047	4.19966	0	16.1892	4.60773	0	14.7984	5.02942	0	15.8205	4.75975	0	16.2644	3.9664	4.79897	0.274895	OK	0.156749	0.78825	0.869043	no
AT1G06460	Chr1:1965839-1969561	230.565	116.912	344.218	201.896	102.035	301.756	173.562	90.7344	256.39	117.154	62.0221	172.286	120.488	63.7326	177.243	143.073	74.8038	211.343	202.008	126.905	-0.670661	OK	-2.36281	5e-05	0.000348282	yes
AT1G06470	Chr1:1969728-1973767	18.2267	9.72834	26.7251	15.2271	7.8329	22.6213	16.2981	8.44763	24.1487	17.742	9.55086	25.9331	20.1987	10.811	29.5865	17.1515	9.09002	25.213	16.584	18.3641	0.147096	OK	0.505288	0.38025	0.540235	no
AT1G06475	Chr1:1973833-1974386	3.56236	0	7.48298	2.42293	0	5.22256	4.73696	0.104562	9.36936	5.21099	0.142904	10.2791	7.46468	1.03505	13.8943	9.46246	1.87324	17.0517	3.57408	7.37938	1.04593	OK	1.63023	0.0074	0.0258397	no
AT1G06480	Chr1:1978083-1978157	0	0	0	0	0	0	0	0	0	0	0	0	0	0	0	0	0	0	0	0	0	NOTEST	0	1	1	no
AT1G06490	Chr1:1978761-1989409	0.437952	0.0588749	0.817029	0.474197	0.0603157	0.888079	0.446461	0.0577894	0.835133	0.136141	0	0.293626	0.359427	0.0371165	0.681737	0.464104	0.0613361	0.866871	0.45287	0.31989	-0.50152	NOTEST	0	1	1	no
AT1G06500	Chr1:1989478-1992228	24.5298	5.1623	43.8973	29.893	7.03039	52.7557	22.6569	3.49481	41.8191	34.9898	4.62092	65.3586	27.4457	2.95557	51.9358	29.4824	4.7475	54.2174	25.6933	30.6393	0.253993	OK	0.491967	0.39335	0.553756	no
AT1G06510	Chr1:1992332-1993840	48.5327	26.6922	70.3732	44.4275	24.2731	64.5819	43.0316	23.4041	62.659	41.9389	22.8096	61.0682	45.0067	24.6235	65.3899	44.9529	24.61	65.2957	45.3306	43.9661	-0.0440918	OK	-0.157908	0.78145	0.864782	no
AT1G06515	Chr1:1989478-1992228	52.6311	22.7229	82.5393	53.8821	22.2706	85.4935	51.0066	21.9435	80.0698	93.3438	42.9203	143.767	77.3566	35.7423	118.971	72.157	32.6781	111.636	52.5066	80.9524	0.624576	OK	1.81064	0.00225	0.00971069	yes
AT1G06520	Chr1:1993977-1996112	0.741587	0	1.49694	0.416592	0	0.907566	0.455766	0	0.980343	0.440647	0	0.950381	1.22245	0.135062	2.30983	0.713707	0	1.44664	0.537982	0.792267	0.55843	NOTEST	0	1	1	no
AT1G06530	Chr1:2001593-2002596	86.8345	47.9	125.769	104.848	57.783	151.914	77.7506	42.8305	112.671	78.5556	43.2812	113.83	87.9194	48.521	127.318	77.7008	42.8031	112.598	89.8112	81.3919	-0.142009	OK	-0.520969	0.36925	0.52871	no
AT1G06540	Chr1:2002876-2003393	0	0	0	0.558527	0	1.76858	1.73975	0	4.35408	0	0	0	0	0	0	0.388122	0	1.57667	0.766094	0.129374	-2.56597	NOTEST	0	1	1	no
AT1G06550	Chr1:2003626-2007190	35.0314	19.2598	50.803	30.2779	16.5208	44.035	40.6597	22.3701	58.9492	22.5166	12.0267	33.0065	23.4587	12.5949	34.3225	20.7279	10.9402	30.5155	35.323	22.2344	-0.667816	OK	-2.3522	5e-05	0.000348282	yes
AT1G06560	Chr1:2007614-2013545	7.57458	0	15.1789	8.56348	0	18.6428	7.20702	0	14.4207	10.7605	0	23.4404	12.487	0	26.2216	10.8042	0	22.7562	7.78169	11.3506	0.544608	OK	0.862018	0.1338	0.254379	no
AT1G06570	Chr1:2007614-2013545	41.3824	20.6604	62.1043	50.0192	24.6415	75.3969	38.9039	19.426	58.3819	61.0991	30.2349	91.9633	78.6311	38.7926	118.47	66.9255	33.2985	100.553	43.4352	68.8852	0.665331	OK	2.19797	0.0001	0.000652909	yes
AT1G06580	Chr1:2014002-2016054	1.62812	0.30024	2.95601	2.24843	0.57733	3.91953	1.98671	0.411372	3.56205	3.11117	0.935283	5.28705	3.03152	0.929954	5.13308	2.68445	0.779125	4.58978	1.95442	2.94238	0.590241	OK	1.26015	0.02805	0.0756019	no
AT1G06590	Chr1:2016307-2024662	4.18302	1.81987	6.54617	3.18024	1.26967	5.09082	4.58824	2.07889	7.0976	4.89382	2.20712	7.58053	4.26344	1.84332	6.68356	4.05305	1.74844	6.35766	3.98384	4.40344	0.144472	OK	0.412984	0.47025	0.625805	no
AT1G06610	Chr1:2025355-2025428	0	0	0	0	0	0	0	0	0	0	0	0	0	0	0	0	0	0	0	0	0	NOTEST	0	1	1	no
AT1G06620	Chr1:2025600-2027271	2.47198	0.330467	4.6135	3.60916	0.878289	6.34002	3.41125	0.70634	6.11616	1.03791	0	2.18576	1.05678	0	2.22387	1.04432	0	2.19715	3.16413	1.04634	-1.59646	OK	-2.56864	0.0002	0.00120717	yes
AT1G06630	Chr1:2027738-2031388	18.4948	9.45422	27.5353	15.5524	7.68723	23.4176	20.4976	10.692	30.3032	21.7631	11.4517	32.0745	23.5296	12.4236	34.6356	24.0824	12.7706	35.3941	18.1816	23.125	0.346977	OK	1.16437	0.0411	0.102133	no
AT1G06640	Chr1:2032337-2034018	38.7198	21.0207	56.4189	48.9604	26.5276	71.3933	54.089	29.8367	78.3413	35.4597	19.387	51.5325	38.7234	21.3215	56.1252	31.3615	16.6636	46.0593	47.2564	35.1815	-0.425692	OK	-1.53432	0.0078	0.026952	no
AT1G06645	Chr1:2034155-2035626	39.3804	21.5802	57.1806	31.7194	17.0904	46.3484	29.2401	15.699	42.7812	25.7339	13.5825	37.8853	29.9859	16.0733	43.8985	30.4465	16.3398	44.5532	33.4466	28.7221	-0.219701	OK	-0.765593	0.1841	0.322081	no
AT1G06650	Chr1:2035838-2040246	84.6607	44.9694	124.352	71.6836	38.235	105.132	65.1082	34.9775	95.2389	44.0875	22.8099	65.3651	55.1914	29.5943	80.7885	56.7648	30.2251	83.3045	73.8175	52.0146	-0.505047	OK	-1.78914	0.002	0.0087784	yes
AT1G06660	Chr1:2035838-2040246	1.49141	0	5.95938	1.79357	0	6.32782	2.52818	0	7.67558	4.23944	0	9.94904	3.06576	0	8.35259	2.88307	0	8.06791	1.93772	3.39609	0.809512	OK	0.508756	0.3457	0.505077	no
AT1G06670	Chr1:2040432-2047612	10.3951	5.71507	15.0751	12.7541	7.02748	18.4807	12.7754	7.03942	18.5114	13.4667	7.4286	19.5048	13.502	7.44778	19.5563	14.1592	7.8189	20.4995	11.9749	13.7093	0.195148	OK	0.714896	0.21685	0.362429	no
AT1G06680	Chr1:2047824-2049418	2914.96	1137.42	4692.5	1865.85	790.887	2940.8	2861.29	1118.47	4604.12	2875.21	1120.14	4630.29	2552.64	1006.94	4098.33	2456.16	976.065	3936.25	2547.37	2628	0.0449604	OK	0.111378	0.8443	0.906047	no
AT1G06690	Chr1:2049601-2052154	40.2192	22.112	58.3264	19.2095	9.7989	28.62	28.6828	15.4146	41.951	30.9604	16.7163	45.2044	27.4841	14.7448	40.2234	30.827	16.7702	44.8837	29.3705	29.7571	0.0188694	OK	0.0651499	0.91205	0.947631	no
AT1G06700	Chr1:2052480-2055548	74.0452	40.3842	107.706	75.8862	41.3513	110.421	73.4148	40.1186	106.711	83.9847	45.4558	122.514	94.106	50.207	138.005	98.4411	52.3751	144.507	74.4487	92.1773	0.308164	OK	1.13125	0.0476	0.114702	no
AT1G06710	Chr1:2056574-2060242	1.74843	0.534234	2.96262	1.66422	0.508559	2.81989	1.7906	0.543598	3.0376	1.12128	0.222315	2.02025	1.86757	0.612929	3.12221	1.67598	0.515577	2.83639	1.73442	1.55495	-0.157586	OK	-0.355466	0.5384	0.684286	no
AT1G06720	Chr1:2060443-2067323	8.33438	4.39933	12.2694	13.1213	7.21537	19.0271	8.16401	4.30854	12.0195	15.1318	8.32008	21.9435	12.9164	7.10373	18.7291	10.4603	5.69053	15.2301	9.87322	12.8362	0.378622	OK	1.32394	0.0202	0.0582313	no
AT1G06730	Chr1:2067528-2070446	13.2556	6.78615	19.725	9.97215	4.83043	15.1139	11.1085	5.49455	16.7225	11.2491	5.63076	16.8675	10.8751	5.38954	16.3606	12.2782	6.22747	18.329	11.4454	11.4675	0.00277886	OK	0.00891836	0.98695	0.990886	no
AT1G06740	Chr1:2070736-2077698	0.264047	0	2.15683	0.192432	0	1.49903	0.271618	0	2.30382	0	0	0	0.308856	0	2.37173	0.960683	0	5.02752	0.242699	0.42318	0.802102	NOTEST	0	1	1	no
AT1G06740.1	Chr1:2070736-2077698	2.46446	0	8.49483	2.98994	0	8.35673	3.10252	0	10.264	3.02095	0	11	2.36863	0	8.32663	2.39211	0	9.08546	2.85231	2.5939	-0.13701	OK	-0.0790579	0.88475	0.931586	no
AT1G06750	Chr1:2070736-2077698	0.110189	0	1.51853	0.220784	0	1.82883	0.0510073	0	1.06805	0	0	0	0	0	0	0.287986	0	2.84542	0.127327	0.0959954	-0.407499	NOTEST	0	1	1	no
AT1G06760	Chr1:2070736-2077698	178.98	93.5949	264.365	117.752	61.4052	174.1	195.644	101.344	289.943	238.817	121.64	355.994	182.231	94.773	269.689	216.378	111.13	321.626	164.125	212.475	0.372496	OK	1.28511	0.02415	0.0670948	no
AT1G06770	Chr1:2078910-2081939	8.72662	3.98039	13.4728	8.50669	3.87648	13.1369	10.346	4.98065	15.7114	7.52076	3.31825	11.7233	9.91908	4.66143	15.1767	7.98018	3.56936	12.391	9.1931	8.47334	-0.117621	OK	-0.351564	0.53915	0.684824	no
AT1G06780	Chr1:2083310-2087131	7.92104	3.69309	12.149	11.0906	5.63827	16.5429	7.12438	3.24375	11.005	5.44142	2.32582	8.55701	8.02658	3.77583	12.2773	7.0475	3.26435	10.8306	8.712	6.8385	-0.349324	OK	-1.04887	0.06995	0.15543	no
AT1G06790	Chr1:2087231-2091686	17.6	5.70105	29.499	11.4357	1.99945	20.8719	17.6341	5.85181	29.4165	18.9971	6.40898	31.5853	15.8154	4.59876	27.032	16.7763	5.03805	28.5145	15.5566	17.1962	0.144565	OK	0.302873	0.60435	0.737438	no
AT1G06800	Chr1:2087231-2091686	6.4862	1.8024	11.17	7.30648	2.50911	12.1038	6.36118	1.69615	11.0262	7.55033	2.33721	12.7635	7.2863	2.20872	12.3639	7.72783	2.39084	13.0648	6.71795	7.52149	0.162996	OK	0.343267	0.53915	0.684824	no
AT1G06810	Chr1:2091737-2092528	0	0	0	0	0	0	0	0	0	0	0	0	0.227733	0	0.828756	0	0	0	0	0.0759111	inf	NOTEST	0	1	1	no
AT1G06820	Chr1:2092945-2096232	25.5513	14.0504	37.0522	24.85	13.6675	36.0324	24.783	13.6314	35.9347	23.993	13.1805	34.8055	27.1745	14.9389	39.4102	27.0597	14.8757	39.2438	25.0614	26.0758	0.0572404	OK	0.206416	0.71695	0.819968	no
AT1G06830	Chr1:2097150-2097655	24.7385	8.57839	40.8985	39.4163	16.8362	61.9964	49.0003	22.1122	75.8884	31.6987	12.8156	50.5818	36.466	14.9301	58.002	43.0813	18.6841	67.4784	37.7184	37.082	-0.0245476	OK	-0.0674288	0.90895	0.945713	no
AT1G06840	Chr1:2097746-2103479	5.09322	2.39204	7.7944	5.32275	2.53306	8.11245	5.39585	2.55098	8.24073	6.52915	3.26817	9.79013	7.16682	3.64002	10.6936	8.25823	4.293	12.2235	5.27061	7.31807	0.473493	OK	1.4987	0.00945	0.0314989	no
AT1G06850	Chr1:2105047-2106749	6.229	2.26135	10.1966	8.71228	3.70142	13.7231	9.48352	4.04526	14.9218	9.4126	3.93128	14.8939	9.4612	4.04996	14.8724	10.2216	4.49703	15.9461	8.1416	9.69846	0.252443	OK	0.700627	0.22115	0.367563	no
AT1G06860	Chr1:2107397-2107468	0	0	0	0	0	0	0	0	0	0	0	0	0	0	0	0	0	0	0	0	0	NOTEST	0	1	1	no
AT1G06870	Chr1:2108592-2110986	16.3648	8.44568	24.284	12.2909	6.01165	18.5702	16.5123	8.53865	24.4859	16.0492	8.28357	23.8149	15.3432	7.82814	22.8583	16.2631	8.4009	24.1253	15.056	15.8852	0.0773426	OK	0.253635	0.66015	0.779546	no
AT1G06880	Chr1:2111147-2111218	0	0	0	0	0	0	0	0	0	0	0	0	0	0	0	0	0	0	0	0	0	NOTEST	0	1	1	no
AT1G06890	Chr1:2111362-2114601	57.2105	31.6212	82.7997	49.3337	27.234	71.4335	50.0701	26.99	73.1503	48.6465	26.8086	70.4844	52.3457	28.7588	75.9325	49.7575	27.2862	72.2287	52.2048	50.2499	-0.0550615	OK	-0.199004	0.72745	0.827011	no
AT1G06900	Chr1:2114926-2120745	14.3378	7.88357	20.792	12.5921	6.86482	18.3193	14.7767	8.12353	21.4299	15.933	8.75976	23.1062	18.949	10.4386	27.4595	17.9751	9.89945	26.0508	13.9022	17.6191	0.341825	OK	1.23923	0.03295	0.0858275	no
AT1G06910	Chr1:2120990-2123748	6.32905	2.4039	10.2542	7.12033	2.85513	11.3855	5.70406	2.07382	9.3343	4.77276	1.60547	7.94004	4.85461	1.63272	8.0765	4.9037	1.65572	8.15168	6.38448	4.84369	-0.398463	OK	-0.994046	0.08125	0.175051	no
AT1G06920	Chr1:2124853-2125801	0	0	0	0	0	0	0	0	0	0.152068	0	0.529096	0	0	0	0	0	0	0	0.0506893	inf	NOTEST	0	1	1	no
AT1G06923	Chr1:2126748-2128611	0.0877238	0	0.317582	0.105217	0	0.333172	0	0	0	0	0	0	0	0	0	0.0740602	0	0.300856	0.0643137	0.0246867	-1.38139	NOTEST	0	1	1	no
AT1G06925	Chr1:2126748-2128611	0	0	0	0	0	0	0	0	0	0	0	0	0.416279	0	1.5149	0	0	0	0	0.13876	inf	NOTEST	0	1	1	no
AT1G06930	Chr1:2128842-2129883	0	0	0	0.129456	0	0.409925	0.198655	0	0.596678	0	0	0	0	0	0	0.36406	0	0.921492	0.10937	0.121353	0.149991	NOTEST	0	1	1	no
AT1G06950	Chr1:2130141-2135665	57.1632	30.2532	84.0731	63.3116	33.1179	93.5053	50.5773	26.9977	74.1568	95.4587	48.4595	142.458	83.1263	42.2184	124.034	77.4765	40.1797	114.773	57.0173	85.3539	0.582055	OK	2.04652	0.0002	0.00120717	yes
AT1G06960	Chr1:2135850-2137732	46.3463	24.6253	68.0673	36.8113	19.2481	54.3746	49.2968	26.1518	72.4417	51.7247	27.7822	75.6673	41.5007	21.8668	61.1346	37.4499	19.6383	55.2615	44.1515	43.5585	-0.0195089	OK	-0.0673186	0.90535	0.94353	no
AT1G06970	Chr1:2138108-2140818	0	0	0	0	0	0	0.0355849	0	0.136415	0	0	0	0.114552	0	0.303083	0.0328111	0	0.133289	0.0118616	0.0491212	2.05004	NOTEST	0	1	1	no
AT1G06980	Chr1:2143030-2143821	6.2795	1.30164	11.2574	4.86383	0.618656	9.109	5.31895	0.99853	9.63937	5.40541	1.07998	9.73084	4.61976	0.546399	8.69312	4.72162	0.624011	8.81923	5.48742	4.9156	-0.158763	OK	-0.299511	0.5951	0.730214	no
AT1G06990	Chr1:2148386-2150152	0	0	0	0	0	0	0	0	0	0	0	0	0	0	0	0	0	0	0	0	0	NOTEST	0	1	1	no
AT1G07000	Chr1:2150193-2152325	34.3374	18.9148	49.76	40.0492	22.134	57.9644	63.8956	34.8159	92.9752	23.9724	13.1849	34.7599	29.4897	16.2159	42.7634	33.2929	18.3402	48.2455	46.0941	28.9183	-0.672599	OK	-2.40207	5e-05	0.000348282	yes
AT1G07010	Chr1:2152851-2156008	129.411	61.1998	197.622	106.504	49.9009	163.108	117.544	58.2526	176.835	48.4057	21.2381	75.5733	55.8336	26.072	85.5952	57.5293	26.2974	88.7611	117.82	53.9229	-1.12761	OK	-3.47247	5e-05	0.000348282	yes
AT1G07020	Chr1:2152851-2156008	48.3503	0	117.182	67.4285	0	142.626	50.5251	0	117.499	74.8717	17.8574	131.886	64.0121	4.89672	123.127	61.1303	7.03716	115.223	55.4347	66.6713	0.266279	OK	0.366681	0.49915	0.651438	no
AT1G07025	Chr1:2157657-2158158	0	0	0	0	0	0	0	0	0	0	0	0	0	0	0	0	0	0	0	0	0	NOTEST	0	1	1	no
AT1G07030	Chr1:2158419-2160809	18.4365	9.44174	27.4313	21.3077	11.1657	31.4496	19.104	9.86738	28.3407	22.0749	11.6495	32.5004	18.621	9.55619	27.6858	21.0067	10.9939	31.0195	19.6161	20.5675	0.0683331	OK	0.2292	0.6889	0.800906	no
AT1G07040	Chr1:2160937-2163308	21.0806	11.2417	30.9195	16.1977	8.3381	24.0574	14.6348	7.39644	21.8732	19.6946	10.4613	28.928	25.8463	13.9103	37.7823	25.7572	13.871	37.6435	17.3044	23.7661	0.457765	OK	1.56298	0.00525	0.0195718	no
AT1G07050	Chr1:2164187-2165239	33.7063	16.9468	50.4659	37.9443	19.4301	56.4585	17.6494	7.41312	27.8858	14.2254	5.57991	22.8709	12.0332	4.18197	19.8843	19.2931	8.38155	30.2047	29.7667	15.1839	-0.971157	OK	-2.75506	5e-05	0.000348282	yes
AT1G07051	Chr1:2165516-2165746	0	0	0	0	0	0	0	0	0	0	0	0	0	0	0	0	0	0	0	0	0	NOTEST	0	1	1	no
AT1G07060	Chr1:2167106-2168397	0	0	0	0	0	0	0	0	0	0	0	0	0	0	0	0.146098	0	0.593498	0	0.0486995	inf	NOTEST	0	1	1	no
AT1G07070	Chr1:2168563-2169851	63.8856	32.4609	95.3104	42.5644	19.9229	65.2058	66.5847	34.0997	99.0698	118.254	65.0246	171.482	78.4658	41.2785	115.653	80.7558	42.6427	118.869	57.6782	92.4917	0.681296	OK	2.24387	5e-05	0.000348282	yes
AT1G07080	Chr1:2169981-2172194	92.3405	50.2574	134.424	97.9916	53.976	142.007	98.0389	54.0067	142.071	76.5306	42.3197	110.742	73.9272	40.8752	106.979	73.9826	40.9147	107.05	96.1236	74.8135	-0.361593	OK	-1.33202	0.0201	0.0580051	no
AT1G07090	Chr1:2173951-2174894	32.1456	16.4547	47.8364	31.1394	15.8884	46.3904	25.7684	12.6717	38.8651	28.4772	14.4373	42.517	32.4618	16.6277	48.296	29.1653	14.7783	43.5522	29.6845	30.0348	0.0169248	OK	0.0551159	0.9235	0.954739	no
AT1G07100	Chr1:2177884-2177958	0	0	0	0	0	0	0	0	0	0	0	0	0	0	0	0	0	0	0	0	0	NOTEST	0	1	1	no
AT1G07110	Chr1:2178103-2184148	71.7473	38.0215	105.473	62.2887	33.2524	91.3249	57.0721	30.506	83.6382	65.8215	35.2238	96.4193	72.6331	38.443	106.823	77.0028	40.2775	113.728	63.7027	71.8192	0.173014	OK	0.620977	0.27655	0.430427	no
AT1G07119	Chr1:2184346-2186580	0.207479	0	0.976312	1.23041	0	3.11534	0.568271	0	1.93668	0.753629	0	2.05016	1.21656	0	3.74203	0.516225	0	1.80698	0.668719	0.828804	0.30963	OK	0.181106	0.7593	0.849695	no
AT1G07120	Chr1:2184346-2186580	0.657948	0	1.46427	0.493476	0	1.24946	0.983617	0	2.09763	0.310798	0	0.84549	0.892517	0	2.01592	0.903388	0	1.94591	0.71168	0.702234	-0.0192766	NOTEST	0	1	1	no
AT1G07128	Chr1:2187620-2188733	0.310608	0	1.80578	0.462733	0	2.30038	0	0	0	1.14649	0	4.28905	0.15236	0	1.28967	0.129782	0	1.18129	0.25778	0.476212	0.885462	NOTEST	0	1	1	no
AT1G07130	Chr1:2187620-2188733	17.6074	7.67877	27.5361	18.3856	8.08309	28.6881	17.5988	7.70839	27.4891	26.857	13.3383	40.3757	24.6746	12.0735	37.2757	25.8338	12.7411	38.9265	17.8639	25.7885	0.529676	OK	1.60657	0.0062	0.0223874	no
AT1G07135	Chr1:2189927-2190659	194.856	107.352	282.36	220.085	119.6	320.57	250.708	135.345	366.072	78.4017	42.8702	113.933	92.766	51.0002	134.532	199.817	109.043	290.591	221.883	123.661	-0.843404	OK	-2.9484	5e-05	0.000348282	yes
AT1G07140	Chr1:2191722-2193793	164.446	86.0843	242.807	154.464	81.4293	227.499	152.785	80.5969	224.974	190.455	98.6062	282.303	199.645	103.544	295.747	189.866	98.8531	280.88	157.232	193.322	0.298115	OK	1.05726	0.06435	0.145612	no
AT1G07150	Chr1:2193940-2195798	1.76425	0.184132	3.34436	3.09854	0.725512	5.47156	2.31185	0.428712	4.19499	2.91986	0.700145	5.13958	3.28388	0.728319	5.83944	4.13714	1.16686	7.10743	2.39155	3.44696	0.527382	OK	1.05864	0.0644	0.145673	no
AT1G07160	Chr1:2197907-2199748	0	0	0	1.0246	0	2.07917	0.0654341	0	0.250843	0.539151	0	1.19503	0.280722	0	0.694879	0.240629	0	0.609069	0.363345	0.3535	-0.0396281	NOTEST	0	1	1	no
AT1G07170	Chr1:2200122-2201265	65.8113	33.8695	97.7531	65.1223	33.548	96.6965	87.9029	46.3979	129.408	147.658	81.3171	213.999	113.141	61.8764	164.407	111.782	60.9314	162.633	72.9455	124.194	0.767704	OK	2.65703	5e-05	0.000348282	yes
AT1G07175	Chr1:2202329-2202774	0	0	0	0	0	0	0	0	0	0	0	0	0	0	0	1.03147	0	4.19017	0	0.343825	inf	NOTEST	0	1	1	no
AT1G07180	Chr1:2204319-2206934	85.5725	46.1542	124.991	48.9107	27.0684	70.7529	69.5076	37.8296	101.186	45.425	25.1037	65.7463	46.5343	25.724	67.3446	42.8809	23.6586	62.1033	67.9969	44.9467	-0.597253	OK	-2.17201	0.0001	0.000652909	yes
AT1G07190	Chr1:2208012-2208177	0	0	0	0	0	0	0	0	0	0	0	0	0	0	0	0	0	0	0	0	0	NOTEST	0	1	1	no
AT1G07200	Chr1:2208718-2212546	24.3965	13.1061	35.6869	28.4248	15.3063	41.5432	27.6742	14.8962	40.4522	18.1498	9.69424	26.6054	22.7732	12.3087	33.2376	20.7017	11.1106	30.2927	26.8318	20.5416	-0.385399	OK	-1.30318	0.0226	0.0635754	no
AT1G07210	Chr1:2215222-2219474	38.94	15.0927	62.7873	49.2446	21.3962	77.093	35.8056	13.8242	57.7871	52.4455	24.8045	80.0866	45.3561	20.4263	70.286	43.9416	19.1292	68.7541	41.3301	47.2478	0.193054	OK	0.538325	0.34925	0.508098	no
AT1G07220	Chr1:2215222-2219474	19.0878	6.16582	32.0099	18.6902	5.07977	32.3006	19.63	6.48945	32.7705	12.9164	1.02959	24.8031	14.3196	3.21036	25.4288	14.3115	3.30937	25.3137	19.136	13.8492	-0.466493	OK	-0.957803	0.0978	0.201499	no
AT1G07230	Chr1:2220252-2222982	22.3354	12.202	32.4688	20.5268	11.1577	29.8959	21.6905	11.8092	31.5718	16.8674	9.05605	24.6788	15.0748	7.95661	22.193	14.0774	7.34968	20.8051	21.5176	15.3399	-0.48823	OK	-1.70481	0.0031	0.0127184	no
AT1G07240	Chr1:2223690-2225452	18.5805	9.80991	27.3511	24.9216	13.5549	36.2882	23.2128	12.639	33.7867	32.7206	17.9893	47.4519	33.4088	18.368	48.4496	35.8709	19.7441	51.9978	22.2383	34.0001	0.612493	OK	2.18466	5e-05	0.000348282	yes
AT1G07250	Chr1:2225899-2227566	28.5073	15.5738	41.4408	32.5252	17.8809	47.1694	30.2371	16.6259	43.8483	27.9893	15.2946	40.6841	30.4531	16.7504	44.1558	28.958	15.8651	42.0508	30.4232	29.1335	-0.0624945	OK	-0.22444	0.69995	0.808618	no
AT1G07260	Chr1:2227593-2229319	2.21821	0.467568	3.96885	2.24669	0.479275	4.01411	1.23702	0.0342056	2.43982	3.03842	0.781112	5.29574	2.3078	0.475842	4.13977	3.16815	0.906942	5.42937	1.90064	2.83813	0.578456	OK	1.14572	0.0487	0.11683	no
AT1G07270	Chr1:2229756-2232897	1.01784	0	2.05459	1.01926	0	2.0569	1.37462	0.03236	2.71688	0.343515	0	0.826947	0.670182	0	1.43093	0.919368	0	1.94304	1.13724	0.644355	-0.819611	OK	-1.11061	0.05475	0.128308	no
AT1G07280	Chr1:2238086-2241217	72.1598	39.0232	105.296	69.0504	37.053	101.048	56.3354	30.7104	81.9605	27.9676	15.3721	40.5631	24.562	13.5053	35.6187	33.3297	18.383	48.2764	65.8485	28.6197	-1.20214	OK	-4.37845	5e-05	0.000348282	yes
AT1G07290	Chr1:2242255-2244428	0.662926	0	1.48594	1.13514	0	2.3906	0.957641	0	2.0329	2.13863	0.206957	4.0703	1.12009	0	2.35633	1.27789	0	2.70076	0.91857	1.5122	0.719192	OK	0.97021	0.0917	0.191994	no
AT1G07300	Chr1:2245757-2246492	3.31827	0.117696	6.51885	8.62245	2.25573	14.9892	6.07061	1.17432	10.9669	4.4851	0.593879	8.37632	4.79038	0.664234	8.91652	7.85846	1.97994	13.737	6.00378	5.71131	-0.0720486	OK	-0.135272	0.8147	0.886695	no
AT1G07310	Chr1:2247508-2248961	23.876	12.686	35.066	23.2713	12.2544	34.2881	22.77	12.0175	33.5225	24.8501	13.3298	36.3703	30.4916	16.4349	44.5483	27.1039	14.5718	39.636	23.3057	27.4819	0.237794	OK	0.824719	0.1478	0.27406	no
AT1G07320	Chr1:2249132-2250529	467.95	226.926	708.973	412.433	200.753	624.113	431.516	210.741	652.291	573.899	269.379	878.42	531.142	255.77	806.513	497.62	241.778	753.462	437.3	534.22	0.288812	OK	0.937272	0.10095	0.206142	no
AT1G07330	Chr1:2251130-2253585	0.0477282	0	0.172788	0.0574629	0	0.181957	0.0440041	0	0.16869	0	0	0	0.188848	0	0.467461	0.121621	0	0.336651	0.0497317	0.10349	1.05725	NOTEST	0	1	1	no
AT1G07340	Chr1:2254821-2256850	0	0	0	0	0	0	0	0	0	0	0	0	0	0	0	0	0	0	0	0	0	NOTEST	0	1	1	no
AT1G07350	Chr1:2257424-2260101	51.7295	28.5426	74.9164	44.7122	24.5741	64.8504	54.2825	29.6731	78.892	75.1178	41.4745	108.761	52.4542	29.0853	75.823	60.2582	33.3641	87.1523	50.2414	62.6101	0.317517	OK	1.15696	0.0431	0.106082	no
AT1G07360	Chr1:2260388-2262865	22.2088	11.8987	32.5188	27.5357	15.0167	40.0547	19.6882	10.4276	28.9489	30.6878	16.8736	44.502	26.3258	14.3185	38.3331	25.0719	13.5408	36.603	23.1442	27.3618	0.241512	OK	0.849656	0.14055	0.263913	no
AT1G07370	Chr1:2263139-2264551	23.6123	11.6656	35.559	22.7802	11.1849	34.3755	26.6502	13.469	39.8314	27.4079	13.9886	40.8272	24.2223	12.0129	36.4316	18.4738	8.65056	28.2971	24.3476	23.368	-0.0592441	OK	-0.187919	0.7374	0.833598	no
AT1G07380	Chr1:2264828-2268306	6.11632	2.75074	9.4819	6.12365	2.75827	9.48902	5.75569	2.49185	9.01953	3.32394	1.15989	5.48799	3.92637	1.50432	6.34842	4.11105	1.60831	6.6138	5.99855	3.78712	-0.663513	OK	-1.80874	0.0021	0.00915763	yes
AT1G07390	Chr1:2269892-2274820	2.62697	0.95816	4.29578	2.47629	0.885458	4.06713	3.10135	1.17063	5.03206	2.07427	0.676918	3.47162	2.45078	0.880184	4.02137	2.00454	0.655015	3.35407	2.73487	2.17653	-0.329442	OK	-0.813013	0.159	0.289281	no
AT1G07400	Chr1:2274942-2275758	2.10284	0	4.44765	2.50739	0.0380409	4.97675	3.85282	0.465005	7.24063	29.2468	14.1831	44.3106	6.04395	1.21137	10.8765	5.40148	1.09209	9.71088	2.82102	13.5641	2.26551	OK	4.11002	5e-05	0.000348282	yes
AT1G07410	Chr1:2276052-2277154	3.52599	0.121041	6.93093	3.19799	0.0918305	6.30416	4.30216	0.519237	8.08509	2.67494	0.040482	5.30939	3.78497	0.337749	7.23219	2.66092	0.0171726	5.30466	3.67538	3.04027	-0.273692	OK	-0.439449	0.44875	0.60505	no
AT1G07420	Chr1:2277806-2280297	38.7819	21.0009	56.5628	33.4515	17.7863	49.1166	29.3627	15.3278	43.3976	45.1427	24.9433	65.342	45.561	25.0741	66.0479	46.947	25.7249	68.1691	33.8654	45.8836	0.438167	OK	1.54491	0.0069	0.0244331	no
AT1G07430	Chr1:2280834-2282828	2.36546	0.562248	4.16867	2.15102	0.458405	3.84363	0.760429	0	1.60327	2.44704	0.607086	4.287	2.82803	0.728787	4.92727	3.12718	0.92214	5.33222	1.75897	2.80075	0.671083	OK	1.32624	0.0249	0.0686826	no
AT1G07440	Chr1:2286148-2287730	40.8048	21.869	59.7406	29.6693	15.1772	44.1615	46.325	24.9384	67.7115	52.1096	28.5156	75.7036	49.4732	26.6121	72.3343	54.7678	29.8231	79.7126	38.933	52.1169	0.420756	OK	1.47348	0.00945	0.0314989	no
AT1G07450	Chr1:2287925-2289336	1.76728	0	3.56738	0.845481	0	1.88077	1.83857	0	3.68999	3.8145	0.69955	6.92946	3.94121	0.725358	7.15706	3.46553	0.47202	6.45904	1.48378	3.74041	1.33392	OK	2.08465	0.00125	0.00588221	yes
AT1G07460	Chr1:2290200-2290977	0	0	0	0	0	0	0	0	0	0	0	0	0	0	0	0	0	0	0	0	0	NOTEST	0	1	1	no
AT1G07470	Chr1:2291456-2295489	28.2617	15.2657	41.2577	27.1797	14.6928	39.6667	29.4094	15.9383	42.8805	27.7445	15.0349	40.454	25.8692	13.9297	37.8087	24.6714	13.1934	36.1494	28.2836	26.095	-0.116192	OK	-0.40893	0.4707	0.626139	no
AT1G07473	Chr1:2291456-2295489	0.253144	0	1.94423	0.68066	0	3.39287	0.232246	0	1.87743	0.157168	0	1.46901	0	0	0	0.318692	0	2.11529	0.388683	0.15862	-1.29302	NOTEST	0	1	1	no
AT1G07476	Chr1:2295750-2299470	0	0	0	0	0	0	0	0	0	0	0	0	0	0	0	0	0	0	0	0	0	NOTEST	0	1	1	no
AT1G07480	Chr1:2295750-2299470	19.9034	10.751	29.0558	18.7398	9.90287	27.5767	19.2369	10.3518	28.1219	19.5785	10.5668	28.5901	18.092	9.74002	26.444	17.6587	9.48289	25.8346	19.2934	18.4431	-0.0650256	OK	-0.228017	0.6913	0.802805	no
AT1G07485	Chr1:2301374-2302121	0	0	0	0.364036	0	1.8512	0.560382	0	2.54078	0.247896	0	1.31245	0	0	0	0	0	0	0.308139	0.082632	-1.89881	NOTEST	0	1	1	no
AT1G07490	Chr1:2301374-2302121	24.8942	10.3118	39.4767	12.7184	3.68816	21.7486	17.235	6.06683	28.4031	7.00094	1.29898	12.7029	5.86929	0.505807	11.2328	6.04553	0.908639	11.1824	18.2825	6.30525	-1.53584	OK	-3.20372	5e-05	0.000348282	yes
AT1G07500	Chr1:2304765-2305031	0	0	0	0	0	0	0	0	0	0	0	0	0	0	0	0	0	0	0	0	0	NOTEST	0	1	1	no
AT1G07510	Chr1:2305377-2309544	10.6361	5.61432	15.6579	12.3549	6.64024	18.0696	12.3294	6.62444	18.0343	11.3769	6.0961	16.6576	11.2721	6.00813	16.5361	11.982	6.41901	17.545	11.7735	11.5437	-0.0284373	OK	-0.0986789	0.86765	0.920106	no
AT1G07520	Chr1:2309563-2311805	10.7501	5.45913	16.041	17.4903	9.50198	25.4786	18.3089	9.85416	26.7636	7.52129	3.53232	11.5103	8.27827	3.92849	12.6281	12.0111	6.21828	17.8038	15.5164	9.27021	-0.743121	OK	-2.42734	5e-05	0.000348282	yes
AT1G07530	Chr1:2313581-2316469	27.8099	15.3638	40.2559	34.1622	18.7575	49.5669	32.3603	17.804	46.9167	19.3649	10.6459	28.084	21.2272	11.6798	30.7746	21.3214	11.7335	30.9093	31.4441	20.6379	-0.607497	OK	-2.22373	5e-05	0.000348282	yes
AT1G07540	Chr1:2318432-2321048	0	0	0	0	0	0	0	0	0	0	0	0	0	0	0	0	0	0	0	0	0	NOTEST	0	1	1	no
AT1G07550	Chr1:2322652-2326561	0	0	0	0.0212658	0	0.0864225	0	0	0	0	0	0	0	0	0	0.0600562	0	0.172678	0.00708861	0.0200187	1.49777	NOTEST	0	1	1	no
AT1G07560	Chr1:2327319-2331096	0.0730619	0	0.208431	0.0440286	0	0.139417	0	0	0	0	0	0	0	0	0	0	0	0	0.0390301	0	#NAME?	NOTEST	0	1	1	no
AT1G07570	Chr1:2331169-2333738	14.4464	7.2748	21.6181	12.8036	6.24948	19.3578	16.4244	8.3744	24.4744	29.8738	16.2488	43.4989	27.8843	15.2434	40.5252	23.98	12.9144	35.0456	14.5582	27.246	0.904219	OK	3.00902	5e-05	0.000348282	yes
AT1G07580	Chr1:2334821-2334894	0	0	0	0	0	0	0	0	0	0	0	0	0	0	0	0	0	0	0	0	0	NOTEST	0	1	1	no
AT1G07590	Chr1:2336522-2339391	146.449	72.6393	220.258	114.822	58.3605	171.284	167.379	82.1461	252.612	114.708	58.4705	170.945	159.339	78.8903	239.788	176.412	86.4276	266.396	142.883	150.153	0.0715959	OK	0.239181	0.6764	0.791596	no
AT1G07600	Chr1:2336522-2339391	1639.46	0	6911.76	979.324	0	3974.11	1452.03	0	6423.91	586.769	0	2757.72	1147.38	0	5542.59	1619.36	0	6848.44	1356.94	1117.84	-0.279647	OK	-0.142949	0.83625	0.901052	no
AT1G07610	Chr1:2341541-2342123	65.3543	30.4145	100.294	55.534	25.0141	86.0539	54.6198	24.3489	84.8907	85.4926	43.3897	127.596	99.066	50.7476	147.384	203.185	111.697	294.672	58.5027	129.248	1.14356	OK	3.54618	5e-05	0.000348282	yes
AT1G07615	Chr1:2342197-2344271	9.40863	4.25738	14.5599	10.8251	5.09601	16.5541	7.5187	3.14735	11.89	14.7733	7.47765	22.0689	12.8056	6.27602	19.3353	12.2514	5.94558	18.5572	9.2508	13.2768	0.521254	OK	1.57815	0.0058	0.0211947	no
AT1G07620	Chr1:2344389-2346842	16.9423	9.07376	24.8109	11.6681	5.9054	17.4309	14.8701	7.82232	21.9179	2.07299	0.499602	3.64637	2.41442	0.626587	4.20224	4.95946	1.97306	7.94585	14.4935	3.14895	-2.20246	OK	-5.88182	5e-05	0.000348282	yes
AT1G07630	Chr1:2349096-2351692	12.5872	6.58523	18.5892	11.7468	6.09266	17.4009	11.8388	6.15488	17.5227	7.77044	3.69558	11.8453	10.4902	5.357	15.6234	9.85706	4.99566	14.7185	12.0576	9.37257	-0.363426	OK	-1.19278	0.0348	0.0894478	no
AT1G07640	Chr1:2354353-2356227	28.4864	15.3202	41.6526	26.0545	14.0266	38.0823	27.7655	14.9206	40.6104	4.64893	1.47025	7.8276	14.2045	6.86074	21.5483	14.2104	6.86814	21.5527	27.4355	11.0213	-1.31575	OK	-4.10267	5e-05	0.000348282	yes
AT1G07645	Chr1:2367436-2368385	0	0	0	0	0	0	0	0	0	0	0	0	0.437165	0	1.25299	0	0	0	0	0.145722	inf	NOTEST	0	1	1	no
AT1G07650	Chr1:2359548-2366561	19.6573	10.8281	28.4865	21.1686	11.5958	30.7414	19.0938	10.5328	27.6548	22.2463	12.2202	32.2725	25.6559	14.067	37.2448	23.5593	13.0695	34.0492	19.9732	23.8205	0.254136	OK	0.929552	0.10335	0.209951	no
AT1G07660	Chr1:2368836-2369734	60.1549	31.77	88.5398	32.6366	15.557	49.7163	64.1157	34.4241	93.8073	92.4322	50.8131	134.051	65.6411	35.2056	96.0766	59.1274	31.0797	87.1751	52.3024	72.4002	0.469117	OK	1.58118	0.00645	0.0231219	no
AT1G07670	Chr1:2370051-2374545	11.9783	6.51792	17.4386	10.6554	5.79189	15.5189	12.6139	6.90941	18.3184	7.76875	4.05584	11.4817	8.86861	4.71134	13.0259	10.2078	5.49679	14.9187	11.7492	8.94837	-0.392864	OK	-1.37358	0.01755	0.0520237	no
AT1G07680	Chr1:2376011-2377186	0	0	0	0	0	0	0	0	0	0	0	0	0	0	0	0	0	0	0	0	0	NOTEST	0	1	1	no
AT1G07690	Chr1:2378075-2379000	0	0	0	0	0	0	0	0	0	0	0	0	0	0	0	0	0	0	0	0	0	NOTEST	0	1	1	no
AT1G07700	Chr1:2379646-2381362	98.875	53.3307	144.419	73.4035	40.3801	106.427	112.86	61.4215	164.299	76.9615	42.2956	111.627	82.5265	45.5199	119.533	84.0427	46.4674	121.618	95.0462	81.1769	-0.227561	OK	-0.831283	0.1441	0.268812	no
AT1G07702	Chr1:2381614-2386092	0	0	0	0	0	0	0	0	0	0	0	0	0	0	0	0	0	0	0	0	0	NOTEST	0	1	1	no
AT1G07705	Chr1:2381614-2386092	13.6046	7.21693	19.9923	13.0361	6.87746	19.1948	12.6676	6.64951	18.6858	13.8732	7.27431	20.4721	12.3228	6.46957	18.1761	12.6882	6.5309	18.8455	13.1028	12.9614	-0.0156504	OK	-0.0537416	0.92505	0.955557	no
AT1G07710	Chr1:2386274-2387986	0.623088	0	1.32532	0.299656	0	0.721492	0.172184	0	0.453865	0.237004	0	0.594615	0.492525	0	1.08952	0.528076	0	1.15439	0.364976	0.419202	0.199844	NOTEST	0	1	1	no
AT1G07720	Chr1:2390654-2392453	20.6442	11.0605	30.228	14.7612	7.56985	21.9525	17.0754	8.96551	25.1854	18.4544	9.80384	27.105	21.8937	11.8088	31.9786	29.7881	16.3762	43.2	17.4936	23.3788	0.41837	OK	1.4364	0.01245	0.0394417	no
AT1G07725	Chr1:2394800-2397345	0	0	0	0	0	0	0	0	0	0	0	0	0	0	0	0	0	0	0	0	0	NOTEST	0	1	1	no
AT1G07728	Chr1:2394800-2397345	16.2136	8.5659	23.8612	13.3141	6.81726	19.8109	15.609	8.08914	23.1289	19.5361	10.6103	28.4619	22.2793	12.2823	32.2763	22.9563	12.4315	33.481	15.0456	21.5905	0.521063	OK	1.76803	0.0017	0.00766687	yes
AT1G07730	Chr1:2397441-2400508	0.625725	0	2.02829	1.06442	0	3.01588	0.000126196	0	0.171766	3.35088	0.115037	6.58673	2.21572	0	4.7131	1.32108	0	3.45754	0.563424	2.29589	2.02676	OK	1.15548	0.11145	0.222475	no
AT1G07740	Chr1:2397441-2400508	2.63071	0.854757	4.40666	2.11884	0.566695	3.67099	2.41776	0.785506	4.05	1.57706	0.15205	3.00207	1.45281	0.170856	2.73477	2.23576	0.596066	3.87546	2.3891	1.75521	-0.444822	OK	-0.804696	0.15925	0.289568	no
AT1G07745	Chr1:2400588-2402873	7.76151	2.8969	12.6261	9.13086	3.6409	14.6208	9.48229	3.81101	15.1536	9.56607	3.8695	15.2626	10.2232	4.22863	16.2178	10.2668	4.24747	16.2861	8.79155	10.0187	0.188503	OK	0.504181	0.3797	0.539616	no
AT1G07747	Chr1:2403557-2403845	0	0	0	0	0	0	0	0	0	0	0	0	0	0	0	0	0	0	0	0	0	NOTEST	0	1	1	no
AT1G07750	Chr1:2404036-2405943	21.2701	11.0778	31.4625	14.0144	6.62115	21.4076	19.3745	9.92217	28.8269	5.22408	1.75729	8.69087	8.82198	3.59687	14.0471	6.62319	2.48603	10.7603	18.2197	6.88975	-1.40297	OK	-3.97575	5e-05	0.000348282	yes
AT1G07760	Chr1:2406833-2406905	0	0	0	0	0	0	0	0	0	0	0	0	0	0	0	0	0	0	0	0	0	NOTEST	0	1	1	no
AT1G07770	Chr1:2408202-2409580	551.598	278.981	824.215	341.458	180.397	502.518	576.167	288.192	864.143	977.944	461.198	1494.69	805.51	394.5	1216.52	727.452	356.76	1098.14	489.741	836.969	0.773154	OK	2.58464	5e-05	0.000348282	yes
AT1G07780	Chr1:2410055-2412677	21.1514	10.733	31.5697	16.7049	8.05052	25.3593	20.5303	10.1968	30.8637	30.1207	15.8074	44.4341	24.1941	12.4675	35.9207	23.787	12.12	35.454	19.4622	26.034	0.419722	OK	1.37164	0.0173	0.0513876	no
AT1G07790	Chr1:2412979-2413708	88.7408	48.8121	128.67	86.5221	47.5602	125.484	121.098	66.7096	175.486	149.497	82.6301	216.364	106.136	58.3628	153.91	114.859	63.2629	166.454	98.7869	123.497	0.322088	OK	1.1586	0.0431	0.106082	no
AT1G07795	Chr1:2414285-2414967	0	0	0	0	0	0	0	0	0	0	0	0	0	0	0	0	0	0	0	0	0	NOTEST	0	1	1	no
AT1G07800	Chr1:2415040-2415970	0	0	0	0	0	0	0	0	0	0	0	0	0	0	0	0	0	0	0	0	0	NOTEST	0	1	1	no
AT1G07810	Chr1:2416264-2420757	12.0416	6.54911	17.534	11.5699	6.29256	16.8472	11.6577	6.34082	16.9747	10.595	5.72376	15.4663	12.3003	6.70822	17.8923	12.8946	7.07193	18.7173	11.7564	11.93	0.0211441	OK	0.0752564	0.8973	0.939293	no
AT1G07820	Chr1:2421215-2421947	281.671	151.952	411.391	223.148	122.041	324.254	346.011	184.336	507.685	477.268	244.48	710.057	332.059	176.722	487.396	336.136	179.597	492.674	283.61	381.821	0.428989	OK	1.51765	0.00775	0.0268234	no
AT1G07830	Chr1:2422240-2423655	42.1338	21.975	62.2926	29.8796	14.7618	44.9974	47.2007	25.0774	69.324	87.1225	47.9648	126.28	58.5139	31.7752	85.2526	51.9119	27.8283	75.9955	39.738	65.8494	0.728651	OK	2.47465	5e-05	0.000348282	yes
AT1G07840	Chr1:2424053-2426676	24.7321	13.0007	36.4636	32.0912	17.4256	46.7567	24.3275	12.6554	35.9996	30.2131	15.9809	44.4454	30.1991	16.2437	44.1545	28.5608	15.3334	41.7881	27.0503	29.6576	0.132761	OK	0.460932	0.41945	0.577394	no
AT1G07850	Chr1:2426744-2428719	0	0	0	0	0	0	0	0	0	0.0793358	0	0.276036	0	0	0	0.0530336	0	0.215439	0	0.0441231	inf	NOTEST	0	1	1	no
AT1G07860	Chr1:2428772-2432057	0	0	0	0	0	0	0	0	0	0	0	0	0	0	0	0	0	0	0	0	0	NOTEST	0	1	1	no
AT1G07870	Chr1:2428772-2432057	8.6324	3.69084	13.574	12.1714	5.92618	18.4166	12.2859	6.02331	18.5486	9.5682	4.43067	14.7057	12.0341	5.83873	18.2294	10.9031	5.1587	16.6474	11.0299	10.8351	-0.0257072	OK	-0.0782814	0.88995	0.935079	no
AT1G07880	Chr1:2434029-2435763	5.18609	1.56963	8.80256	6.37326	2.24769	10.4988	6.13505	2.10807	10.162	10.1335	4.32296	15.9441	8.40462	3.36363	13.4456	8.16551	3.11399	13.217	5.89814	8.90122	0.593744	OK	1.49094	0.01065	0.0346953	no
AT1G07885	Chr1:2436466-2436959	0	0	0	0	0	0	0	0	0	0	0	0	33.1793	0	120.744	0	0	0	0	11.0598	inf	NOTEST	0	1	1	no
AT1G07890	Chr1:2437329-2439665	735.608	341.613	1129.6	331.758	166.736	496.78	583.404	277.539	889.269	494.817	238.441	751.193	432.808	206.301	659.316	452.328	215.276	689.38	550.257	459.984	-0.258519	OK	-0.79226	0.1726	0.307033	no
AT1G07900	Chr1:2442621-2443632	1.79078	0	4.01401	1.35942	0	3.26471	1.39778	0	3.36614	1.22212	0	2.94203	2.24262	0	4.87311	2.52973	0	5.38048	1.51599	1.99816	0.398406	OK	0.447375	0.4356	0.59266	no
AT1G07901	Chr1:2443970-2444123	21.6483	0	61.7581	15.0324	0	45.7378	17.7369	0	53.2745	0	0	0	0	0	0	0	0	0	18.1392	0	#NAME?	OK	#NAME?	0.0001	0.000652909	yes
AT1G07910	Chr1:2445469-2454645	6.31839	3.1807	9.45608	7.10325	3.76014	10.4464	6.78235	3.59531	9.96938	6.63107	3.4224	9.83975	8.48964	4.50764	12.4716	8.47448	4.59018	12.3588	6.73466	7.86507	0.223853	OK	0.750106	0.1968	0.337965	no
AT1G07920	Chr1:2454845-2457321	204.813	103.168	306.458	147.17	76.6263	217.714	204.222	102.838	305.606	330.984	160.424	501.545	225.918	113.371	338.465	221.769	110.798	332.74	185.402	259.557	0.485399	OK	1.61767	0.0046	0.0175476	no
AT1G07930	Chr1:2458243-2460790	221.377	107.094	335.66	170.483	86.7784	254.188	198.274	99.4022	297.146	321.538	157.101	485.975	251.568	124.574	378.562	240.911	119.33	362.492	196.712	271.339	0.464015	OK	1.5658	0.00605	0.0219256	no
AT1G07940	Chr1:2462952-2465504	157.525	80.6717	234.378	83.9921	45.0705	122.914	147.65	74.3624	220.937	235.331	116.464	354.199	180.678	91.8625	269.494	165.501	84.6832	246.318	129.722	193.837	0.579417	OK	1.95817	0.0008	0.00403553	yes
AT1G07950	Chr1:2465769-2467022	21.7815	9.43996	34.123	25.6806	11.9634	39.3979	25.0766	11.3504	38.8029	30.2424	14.6659	45.8189	28.3891	13.5041	43.2741	30.4222	14.7251	46.1193	24.1796	29.6846	0.295924	OK	0.895399	0.11235	0.223964	no
AT1G07960	Chr1:2467160-2469154	35.4136	18.0391	52.788	35.8556	17.8519	53.8593	40.7064	21.1228	60.2899	43.0107	22.4447	63.5767	35.0847	17.6674	52.502	34.8743	17.7215	52.0271	37.3252	37.6566	0.012753	OK	0.0418833	0.94205	0.964924	no
AT1G07970	Chr1:2469285-2472628	10.9971	5.68755	16.3066	12.726	6.71637	18.7357	11.3484	5.90711	16.7896	14.048	7.54234	20.5537	11.8639	6.21294	17.5148	12.4478	6.5659	18.3296	11.6905	12.7866	0.129291	OK	0.438932	0.4447	0.601137	no
AT1G07980	Chr1:2473164-2474927	25.0879	12.399	37.7769	27.7534	14.0464	41.4605	23.034	11.2085	34.8596	29.2739	14.9754	43.5724	25.9294	12.9809	38.8779	28.1258	14.2907	41.9609	25.2918	27.7764	0.135189	OK	0.435852	0.4443	0.600855	no
AT1G07985	Chr1:2475404-2476155	1.01526	0	2.43867	1.40984	0	3.0714	1.23866	0	2.75843	0.829123	0	1.99596	0.829141	0	1.98773	0.846666	0	2.04068	1.22125	0.834977	-0.548555	OK	-0.594008	0.3096	0.46654	no
AT1G07990	Chr1:2477156-2483138	23.9086	13.1778	34.6395	28.689	15.8707	41.5074	22.9057	12.6178	33.1936	18.6009	10.2261	26.9758	18.5164	10.1792	26.8535	18.4972	10.1688	26.8255	25.1678	18.5382	-0.441081	OK	-1.60627	0.00515	0.0192637	no
AT1G08000	Chr1:2483239-2485109	11.7784	5.29946	18.2573	11.3782	5.04738	17.7091	11.3311	5.15522	17.507	13.8097	6.5778	21.0416	11.6232	5.21954	18.0268	13.8485	6.59743	21.0997	11.4959	13.0938	0.187763	OK	0.563248	0.3238	0.482082	no
AT1G08005	Chr1:2485343-2485511	0	0	0	0	0	0	0	0	0	6.22713	0	21.6663	0	0	0	0	0	0	0	2.07571	inf	NOTEST	0	1	1	no
AT1G08010	Chr1:2485905-2488027	21.0579	10.8465	31.2694	30.1461	15.6822	44.61	19.8977	10.1758	29.6196	30.3374	16.2513	44.4234	25.0029	13.1585	36.8473	25.2947	13.3444	37.245	23.7006	26.8783	0.18152	OK	0.592765	0.30335	0.459878	no
AT1G08030	Chr1:2489500-2493250	10.1682	4.80571	15.5307	11.7792	5.82234	17.7361	9.02214	4.20444	13.8398	11.0706	5.43518	16.706	10.2137	4.84983	15.5776	10.3267	4.97934	15.674	10.3232	10.537	0.0295745	OK	0.0918864	0.877	0.926634	no
AT1G08032	Chr1:2494122-2494315	0	0	0	0	0	0	0	0	0	0	0	0	0	0	0	0	0	0	0	0	0	NOTEST	0	1	1	no
AT1G08035	Chr1:2494401-2495149	0.508706	0	1.45124	0.300393	0	0.951199	0.463278	0	1.3915	0.607786	0	1.67333	0.991076	0	2.45324	1.67709	0	3.75732	0.424126	1.09198	1.36439	OK	0.95964	0.21925	0.365358	no
AT1G08040	Chr1:2495341-2498764	34.7858	19.2511	50.3205	34.8901	19.1537	50.6266	37.4652	20.5643	54.366	25.9376	13.8117	38.0636	27.1815	14.653	39.7101	25.6083	13.758	37.4587	35.7137	26.2425	-0.444573	OK	-1.57438	0.00625	0.0225248	no
AT1G08050	Chr1:2498835-2501427	4.14059	1.57575	6.70543	7.65968	3.63541	11.684	5.92306	2.56089	9.28524	1.77951	0.420438	3.13859	2.29964	0.657355	3.94192	5.53139	2.38168	8.6811	5.90778	3.20351	-0.882961	OK	-2.25238	0.00015	0.000938421	yes
AT1G08060	Chr1:2501741-2511084	5.12823	2.75027	7.50619	5.95092	3.23874	8.6631	5.60061	2.97245	8.22876	4.73719	2.49096	6.98341	5.19971	2.77391	7.62552	4.86879	2.60035	7.13724	5.55992	4.93523	-0.171945	OK	-0.602867	0.2941	0.450089	no
AT1G08065	Chr1:2511646-2513454	0	0	0	0	0	0	0	0	0	0	0	0	0	0	0	0	0	0	0	0	0	NOTEST	0	1	1	no
AT1G08070	Chr1:2514191-2516605	0.998035	0.113528	1.88254	1.77968	0.437053	3.1223	1.17838	0.152528	2.20423	2.24359	0.659512	3.82767	1.38297	0.264671	2.50127	1.29009	0.227308	2.35288	1.3187	1.63889	0.3136	OK	0.604927	0.2909	0.446497	no
AT1G08080	Chr1:2516990-2518546	0	0	0	0.16687	0	0.528396	0	0	0	0	0	0	0	0	0	0	0	0	0.0556234	0	#NAME?	NOTEST	0	1	1	no
AT1G08090	Chr1:2524075-2526164	0	0	0	0.125794	0	0.341252	0	0	0	0	0	0	0	0	0	0	0	0	0.0419314	0	#NAME?	NOTEST	0	1	1	no
AT1G08100	Chr1:2527169-2529120	0	0	0	0	0	0	0	0	0	0	0	0	0	0	0	0	0	0	0	0	0	NOTEST	0	1	1	no
AT1G08105	Chr1:2531694-2534786	0.0608784	0	0.173673	0.128477	0	0.314986	0.056189	0	0.168769	0.0390015	0	0.135699	0.0301501	0	0.109721	0.0777708	0	0.215272	0.0818481	0.0489741	-0.740929	NOTEST	0	1	1	no
AT1G08110	Chr1:2535327-2537931	234.566	121.976	347.156	205.981	109.828	302.133	231.399	121.093	341.705	186.998	97.2343	276.762	196.007	103.198	288.815	197.133	104.612	289.654	223.982	193.379	-0.211949	OK	-0.75481	0.19265	0.33287	no
AT1G08115	Chr1:2538075-2538237	0	0	0	0	0	0	0	0	0	0	0	0	0	0	0	0	0	0	0	0	0	NOTEST	0	1	1	no
AT1G08120	Chr1:2538614-2542334	0.107346	0	0.951112	0.192776	0	1.39027	0.0986047	0	0.91311	0.26823	0	1.66585	0	0	0	0.180712	0	1.23429	0.132909	0.149647	0.171125	NOTEST	0	1	1	no
AT1G08125	Chr1:2538614-2542334	22.9937	11.6732	34.3142	27.9239	14.4556	41.3921	23.5841	12.0024	35.1659	27.2308	14.2252	40.2365	23.0757	11.7976	34.3537	21.4105	10.802	32.019	24.8339	23.9057	-0.0549598	OK	-0.181051	0.7522	0.845009	no
AT1G08130	Chr1:2542701-2547946	11.9593	6.3514	17.5671	10.3997	5.42761	15.3717	12.2969	6.57176	18.022	14.0435	7.62934	20.4577	12.5013	6.71228	18.2902	11.4613	6.05687	16.8658	11.5519	12.6687	0.133135	OK	0.459611	0.422	0.579973	no
AT1G08135	Chr1:2548818-2551473	0	0	0	0	0	0	0	0	0	0	0	0	0	0	0	0	0	0	0	0	0	NOTEST	0	1	1	no
AT1G08140	Chr1:2552035-2555161	0	0	0	0	0	0	0	0	0	0	0	0	0	0	0	0	0	0	0	0	0	NOTEST	0	1	1	no
AT1G08150	Chr1:2556342-2559074	0	0	0	0	0	0	0	0	0	0	0	0	0	0	0	0	0	0	0	0	0	NOTEST	0	1	1	no
AT1G08160	Chr1:2559486-2560403	3.58053	0.464451	6.6966	4.27832	0.790631	7.76602	3.40198	0.438222	6.36574	2.06337	0.0312267	4.09552	3.64576	0.499533	6.79198	3.00451	0.304798	5.70423	3.75361	2.90455	-0.369965	OK	-0.642406	0.25775	0.408792	no
AT1G08165	Chr1:2561626-2562148	5.22652	0	11.0032	3.79877	0	8.18814	9.44706	0.187654	18.7065	0	0	0	1.26018	0	3.3342	0.70418	0	2.02471	6.15745	0.654788	-3.23323	OK	-2.82557	0.05225	0.123617	no
AT1G08170	Chr1:2562940-2563672	0	0	0	0.104504	0	0.424694	0	0	0	0.214799	0	0.74736	0	0	0	0	0	0	0.0348346	0.0715997	1.03943	NOTEST	0	1	1	no
AT1G08180	Chr1:2564571-2565121	40.6583	18.1101	63.2065	41.891	18.9178	64.8642	24.9095	9.32225	40.4967	26.2807	10.4244	42.1371	31.2089	12.7855	49.6323	24.7789	9.38461	40.1732	35.8196	27.4228	-0.385371	OK	-1.04792	0.0682	0.152313	no
AT1G08190	Chr1:2567474-2573393	35.2434	19.1548	51.3321	36.7593	20.034	53.4846	30.9472	17.0448	44.8496	15.1133	8.30844	21.9182	21.8123	12.0402	31.5843	21.6643	11.9573	31.3713	34.3166	19.53	-0.813218	OK	-2.96985	5e-05	0.000348282	yes
AT1G08200	Chr1:2573847-2576714	148.405	77.3337	219.476	124.977	65.9536	184.001	122.021	64.5871	179.454	107.321	57.1396	157.502	125.083	66.0119	184.154	111.428	59.5222	163.333	131.801	114.61	-0.201622	OK	-0.719978	0.2058	0.349506	no
AT1G08210	Chr1:2577019-2580669	18.7343	9.83692	27.6317	18.3218	9.5885	27.0552	20.3963	10.8356	29.957	24.6136	13.3929	35.8343	21.7588	11.6822	31.8353	19.7484	10.4098	29.087	19.1508	22.0402	0.202734	OK	0.697777	0.22685	0.374135	no
AT1G08220	Chr1:2581021-2583323	7.01817	2.30181	11.7345	5.45158	1.5074	9.39576	5.78142	1.75608	9.80676	9.14337	3.58397	14.7028	8.11469	2.78102	13.4484	8.28192	2.88498	13.6788	6.08372	8.51333	0.484769	OK	1.14315	0.0484	0.116244	no
AT1G08230	Chr1:2583653-2586744	16.6891	8.37449	25.0037	16.2523	8.15542	24.3492	16.2798	8.16543	24.3943	5.47699	1.89485	9.05913	8.90567	3.79369	14.0177	9.25672	3.98572	14.5277	16.4071	7.87979	-1.05809	OK	-3.09398	5e-05	0.000348282	yes
AT1G08240	Chr1:2588524-2588596	0	0	0	0	0	0	0	0	0	0	0	0	0	0	0	0	0	0	0	0	0	NOTEST	0	1	1	no
AT1G08250	Chr1:2588856-2590301	23.6744	12.5057	34.843	13.0087	6.17416	19.8433	12.8512	6.06794	19.6345	7.00303	2.6607	11.3454	5.5417	1.92662	9.15678	7.24666	2.84746	11.6459	16.5114	6.59713	-1.32356	OK	-3.72803	5e-05	0.000348282	yes
AT1G08260	Chr1:2590943-2607507	2.78109	1.31684	4.24533	3.72859	1.84801	5.60917	3.32753	1.63563	5.01943	3.29638	1.55052	5.04224	3.66841	1.82913	5.50768	3.6924	1.84265	5.54215	3.27907	3.5524	0.115506	OK	0.355765	0.53415	0.680536	no
AT1G08270	Chr1:2590943-2607507	3.47098	0	11.6575	2.32515	0	7.26879	4.12909	0	13.3887	6.23066	0	14.7397	5.7141	0	17.1919	2.864	0	9.85051	3.30841	4.93625	0.577281	OK	0.419413	0.51185	0.661919	no
AT1G08280	Chr1:2608407-2609853	6.25521	2.30344	10.207	3.84328	1.00453	6.68203	5.22891	1.77326	8.68456	6.72475	2.57227	10.8772	7.0989	2.68858	11.5092	6.75396	2.57914	10.9288	5.10914	6.8592	0.424962	OK	1.05192	0.0709	0.157133	no
AT1G08290	Chr1:2609995-2613242	0.513632	0	1.11179	0.823796	0	1.67169	1.1569	0.0272346	2.28657	0.289936	0	0.697966	1.01542	0.0261123	2.00473	0.629285	0	1.32715	0.831443	0.644881	-0.366585	OK	-0.503471	0.3883	0.548325	no
AT1G08300	Chr1:2614773-2621545	2.03833	0	4.44385	2.1939	0	5.18808	1.7998	0	4.42843	2.37922	0	4.81057	3.08981	0.250561	5.92906	3.31759	0.54103	6.09414	2.01068	2.92887	0.542665	OK	0.589697	0.2494	0.399074	no
AT1G08310	Chr1:2614773-2621545	5.69194	0.920362	10.4635	21.0782	9.29275	32.8636	19.9591	8.87195	31.0462	0.355374	0	1.47	1.17961	0	3.32367	0.535328	0	1.95806	15.5764	0.690104	-4.4964	OK	-3.18062	0.00075	0.00382113	yes
AT1G08315	Chr1:2614773-2621545	8.92558	2.06596	15.7852	9.04482	0.13828	17.9514	8.53612	0	17.0775	10.7689	3.88478	17.653	11.2651	3.82709	18.7031	10.8484	3.67247	18.0243	8.83551	10.9608	0.310969	OK	0.41765	0.37525	0.535107	no
AT1G08320	Chr1:2621903-2627848	0.734862	0	1.55251	0.661283	0	1.41993	0.404462	0	0.933795	0.370993	0	0.922566	0.325436	0	0.787892	0.496938	0	1.12954	0.600202	0.397789	-0.593446	NOTEST	0	1	1	no
AT1G08340	Chr1:2631067-2635852	0.796165	0	2.33688	0.565093	0	1.91677	0.399767	0	1.55587	0.457351	0	1.59123	0.428757	0	1.57592	0.73497	0	2.22367	0.587008	0.540359	-0.119462	NOTEST	0	1	1	no
AT1G08350	Chr1:2631067-2635852	5.38316	2.09729	8.66904	6.67903	2.88109	10.477	7.11605	3.16367	11.0684	5.11036	1.98379	8.23694	6.15576	2.61853	9.693	5.67294	2.28495	9.06093	6.39275	5.64635	-0.179117	OK	-0.488027	0.39625	0.556385	no
AT1G08360	Chr1:2636010-2637915	428.657	216.517	640.797	260.69	135.946	385.434	417.25	211.747	622.753	689.608	333.186	1046.03	580.272	286.121	874.424	508.219	250.2	766.237	368.865	592.7	0.684206	OK	2.28217	0.0002	0.00120717	yes
AT1G08370	Chr1:2638180-2640554	25.3414	13.6064	37.0764	28.02	15.1288	40.9112	20.5933	10.7856	30.401	31.3253	17.0371	45.6135	26.0014	13.9375	38.0652	24.2655	12.9091	35.6219	24.6516	27.1974	0.141788	OK	0.49133	0.39475	0.5553	no
AT1G08380	Chr1:2640812-2641828	2468.1	1076.12	3860.09	1690.02	773.542	2606.5	2586.63	1134.15	4039.11	2970.98	1286.52	4655.44	2596.82	1138.49	4055.16	2506.61	1097.73	3915.5	2248.25	2691.47	0.259592	OK	0.742146	0.19915	0.341038	no
AT1G08390	Chr1:2642213-2643285	6.66062	0.863988	12.4573	10.4102	2.55653	18.2638	13.0092	3.7529	22.2655	15.9883	5.3782	26.5984	17.6302	6.06264	29.1978	12.5745	3.59969	21.5494	10.0267	15.3977	0.618871	OK	1.33886	0.0208	0.0595784	no
AT1G08400	Chr1:2643329-2646035	3.63094	1.37568	5.88621	3.24606	1.11934	5.37277	3.31344	1.20466	5.42221	4.58919	1.9194	7.25899	5.71961	2.54798	8.89123	4.18406	1.68179	6.68633	3.39681	4.83095	0.508126	OK	1.34705	0.0208	0.0595784	no
AT1G08410	Chr1:2646188-2649379	10.48	5.27808	15.6819	10.7166	5.42553	16.0077	8.37253	3.95743	12.7876	11.8651	6.08436	17.6459	12.3352	6.37311	18.2972	10.2871	5.15124	15.4229	9.85638	11.4958	0.221976	OK	0.715175	0.2086	0.3528	no
AT1G08420	Chr1:2649536-2657120	18.2451	9.95383	26.5364	25.3746	13.9531	36.7961	20.6684	11.44	29.8968	20.3506	11.2652	29.4361	23.286	12.843	33.729	22.7427	12.5644	32.9209	21.4294	22.1264	0.0461825	OK	0.169462	0.765	0.853591	no
AT1G08430	Chr1:2658715-2661029	0.457831	0	1.02622	0.235838	0	0.597132	0.240938	0	0.602994	0.662737	0	1.4033	1.03374	0	2.07093	1.38513	0.0391966	2.73105	0.311536	1.0272	1.72125	OK	1.95716	0.00415	0.0161245	no
AT1G08440	Chr1:2663026-2665343	0	0	0	0	0	0	0.189214	0	0.498755	0.0866729	0	0.301564	0	0	0	0	0	0	0.0630714	0.028891	-1.12637	NOTEST	0	1	1	no
AT1G08450	Chr1:2667797-2671892	194.925	100.74	289.11	240.356	121.94	358.773	219.929	111.996	327.863	52.5386	28.7644	76.3128	66.1694	36.2037	96.1352	74.1556	40.372	107.939	218.404	64.2879	-1.76438	OK	-6.21851	5e-05	0.000348282	yes
AT1G08460	Chr1:2672450-2674628	23.7287	12.4688	34.9886	31.0255	16.8824	45.1686	27.2792	14.6445	39.9139	18.8963	9.62119	28.1715	18.19	9.20885	27.1711	19.6765	10.0568	29.2962	27.3445	18.9209	-0.531267	OK	-1.78358	0.00235	0.0100708	no
AT1G08465	Chr1:2675812-2679781	29.5048	15.5729	43.4366	29.6432	15.6249	43.6614	25.7613	13.3411	38.1815	15.4911	7.26385	23.7184	20.3043	10.0464	30.5622	21.8375	11.0595	32.6156	28.3031	19.211	-0.559026	OK	-1.82355	0.00135	0.00628999	yes
AT1G08470	Chr1:2682126-2684100	13.3957	6.34568	20.4457	14.1222	6.80816	21.4362	14.0735	6.79416	21.3529	10.0269	4.3132	15.7406	10.5658	4.7068	16.4248	11.0269	4.95638	17.0974	13.8638	10.5399	-0.395467	OK	-1.18747	0.0397	0.0993343	no
AT1G08480	Chr1:2684233-2685621	127.639	70.4168	184.862	87.9413	48.3463	127.536	129.88	71.6981	188.062	154.276	84.6591	223.893	124.305	68.5577	180.052	127.821	70.5586	185.082	115.154	135.467	0.234383	OK	0.85373	0.1368	0.258415	no
AT1G08490	Chr1:2685658-2688595	46.6528	25.7756	67.5301	28.4367	15.6413	41.2321	40.4125	22.2621	58.563	40.3476	22.2314	58.4637	40.1957	22.1417	58.2497	42.6184	23.5024	61.7345	38.5007	41.0539	0.0926346	OK	0.337485	0.55025	0.69513	no
AT1G08500	Chr1:2689015-2690045	3.68445	0.492554	6.87634	3.52368	0.492934	6.55442	5.29701	1.27024	9.32379	4.7333	0.983779	8.48283	6.64329	1.899	11.3876	9.48851	3.2809	15.6961	4.16838	6.95504	0.738572	OK	1.50515	0.0105	0.0343133	no
AT1G08510	Chr1:2691079-2694377	71.0237	38.3839	103.663	81.7634	43.7557	119.771	65.8785	35.8083	95.9487	59.263	32.2312	86.2948	71.5803	38.6976	104.463	71.5056	38.66	104.351	72.8885	67.4497	-0.111881	OK	-0.407342	0.4783	0.633211	no
AT1G08520	Chr1:2696411-2700959	102.019	52.6059	151.432	94.9266	49.3475	140.506	88.2922	46.2429	130.341	105.133	54.2316	156.034	112.418	57.2528	167.584	108.471	55.7567	161.185	95.0792	108.674	0.192805	OK	0.677285	0.2282	0.37554	no
AT1G08530	Chr1:2701225-2703091	30.5947	15.5246	45.6649	27.3173	13.535	41.0995	23.4137	11.0677	35.7598	22.4754	10.6558	34.295	23.9967	11.5833	36.41	24.1284	11.7095	36.5473	27.1086	23.5335	-0.204035	OK	-0.642218	0.2582	0.40931	no
AT1G08540	Chr1:2703335-2706845	46.9217	25.8242	68.0192	56.7208	30.9038	82.5377	41.5218	22.9591	60.0845	63.4613	34.5472	92.3754	54.3383	29.9156	78.761	56.0263	30.4583	81.5942	48.3881	57.9419	0.259956	OK	0.952172	0.0995	0.204131	no
AT1G08550	Chr1:2706923-2709531	120.013	63.2248	176.802	123.411	64.1243	182.698	85.5791	45.9095	125.249	93.5724	49.5842	137.561	85.8542	46.519	125.189	97.4507	51.8621	143.039	109.668	92.2924	-0.248856	OK	-0.893624	0.1175	0.230886	no
AT1G08560	Chr1:2709631-2710912	30.619	16.2675	44.9705	38.4067	20.6277	56.1858	42.5653	23.2589	61.8716	88.5916	48.6385	128.545	52.4675	28.8448	76.0902	44.6757	24.5553	64.7961	37.197	61.9116	0.735023	OK	2.56834	5e-05	0.000348282	yes
AT1G08570	Chr1:2712882-2714734	236.501	114.035	358.967	141.932	72.7799	211.085	159.691	84.2332	235.149	131.303	69.1096	193.497	145.888	75.5777	216.198	126.06	66.2119	185.908	179.375	134.417	-0.416262	OK	-1.44536	0.0117	0.037475	no
AT1G08580	Chr1:2715078-2716404	73.6097	39.0831	108.136	77.3277	41.4687	113.187	75.0113	40.1797	109.843	123.424	67.889	178.959	83.0085	44.7488	121.268	79.6588	42.8268	116.491	75.3162	95.3638	0.34048	OK	1.18209	0.03715	0.0942546	no
AT1G08590	Chr1:2718777-2722221	1.1381	0.0531317	2.22307	1.29119	0.109328	2.47306	1.05065	0	2.12212	0.45186	0	1.36421	1.66453	0.113992	3.21506	1.24684	0	2.54663	1.15998	1.12108	-0.0492189	OK	-0.0633059	0.91185	0.947528	no
AT1G08592	Chr1:2718777-2722221	4.03991	0.865827	7.214	4.36354	0.923161	7.80393	5.05837	1.47537	8.64138	5.92097	2.11022	9.73172	6.73561	2.21748	11.2537	5.99105	1.80513	10.177	4.48728	6.21588	0.470118	OK	0.96334	0.0926	0.19332	no
AT1G08600	Chr1:2723823-2733613	6.24997	3.30055	9.19938	9.68177	5.32502	14.0385	7.61587	4.05477	11.177	5.54499	2.88947	8.20051	6.21484	3.29446	9.13522	7.20621	3.84361	10.5688	7.8492	6.32201	-0.312162	OK	-1.0815	0.0597	0.137381	no
AT1G08610	Chr1:2733656-2735819	4.47518	1.70963	7.24073	5.33154	2.18876	8.47433	4.03929	1.47692	6.60166	9.78431	4.81254	14.7561	8.52777	4.04771	13.0078	6.88288	3.06627	10.6995	4.61534	8.39832	0.863665	OK	2.42165	5e-05	0.000348282	yes
AT1G08620	Chr1:2736773-2743758	9.47432	5.09527	13.8534	11.0091	6.0548	15.9634	9.72578	5.23602	14.2155	8.69116	4.6904	12.6919	9.58699	5.15326	14.0207	8.45501	4.54767	12.3624	10.0697	8.91106	-0.176356	OK	-0.624641	0.27415	0.428034	no
AT1G08630	Chr1:2743760-2747967	1.59913	0.105677	3.09259	1.67531	0.125449	3.22517	2.568	0.455402	4.68059	14.98	7.36311	22.5969	14.5517	7.018	22.0854	11.8886	5.48927	18.2879	1.94748	13.8068	2.8257	OK	6.03195	5e-05	0.000348282	yes
AT1G08640	Chr1:2748397-2751278	67.8291	37.4607	98.1976	42.0545	23.1312	60.9778	65.2586	36.0131	94.5041	120.773	65.26	176.287	80.7705	44.3757	117.165	80.5405	44.2346	116.846	58.3808	94.0281	0.687599	OK	2.47397	0.0001	0.000652909	yes
AT1G08650	Chr1:2752153-2753703	34.6623	18.8081	50.5164	44.7925	24.6572	64.9279	49.0911	27.0081	71.1741	6.26101	2.26345	10.2586	3.84175	1.03447	6.64903	3.93891	1.07879	6.79902	42.8486	4.68056	-3.1945	OK	-8.64711	5e-05	0.000348282	yes
AT1G08660	Chr1:2757040-2759794	22.6925	12.2747	33.1103	28.7461	15.7409	41.7512	28.2134	15.5116	40.9151	32.8898	18.2409	47.5387	32.7744	18.1993	47.3496	30.1427	16.6291	43.6562	26.5506	31.9356	0.26642	OK	0.945814	0.1005	0.20549	no
AT1G08670	Chr1:2760345-2761573	0.156988	0	0.568334	0.280605	0	0.853772	0	0	0	0	0	0	0	0	0	0.393468	0	1.08913	0.145864	0.131156	-0.153342	NOTEST	0	1	1	no
AT1G08680	Chr1:2762583-2768967	13.5629	7.21322	19.9127	16.2393	8.68117	23.7974	13.616	7.05857	20.1734	11.6255	6.06242	17.1887	13.4673	7.16536	19.7692	14.0574	7.70134	20.4134	14.4727	13.0501	-0.149282	OK	-0.515499	0.3726	0.532173	no
AT1G08695	Chr1:2769055-2769483	0	0	0	0	0	0	0	0	0	0	0	0	0	0	0	0	0	0	0	0	0	NOTEST	0	1	1	no
AT1G08700	Chr1:2769814-2771477	29.6745	16.1392	43.2098	33.5358	18.4424	48.6293	30.291	16.5226	44.0594	24.3625	13.0829	35.642	24.7734	13.3035	36.2432	24.9143	13.3946	36.434	31.1671	24.6834	-0.336484	OK	-1.18945	0.0386	0.0971621	no
AT1G08710	Chr1:2771632-2773460	19.0109	8.8094	29.2125	22.6612	11.2674	34.0551	20.0282	9.81436	30.2421	20.038	9.767	30.309	21.8915	10.6585	33.1245	21.6246	10.6543	32.5949	20.5668	21.1847	0.0427046	OK	0.135257	0.81445	0.886576	no
AT1G08720	Chr1:2774029-2779297	10.7866	5.77203	15.8012	9.26761	4.84813	13.6871	9.05315	4.72047	13.3858	9.27875	4.86597	13.6915	14.1647	7.72922	20.6002	11.8407	6.37609	17.3052	9.70245	11.7614	0.277636	OK	0.95509	0.09795	0.201764	no
AT1G08730	Chr1:2779962-2788447	0.46325	0.0477236	0.878776	0.477685	0.0523041	0.903067	0.588314	0.0792356	1.09739	0.69505	0.138868	1.25123	0.80368	0.164918	1.44244	0.806871	0.16517	1.44857	0.50975	0.768534	0.59232	NOTEST	0	1	1	no
AT1G08735	Chr1:2790289-2793641	0	0	0	0	0	0	0	0	0	0	0	0	0	0	0	0	0	0	0	0	0	NOTEST	0	1	1	no
AT1G08740	Chr1:2795642-2800081	0	0	0	0	0	0	0	0	0	0	0	0	0	0	0	0	0	0	0	0	0	NOTEST	0	1	1	no
AT1G08740.1	Chr1:2795642-2800081	0	0	0	0	0	0	0	0	0	0	0	0	0	0	0	0	0	0	0	0	0	NOTEST	0	1	1	no
AT1G08750	Chr1:2801066-2804537	12.0246	5.56873	18.4805	11.1168	5.03117	17.2024	13.1632	6.25416	20.0722	14.4046	6.97781	21.8313	15.283	7.4995	23.0666	13.037	6.14223	19.9318	12.1015	14.2415	0.234916	OK	0.720421	0.20455	0.348041	no
AT1G08760	Chr1:2805370-2808621	8.84374	4.46945	13.218	9.69118	4.95907	14.4233	8.91638	4.51864	13.3141	7.15548	3.45486	10.8561	8.60735	4.33204	12.8827	8.12705	4.01625	12.2379	9.15043	7.96329	-0.200475	OK	-0.644071	0.257	0.407912	no
AT1G08770	Chr1:2808882-2809747	40.4342	21.1715	59.6969	27.0258	13.1191	40.9324	35.1645	17.9398	52.3893	33.4019	17.0068	49.797	34.0059	17.2716	50.7403	30.5109	15.0976	45.9242	34.2082	32.6396	-0.0677186	OK	-0.219987	0.69855	0.807792	no
AT1G08780	Chr1:2809777-2811191	49.241	24.1458	74.3362	50.5034	24.9756	76.0312	54.4219	27.4109	81.4329	93.9314	50.6103	137.253	64.2575	33.2269	95.288	67.1952	35.179	99.2115	51.3888	75.128	0.547898	OK	1.79131	0.00125	0.00588221	yes
AT1G08790	Chr1:2811988-2812646	0	0	0	0	0	0	0	0	0	0	0	0	0	0	0	0	0	0	0	0	0	NOTEST	0	1	1	no
AT1G08800	Chr1:2813060-2818008	6.00851	3.07571	8.94131	5.70122	2.86403	8.5384	5.46581	2.83987	8.09176	3.94755	1.85741	6.0377	5.4325	2.74801	8.11699	5.27942	2.64919	7.90966	5.72518	4.88649	-0.228522	OK	-0.734426	0.20145	0.344133	no
AT1G08810	Chr1:2819064-2820395	20.588	9.90544	31.2706	24.6367	12.4243	36.849	16.8419	7.63424	26.0495	15.006	6.53078	23.4813	14.3426	6.08817	22.5969	14.1681	6.14478	22.1915	20.6889	14.5056	-0.512246	OK	-1.48507	0.01015	0.0333371	no
AT1G08820	Chr1:2821551-2825275	38.2969	21.0566	55.5372	41.8683	22.8488	60.8877	36.6313	20.1373	53.1254	28.7945	15.6832	41.9058	36.4127	20.0058	52.8195	30.6299	16.7062	44.5535	38.9322	31.9457	-0.285342	OK	-1.03094	0.07305	0.160633	no
AT1G08830	Chr1:2827060-2838469	65.5587	33.209	97.9084	56.9673	28.6753	85.2593	74.4273	37.5827	111.272	128.97	66.3534	191.587	131.128	69.4272	192.828	92.9749	48.4947	137.455	65.6511	117.691	0.842114	OK	2.82442	5e-05	0.000348282	yes
AT1G08840	Chr1:2827060-2838469	1.86376	0	3.99186	1.98115	0	4.32314	1.87763	0	4.61515	2.1232	0	6.40091	1.72144	0	4.83556	2.09531	0	4.975	1.90751	1.97998	0.0537943	OK	0.0615944	0.9079	0.945038	no
AT1G08845	Chr1:2838788-2840994	13.3916	4.72257	22.0606	12.0161	4.2562	19.776	14.5519	5.35877	23.745	16.7751	6.81909	26.7311	11.0518	3.58959	18.514	12.8582	4.59692	21.1195	13.3199	13.5617	0.0259609	OK	0.0652724	0.9106	0.946751	no
AT1G08860	Chr1:2842152-2846138	0	0	0	0.482122	0	1.05033	0.211036	0	0.528161	0.145437	0	0.40041	0.282987	0	0.678415	0.242823	0	0.591603	0.231053	0.223749	-0.0463428	NOTEST	0	1	1	no
AT1G08870	Chr1:2846535-2846608	0	0	0	0	0	0	0	0	0	0	0	0	0	0	0	0	0	0	0	0	0	NOTEST	0	1	1	no
AT1G08880	Chr1:2846948-2847800	193.692	105.605	281.78	130.151	71.8192	188.482	170.682	93.7335	247.63	218.229	118.992	317.466	170.792	93.8013	247.783	162.213	89.0148	235.411	164.842	183.745	0.156622	OK	0.570053	0.31635	0.474323	no
AT1G08890	Chr1:2848347-2852270	14.8695	7.53846	22.2004	19.8432	10.5103	29.1762	10.5243	4.9537	16.0949	5.90475	2.24342	9.56607	9.01961	4.07203	13.9672	10.7609	5.09003	16.4318	15.079	8.56176	-0.816561	OK	-2.46603	0.0001	0.000652909	yes
AT1G08900	Chr1:2852453-2855779	26.7054	14.3856	39.0252	18.1149	9.40215	26.8276	24.1775	12.9616	35.3934	20.3202	10.7906	29.8498	25.1026	13.5182	36.6869	26.9079	14.5963	39.2194	22.9992	24.1102	0.0680587	OK	0.236029	0.6804	0.794355	no
AT1G08910	Chr1:2856226-2861170	10.4673	5.51234	15.4223	14.1266	7.58718	20.6659	10.982	5.81648	16.1476	20.3543	11.1965	29.5121	14.8221	8.06161	21.5827	15.182	8.26804	22.096	11.8586	16.7861	0.501333	OK	1.75705	0.0018	0.00803903	yes
AT1G08920	Chr1:2867258-2870656	5.86771	2.38111	9.35432	6.6831	2.68987	10.6763	7.33983	3.16449	11.5152	3.1322	0.886118	5.37827	5.23231	2.01435	8.45026	7.36326	3.27318	11.4533	6.63021	5.24259	-0.338776	OK	-0.908027	0.11105	0.221982	no
AT1G08930	Chr1:2873464-2877270	79.8373	43.1016	116.573	113.98	60.2524	167.707	196.446	98.6449	294.248	248.682	118.833	378.532	272.286	133.203	411.369	330.193	158.665	501.72	130.088	283.721	1.12499	OK	3.70396	5e-05	0.000348282	yes
AT1G08940	Chr1:2877691-2879169	7.97526	2.44493	13.5056	8.06879	2.50013	13.6374	7.90592	2.43541	13.3764	6.70413	1.91127	11.497	10.1162	3.53351	16.699	8.31039	2.52932	14.0915	7.98332	8.37692	0.06943	OK	0.160468	0.7845	0.866479	no
AT1G08950	Chr1:2879302-2879374	0	0	0	0	0	0	0	0	0	0	0	0	0	0	0	0	0	0	0	0	0	NOTEST	0	1	1	no
AT1G08960	Chr1:2879641-2882231	7.13895	3.21688	11.061	5.59532	2.27682	8.91383	5.83089	2.44909	9.21269	6.10364	2.60882	9.59845	7.06163	3.17513	10.9481	6.22646	2.67961	9.7733	6.18839	6.46391	0.0628433	OK	0.178486	0.75335	0.845557	no
AT1G08970	Chr1:2882523-2884337	49.2991	26.7486	71.8495	51.7594	27.5229	75.9959	49.0381	26.1094	71.9668	53.5926	29.3608	77.8245	50.1857	27.3917	72.9796	51.0357	27.7894	74.2821	50.0322	51.6047	0.0446447	OK	0.159461	0.7786	0.862904	no
AT1G08980	Chr1:2884410-2886620	61.8353	34.1497	89.5208	67.0942	36.8263	97.3621	64.4079	35.4452	93.3705	94.2974	51.0214	137.573	103.557	55.8542	151.259	115.341	61.7655	168.916	64.4458	104.398	0.695941	OK	2.54536	5e-05	0.000348282	yes
AT1G08985	Chr1:2887284-2887706	0	0	0	0	0	0	0	0	0	0	0	0	0	0	0	0	0	0	0	0	0	NOTEST	0	1	1	no
AT1G08990	Chr1:2888752-2890959	0.156135	0	0.411262	0.281856	0	0.676892	0.0479712	0	0.183898	0.0662109	0	0.23037	0	0	0	0.0441781	0	0.179465	0.161988	0.0367963	-2.13825	NOTEST	0	1	1	no
AT1G09000	Chr1:2891036-2899384	2.47949	0	7.10546	3.21834	0	9.29915	2.24731	0	6.65759	2.78218	0	7.68253	2.53822	0	7.34288	2.14403	0	6.55061	2.64838	2.48814	-0.0900413	OK	-0.0727966	0.90035	0.94071	no
AT1G09010	Chr1:2891036-2899384	29.1135	15.5786	42.6485	26.7435	14.2188	39.2681	29.4013	15.5458	43.2569	29.0286	15.4879	42.5693	30.7187	16.4399	44.9975	30.8969	16.3689	45.425	28.4195	30.2147	0.0883733	OK	0.316057	0.58085	0.719784	no
AT1G09020	Chr1:2899913-2904815	20.0335	10.9641	29.1029	20.9638	11.5285	30.3991	19.6802	10.7511	28.6092	15.7396	8.45232	23.0268	17.8262	9.57257	26.0799	19.0349	10.3585	27.7113	20.2258	17.5336	-0.206081	OK	-0.733482	0.20495	0.348502	no
AT1G09026	Chr1:2907123-2907279	0	0	0	0	0	0	0	0	0	0	0	0	0	0	0	0	0	0	0	0	0	NOTEST	0	1	1	no
AT1G09030	Chr1:2908610-2909030	0	0	0	0	0	0	0	0	0	0	0	0	0	0	0	0	0	0	0	0	0	NOTEST	0	1	1	no
AT1G09040	Chr1:2911316-2915369	3.01031	1.14463	4.87599	3.86861	1.65412	6.08311	2.8065	1.06153	4.55148	1.28571	0.303769	2.26765	3.04197	1.19144	4.89251	2.35658	0.820786	3.89238	3.22848	2.22809	-0.535047	OK	-1.33566	0.0203	0.0584303	no
AT1G09050	Chr1:2918030-2920889	1.46835	0.349013	2.58769	2.53168	0.864361	4.19899	1.67003	0.439334	2.90072	1.31098	0.283125	2.33884	1.92738	0.560822	3.29394	1.6858	0.432299	2.93929	1.89002	1.64139	-0.203485	OK	-0.438998	0.4391	0.595745	no
AT1G09060	Chr1:2921063-2925762	20.0878	11.0603	29.1154	17.1157	9.31832	24.9131	23.2123	12.8296	33.595	19.7765	10.8055	28.7476	22.2676	12.127	32.4082	21.0943	11.6905	30.4982	20.1386	21.0462	0.0635926	OK	0.233249	0.68105	0.794966	no
AT1G09070	Chr1:2927702-2928968	171.246	90.633	251.859	200.34	104.515	296.164	254.584	129.902	379.266	148.028	78.9357	217.121	165.332	87.7767	242.887	165.838	87.9865	243.69	208.723	159.733	-0.385931	OK	-1.36413	0.0172	0.0511148	no
AT1G09080	Chr1:2929216-2931841	0.893099	0	1.78644	1.27342	0.122604	2.42423	1.69024	0.328841	3.05163	0.179668	0	0.463198	0.278973	0	0.646506	0.319446	0	0.727006	1.28558	0.259362	-2.30938	OK	-2.80405	0.0002	0.00120717	yes
AT1G09090	Chr1:2932738-2939326	0.181803	0	0.961583	0.306775	0	1.28645	0.0335376	0	0.341053	0	0	0	0.143993	0	0.858082	0.0618703	0	0.515876	0.174039	0.0686212	-1.34268	NOTEST	0	1	1	no
AT1G09100	Chr1:2932738-2939326	30.1802	16.3364	44.0241	27.9059	15.0552	40.7565	22.7293	12.0102	33.4484	29.5548	15.6993	43.4104	32.3445	17.4627	47.2264	29.2589	15.8537	42.6641	26.9385	30.3861	0.173743	OK	0.610742	0.28165	0.43599	no
AT1G09110	Chr1:2939416-2939488	0	0	0	0	0	0	0	0	0	0	0	0	0	0	0	0	0	0	0	0	0	NOTEST	0	1	1	no
AT1G09130	Chr1:2939569-2942288	230.851	117.949	343.753	187.276	97.417	277.135	202.068	105.101	299.035	230.311	116.113	344.509	197.783	103.012	292.553	203.877	105.434	302.32	206.732	210.657	0.0271346	OK	0.0944354	0.86555	0.918499	no
AT1G09140	Chr1:2942563-2945961	77.976	42.6901	113.262	58.117	31.5625	84.6714	85.3158	45.9489	124.683	77.0338	41.5329	112.535	85.1586	45.717	124.6	87.7561	46.8444	128.668	73.8029	83.3162	0.174918	OK	0.63321	0.2755	0.429254	no
AT1G09150	Chr1:2946228-2949159	69.043	37.9781	100.108	51.5555	28.1402	74.9708	66.1756	36.3849	95.9662	86.4179	47.72	125.116	66.6381	36.6405	96.6357	64.194	35.2926	93.0954	62.258	72.4167	0.218063	OK	0.788065	0.16855	0.301678	no
AT1G09155	Chr1:2949675-2950989	0.557885	0	1.34004	0.724538	0	1.59526	0.427419	0	1.03122	0.350149	0	0.878482	0.183311	0	0.525398	0	0	0	0.569947	0.17782	-1.68041	NOTEST	0	1	1	no
AT1G09157	Chr1:2951664-2952396	0	0	0	0	0	0	0.16071	0	0.616086	0.644398	0	1.61672	0.172108	0	0.626326	0.146386	0	0.594665	0.0535702	0.320964	2.58291	NOTEST	0	1	1	no
AT1G09160	Chr1:2952770-2955689	23.8349	13.0504	34.6195	22.7706	12.4569	33.0843	25.8396	14.3262	37.353	34.6317	19.0957	50.1678	37.1417	20.6847	53.5988	33.5312	18.5268	48.5357	24.1484	35.1016	0.539609	OK	1.94665	0.0008	0.00403553	yes
AT1G09170	Chr1:2956588-2962207	0.155408	0	0.371082	0.337322	0	0.709433	0.344235	0	0.725714	0.159265	0	0.3834	0.153925	0	0.36901	0.132341	0	0.322429	0.278988	0.14851	-0.909645	NOTEST	0	1	1	no
AT1G09176	Chr1:2964151-2964604	0	0	0	0.688399	0	2.09453	0	0	0	0	0	0	0	0	0	0	0	0	0.229466	0	#NAME?	NOTEST	0	1	1	no
AT1G09180	Chr1:2965022-2965972	8.34949	2.15851	14.5405	3.72515	0.118357	7.33193	6.68308	1.44102	11.9251	1.91492	0	4.00292	4.08984	0.42234	7.75733	2.1744	0	4.57471	6.25257	2.72638	-1.19746	OK	-1.99381	0.00145	0.00667836	yes
AT1G09190	Chr1:2966119-2967718	3.06332	0.791928	5.3347	3.64414	1.07725	6.21103	2.82145	0.688511	4.95439	4.04381	1.22632	6.8613	3.65693	1.08176	6.2321	3.35266	0.859226	5.84609	3.1763	3.68447	0.214107	OK	0.469724	0.40915	0.568221	no
AT1G09195	Chr1:2967939-2971498	8.17479	3.69103	12.6585	7.03986	3.0784	11.0013	7.49595	3.15865	11.8332	4.14712	1.39002	6.90423	4.75447	1.73999	7.76896	6.63552	2.78887	10.4822	7.5702	5.17904	-0.547647	OK	-1.47844	0.01055	0.034429	no
AT1G09200	Chr1:2971592-2972199	200.203	110.746	289.661	151.892	83.6545	220.129	246.485	134.328	358.642	370.197	198.398	541.996	223.207	122.608	323.806	223.609	122.722	324.496	199.527	272.338	0.448814	OK	1.59057	0.00655	0.0234092	no
AT1G09210	Chr1:2972841-2976750	194.529	98.7426	290.315	181.157	92.4073	269.906	185.612	94.7076	276.516	121.791	63.517	180.065	109.954	58.4555	161.453	104.661	55.7816	153.54	187.099	112.135	-0.738563	OK	-2.60052	5e-05	0.000348282	yes
AT1G09220	Chr1:2977791-2979466	1.63201	0.215413	3.04861	1.45372	0.155147	2.75229	1.058	0.023354	2.09265	0.92022	0	1.84516	1.13492	0.0281947	2.24164	1.28106	0.0362518	2.52587	1.38124	1.11207	-0.312723	OK	-0.505074	0.3826	0.542674	no
AT1G09230	Chr1:2979519-2982624	15.6053	7.81168	23.3988	17.3121	8.8387	25.7855	21.3644	11.2478	31.4811	23.4703	12.5361	34.4044	20.5491	10.7577	30.3406	20.8052	10.9153	30.6951	18.0939	21.6082	0.256073	OK	0.857293	0.1343	0.255047	no
AT1G09240	Chr1:2984880-2986130	7.46614	2.74936	12.1829	14.1041	6.37913	21.8291	5.36747	1.65193	9.08301	1.07976	0	2.2739	2.62386	0.348148	4.89958	3.47865	0.704805	6.2525	8.97923	2.39409	-1.90711	OK	-3.90599	5e-05	0.000348282	yes
AT1G09245	Chr1:2986938-2987393	0	0	0	0	0	0	0	0	0	0	0	0	0	0	0	0	0	0	0	0	0	NOTEST	0	1	1	no
AT1G09250	Chr1:2989377-2990357	39.7886	21.1329	58.4443	45.1419	24.3141	65.9698	40.2856	21.4374	59.1339	28.5691	14.5834	42.5549	31.895	16.4926	47.2974	39.3441	20.8914	57.7967	41.7387	33.2694	-0.327191	OK	-1.1143	0.0506	0.120287	no
AT1G09260	Chr1:2993403-2993820	0	0	0	0	0	0	0	0	0	0	0	0	0	0	0	0	0	0	0	0	0	NOTEST	0	1	1	no
AT1G09270	Chr1:2994368-3001315	30.615	14.0179	47.2121	26.6444	11.1605	42.1284	26.8663	11.1921	42.5406	26.9081	10.071	43.7451	28.9961	12.1698	45.8223	26.4652	10.0969	42.8336	28.0419	27.4565	-0.0304397	OK	-0.0842108	0.87845	0.927439	no
AT1G09280	Chr1:2994368-3001315	15.8827	3.00413	28.7613	17.6829	3.8239	31.5418	18.407	3.92371	32.8903	22.5774	7.08243	38.0724	20.0546	4.60462	35.5047	23.9788	7.81051	40.147	17.3242	22.2036	0.358007	OK	0.774027	0.18405	0.322023	no
AT1G09290	Chr1:3001516-3008213	14.9708	5.18302	24.7586	10.1029	2.65767	17.5482	15.1789	5.43105	24.9267	24.7287	10.7452	38.7123	20.2199	8.21385	32.2259	18.8225	7.65171	29.9933	13.4175	21.257	0.66382	OK	1.60272	0.00745	0.0259758	no
AT1G09300	Chr1:3001516-3008213	9.70545	3.13833	16.2726	9.11745	3.30685	14.9281	8.83451	2.5414	15.1276	9.23648	2.07318	16.3998	9.46766	2.25898	16.6763	7.77285	1.84829	13.6974	9.21914	8.82566	-0.0629275	OK	-0.132266	0.81085	0.88378	no
AT1G09310	Chr1:3009054-3009880	984.533	470.454	1498.61	839.9	408.652	1271.15	922.23	438.979	1405.48	813.664	395.797	1231.53	765.265	375.508	1155.02	695.837	342.454	1049.22	915.554	758.256	-0.271962	OK	-0.886171	0.12255	0.238325	no
AT1G09320	Chr1:3009940-3012363	6.78326	2.92594	10.6406	8.04846	3.64024	12.4567	6.92841	3.06178	10.795	10.0682	4.94372	15.1927	9.46065	4.56076	14.3605	7.46	3.36807	11.5519	7.25338	8.99629	0.310677	OK	0.928501	0.10665	0.214964	no
AT1G09330	Chr1:3012761-3015091	55.8876	30.6387	81.1364	38.6778	20.5466	56.809	50.4612	27.4461	73.4763	61.8753	34.0147	89.7358	59.8817	32.9259	86.8376	53.1005	29.0018	77.1992	48.3422	58.2858	0.269863	OK	0.959506	0.09665	0.199719	no
AT1G09340	Chr1:3015327-3018234	826.415	373.723	1279.11	420.426	203.435	637.418	591.807	277.364	906.251	620.485	283.795	957.174	600.452	280.263	920.641	591.58	277.093	906.067	612.883	604.172	-0.0206514	OK	-0.0623528	0.91195	0.94758	no
AT1G09350	Chr1:3019818-3021441	1.14383	0	2.41928	1.22563	0	2.47336	1.35301	0.0144047	2.69162	0.102936	0	0.358148	0.0806072	0	0.293342	0.483278	0	1.15969	1.24082	0.222273	-2.48089	OK	-2.2969	0.0047	0.017864	no
AT1G09360	Chr1:3021801-3022368	0	0	0	0	0	0	0	0	0	0	0	0	0	0	0	0	0	0	0	0	0	NOTEST	0	1	1	no
AT1G09370	Chr1:3024895-3025435	0	0	0	0.504286	0	1.53434	0.259571	0	0.99507	0	0	0	0	0	0	0	0	0	0.254619	0	#NAME?	NOTEST	0	1	1	no
AT1G09380	Chr1:3026134-3029549	0	0	0	0.196238	0	0.514393	0	0	0	0	0	0	0	0	0	0	0	0	0.0654127	0	#NAME?	NOTEST	0	1	1	no
AT1G09390	Chr1:3031202-3035036	3.85828	0.894882	6.82169	3.78091	0.912778	6.64905	3.69525	0.864764	6.52574	11.5188	5.01316	18.0244	9.79058	4.0688	15.5124	7.72177	2.95632	12.4872	3.77815	9.67705	1.35689	OK	3.22081	5e-05	0.000348282	yes
AT1G09400	Chr1:3031202-3035036	0.0919964	0	0.574103	0.0551487	0	0.432979	0.0845838	0	0.563923	0.231035	0	1.2093	0.634842	0	2.21346	0.310468	0	1.34652	0.077243	0.392115	2.3438	NOTEST	0	1	1	no
AT1G09410	Chr1:3035442-3037560	0.970312	0.033309	1.90731	0.723287	0	1.45153	0.511249	0	1.07781	0.530053	0	1.10802	0.777086	0.00935004	1.54482	0.824378	0.0222789	1.62648	0.734949	0.710506	-0.0487993	NOTEST	0	1	1	no
AT1G09415	Chr1:3037753-3038408	101.283	55.5596	147.006	152.063	83.8379	220.289	121.706	66.9148	176.497	89.3786	48.7	130.057	79.2616	42.6567	115.866	90.548	49.248	131.848	125.017	86.396	-0.533091	OK	-1.90185	0.00085	0.00424347	yes
AT1G09420	Chr1:3038461-3041873	28.1007	14.9156	41.2858	34.2491	18.1469	50.3512	27.9558	14.7372	41.1743	25.1255	12.6359	37.6151	28.6185	15.1273	42.1096	28.6287	14.972	42.2853	30.1018	27.4575	-0.132649	OK	-0.454075	0.4308	0.588337	no
AT1G09421	Chr1:3038461-3041873	14.8438	0	42.5949	20.1303	0	60.037	19.8696	0	47.5439	27.2526	0	58.0214	15.2528	0	44.2691	19.098	0	46.2101	18.2812	20.5344	0.167685	OK	0.168568	0.7643	0.853113	no
AT1G09430	Chr1:3041995-3045402	54.0175	29.6519	78.383	62.1531	33.8904	90.4158	57.5872	31.324	83.8504	53.2101	29.2107	77.2096	63.3359	34.5758	92.096	61.4994	33.4306	89.5682	57.9192	59.3485	0.0351686	OK	0.129504	0.82015	0.890314	no
AT1G09440	Chr1:3045512-3047893	7.17938	2.92194	11.4368	5.66364	2.10849	9.21879	6.08106	2.32729	9.83482	3.00539	0.774908	5.23587	4.36965	1.4341	7.3052	3.85616	1.16402	6.54831	6.30802	3.74373	-0.75271	OK	-1.8208	0.00185	0.00822921	yes
AT1G09450	Chr1:3049023-3053112	1.91684	0.392022	3.44167	3.23686	1.062	5.41171	3.36234	1.13342	5.59127	5.7198	2.42324	9.01636	3.46876	1.18521	5.75231	2.89937	0.890267	4.90848	2.83868	4.02931	0.505312	OK	1.19204	0.04115	0.102216	no
AT1G09460	Chr1:3053900-3057443	5.50743	0.659001	10.3559	5.23523	0.461795	10.0087	4.75422	0.296233	9.2122	15.2502	5.28418	25.2162	16.3807	6.61031	26.151	14.2414	5.27879	23.2041	5.16563	15.2908	1.56565	OK	2.73727	5e-05	0.000348282	yes
AT1G09470	Chr1:3053900-3057443	6.14445	1.39391	10.895	9.88357	3.36039	16.4067	10.5622	3.77691	17.3475	15.5668	5.32356	25.8101	8.63279	1.49006	15.7755	8.45735	1.59885	15.3158	8.86342	10.8857	0.296493	OK	0.549655	0.34055	0.499332	no
AT1G09480	Chr1:3057974-3060661	8.66418	3.19053	14.1378	8.23268	2.83888	13.6265	7.59622	2.6215	12.5709	4.61549	1.19006	8.04092	4.02287	0.806288	7.23945	4.61591	1.1822	8.04961	8.16436	4.41809	-0.885918	OK	-1.98902	0.00065	0.00338201	yes
AT1G09483	Chr1:3060991-3061729	0	0	0	0	0	0	0	0	0	0	0	0	0	0	0	0	0	0	0	0	0	NOTEST	0	1	1	no
AT1G09486	Chr1:3062429-3063731	3.34664	0.684437	6.00885	2.25306	0.309041	4.19708	3.22917	0.664898	5.79345	2.9824	0.622411	5.34239	3.785	0.957395	6.61261	3.31083	0.670802	5.95086	2.94296	3.35941	0.190941	OK	0.377878	0.51605	0.665252	no
AT1G09490	Chr1:3064123-3065937	42.8766	23.2729	62.4802	35.0506	18.7293	51.3719	43.0924	23.3524	62.8324	34.2152	18.4784	49.9521	33.5996	17.9673	49.232	34.0542	17.9796	50.1289	40.3398	33.9564	-0.248523	OK	-0.874562	0.12875	0.246969	no
AT1G09500	Chr1:3066698-3068598	7.06029	2.43686	11.6837	2.88245	0.530667	5.23424	3.78132	0.871585	6.69106	10.395	4.18083	16.6092	8.8779	3.38255	14.3732	14.1348	6.30046	21.9691	4.57469	11.1359	1.28347	OK	2.9964	5e-05	0.000348282	yes
AT1G09510	Chr1:3069384-3070910	0	0	0	0	0	0	0	0	0	0	0	0	0	0	0	0	0	0	0	0	0	NOTEST	0	1	1	no
AT1G09520	Chr1:3070945-3072050	26.9437	13.8658	40.0215	28.5589	14.8702	42.2476	30.651	16.0934	45.2085	31.9869	16.9403	47.0334	29.9987	15.7046	44.2928	27.3462	14.1417	40.5508	28.7178	29.7773	0.0522637	OK	0.17608	0.76045	0.850326	no
AT1G09530	Chr1:3076581-3079539	9.08646	4.32761	13.8453	8.32242	3.84105	12.8038	10.6073	5.22734	15.9873	7.07329	3.15006	10.9965	9.47546	4.56964	14.3813	7.67418	3.48319	11.8652	9.33874	8.07431	-0.209888	OK	-0.638002	0.26605	0.418297	no
AT1G09540	Chr1:3086158-3087912	0.96506	0	2.04116	0.911087	0	1.92096	1.39634	0.0328712	2.75981	0.697684	0	1.47729	0.612683	0	1.33133	0.641989	0	1.37889	1.09083	0.650786	-0.74517	OK	-1.01491	0.08415	0.17982	no
AT1G09550	Chr1:3089732-3092327	0	0	0	0	0	0	0	0	0	0	0	0	0	0	0	0	0	0	0	0	0	NOTEST	0	1	1	no
AT1G09560	Chr1:3093838-3094864	64.1357	35.267	93.0044	43.4941	23.3463	63.642	68.0204	37.3929	98.6479	49.2131	26.7435	71.6826	50.8233	27.6118	74.0347	56.0298	30.5585	81.5011	58.5501	52.022	-0.170548	OK	-0.603285	0.2986	0.454651	no
AT1G09570	Chr1:3095255-3100357	21.5075	11.8886	31.1265	27.4355	15.1377	39.7333	23.0956	12.7024	33.4889	40.0834	21.213	58.9538	60.5804	31.7948	89.3661	55.5174	29.3531	81.6817	24.0129	52.0604	1.11638	OK	4.01751	5e-05	0.000348282	yes
AT1G09575	Chr1:3101670-3102925	4.46568	1.14412	7.78723	4.89699	1.24495	8.54902	5.41522	1.5972	9.23324	7.62818	2.62352	12.6328	11.2374	4.70095	17.7739	10.1761	4.11333	16.2388	4.92596	9.68056	0.974686	OK	2.31558	0.0002	0.00120717	yes
AT1G09580	Chr1:3104587-3106290	15.5096	6.51262	24.5065	19.293	8.69447	29.8916	16.4446	7.07714	25.8121	20.5179	9.54946	31.4863	22.8727	10.8565	34.8888	22.9379	10.89	34.9859	17.0824	22.1095	0.372155	OK	1.09667	0.05635	0.131096	no
AT1G09590	Chr1:3106501-3107772	272.908	147.473	398.343	235.594	128.207	342.981	262.315	141.588	383.043	643.363	322.271	964.455	418.791	219.2	618.382	380.71	200.758	560.662	256.939	480.955	0.904475	OK	3.16917	5e-05	0.000348282	yes
AT1G09600	Chr1:3108616-3111318	0.592167	0	1.24389	1.59075	0.308041	2.87345	1.05007	0.0979454	2.00219	0.696884	0	1.39735	1.03652	0.0924933	1.98055	1.16113	0.138101	2.18416	1.07766	0.964845	-0.159535	OK	-0.262663	0.64425	0.76779	no
AT1G09610	Chr1:3111693-3116699	0.368766	0	3.73771	0.497383	0	4.35861	0.169525	0	2.41616	0.231511	0	3.27332	0.181766	0	2.87945	0.388897	0	4.15493	0.345224	0.267391	-0.368584	NOTEST	0	1	1	no
AT1G09620	Chr1:3111693-3116699	38.7723	20.6672	56.8775	38.1566	20.4333	55.88	37.9174	20.3294	55.5053	49.8013	25.886	73.7166	49.373	26.1922	72.5537	45.7445	24.4035	67.0856	38.2821	48.3063	0.33554	OK	1.21402	0.03285	0.0856143	no
AT1G09625	Chr1:3117136-3117567	0	0	0	0	0	0	0	0	0	0	0	0	0	0	0	0	0	0	0	0	0	NOTEST	0	1	1	no
AT1G09630	Chr1:3118202-3119708	20.467	9.47855	31.4554	20.5354	9.56647	31.5043	23.2193	10.9941	35.4444	21.273	10.0561	32.4899	20.2491	9.38426	31.114	19.1631	8.72083	29.6054	21.4072	20.2284	-0.0817132	OK	-0.246375	0.6702	0.787076	no
AT1G09640	Chr1:3119877-3122526	180.814	91.721	269.907	155.196	78.2372	232.155	159.316	82.1198	236.512	209.555	103.322	315.787	197.71	96.7215	298.698	190.151	96.4447	283.857	165.109	199.139	0.270356	OK	0.932243	0.1019	0.207699	no
AT1G09645	Chr1:3122955-3124578	50.0864	26.095	74.0778	48.5387	25.3979	71.6796	51.8688	27.2633	76.4742	65.0862	35.3987	94.7736	59.2007	31.7177	86.6837	54.1866	28.6355	79.7377	50.1646	59.4911	0.246004	OK	0.843285	0.1421	0.26587	no
AT1G09650	Chr1:3125806-3127284	0.280177	0	0.691096	0.420763	0	1.0112	0.773866	0	1.63146	1.50594	0.0327231	2.97915	0.760843	0	1.60726	0.474349	0	1.06272	0.491602	0.913709	0.894244	OK	1.09923	0.06355	0.144165	no
AT1G09660	Chr1:3127770-3131094	35.5389	19.306	51.7718	48.6364	26.7804	70.4923	47.9382	26.2301	69.6462	41.4851	22.4012	60.5691	34.5348	18.8368	50.2327	43.2605	23.8183	62.7027	44.0378	39.7601	-0.14742	OK	-0.531011	0.35355	0.512732	no
AT1G09665	Chr1:3133094-3133674	0	0	0	0	0	0	0	0	0	0	0	0	0	0	0	0	0	0	0	0	0	NOTEST	0	1	1	no
AT1G09680	Chr1:3134106-3135930	0.492912	0	1.06693	0.395368	0	0.879495	0.605668	0	1.27686	0.208838	0	0.523948	0.649754	0	1.36688	0.743521	0	1.57139	0.497982	0.534038	0.100847	NOTEST	0	1	1	no
AT1G09690	Chr1:3136187-3137475	449.367	231.774	666.959	307.865	164.41	451.32	469.343	242.098	696.587	951.693	460.932	1442.45	620.774	311.637	929.91	594.926	298.897	890.955	408.858	722.464	0.821326	OK	2.73873	5e-05	0.000348282	yes
AT1G09700	Chr1:3137766-3140353	9.64441	4.37279	14.916	13.7232	6.88633	20.5602	10.8718	5.15552	16.5882	16.1144	8.32961	23.8992	11.8399	5.74569	17.9342	11.8335	5.73411	17.9328	11.4132	13.2626	0.216664	OK	0.676021	0.23365	0.381876	no
AT1G09710	Chr1:3140867-3144370	5.89508	2.52705	9.2631	4.92738	1.89159	7.96317	5.94414	2.55658	9.3317	6.52785	2.82792	10.2278	6.82728	3.08907	10.5655	7.88031	3.72608	12.0345	5.58887	7.07848	0.340884	OK	0.980934	0.09185	0.192222	no
AT1G09720	Chr1:3144437-3147303	0	0	0	0	0	0	0	0	0	0	0	0	0	0	0	0	0	0	0	0	0	NOTEST	0	1	1	no
AT1G09730	Chr1:3147666-3154380	18.5888	10.2188	26.9589	20.0358	11.0349	29.0368	19.4366	10.7051	28.168	17.0965	9.40081	24.7923	18.206	10.0207	26.3914	17.5252	9.6388	25.4116	19.3537	17.6093	-0.136278	OK	-0.499799	0.3812	0.541217	no
AT1G09740	Chr1:3154531-3156275	20.8082	9.26132	32.3551	16.4372	6.71079	26.1635	20.78	9.26063	32.2995	18.6092	8.07225	29.1461	23.8141	11.0882	36.5401	23.7868	11.0878	36.4857	19.3418	22.07	0.190366	OK	0.550935	0.33235	0.490974	no
AT1G09750	Chr1:3157500-3161692	82.2552	38.1446	126.366	96.3008	46.3795	146.222	70.9205	33.3844	108.457	116.195	53.7874	178.602	115.836	54.6585	177.014	124.929	59.1071	190.751	83.1588	118.987	0.516859	OK	1.64722	0.005	0.0187809	no
AT1G09760	Chr1:3157500-3161692	37.2193	0.283339	74.1552	32.9231	0	70.7541	32.2928	0	64.6531	41.0182	0	87.7763	38.7621	0	81.7829	38.2561	0	81.3804	34.145	39.3455	0.204522	OK	0.319346	0.5838	0.721841	no
AT1G09770	Chr1:3161840-3165360	41.6318	22.6452	60.6184	61.8331	32.8404	90.8257	42.8515	23.3557	62.3473	55.828	29.8133	81.8428	53.8362	28.8776	78.7948	53.1144	28.475	77.7538	48.7721	54.2595	0.15382	OK	0.553139	0.3289	0.487596	no
AT1G09780	Chr1:3165369-3167869	118.12	61.8984	174.341	85.418	45.8094	125.027	103.514	54.8646	152.164	70.9434	38.5158	103.371	66.5399	36.1802	96.8996	66.4186	36.1212	96.7159	102.351	67.9673	-0.590608	OK	-2.13458	0.00015	0.000938421	yes
AT1G09790	Chr1:3168481-3170819	0	0	0	0	0	0	0	0	0	0	0	0	0	0	0	0	0	0	0	0	0	NOTEST	0	1	1	no
AT1G09794	Chr1:3172107-3173463	13.5674	1.81375	25.321	8.66639	0.151565	17.1812	11.8461	1.52593	22.1662	15.5009	3.34762	27.6541	12.2037	1.69217	22.7153	11.6819	1.58955	21.7742	11.3599	13.1288	0.208783	OK	0.37249	0.51505	0.664599	no
AT1G09795	Chr1:3173533-3180421	71.6323	38.1948	105.07	67.8656	36.2373	99.494	64.833	34.4455	95.2205	73.2805	38.2543	108.307	65.8471	34.887	96.8072	70.7283	37.8366	103.62	68.1103	69.952	0.0384915	OK	0.137068	0.8097	0.883497	no
AT1G09800	Chr1:3173533-3180421	4.90537	0	13.8633	4.50584	0	12.9014	3.5196	0	10.7144	8.02293	0	23.315	5.84032	0	16.4785	4.70057	0	13.3969	4.31027	6.18794	0.521681	OK	0.444373	0.4417	0.598308	no
AT1G09810	Chr1:3180935-3184224	6.55556	2.67162	10.4395	9.10978	4.1236	14.096	7.60298	3.30103	11.9049	7.1072	3.03797	11.1764	5.6423	2.20989	9.0747	7.43044	3.22154	11.6393	7.75611	6.72665	-0.205445	OK	-0.574905	0.3144	0.472264	no
AT1G09812	Chr1:3187816-3188580	9.74366	0.270783	19.2165	7.80593	0	15.7526	7.8004	0	15.7959	7.91649	0.119807	15.7132	5.19817	0	11.0988	8.67733	0.169908	17.1847	8.45	7.264	-0.218188	OK	-0.318918	0.5684	0.709926	no
AT1G09815	Chr1:3189368-3190242	38.2023	18.1163	58.2883	34.9041	16.3649	53.4433	41.1015	19.8966	62.3064	77.5296	41.8838	113.175	56.5084	29.2248	83.792	54.2974	27.9689	80.626	38.0693	62.7785	0.721642	OK	2.31156	5e-05	0.000348282	yes
AT1G09820	Chr1:3190287-3192414	4.41458	1.68947	7.13969	5.14975	2.09351	8.20598	4.8762	1.95416	7.79825	3.45849	1.19449	5.72249	4.13995	1.55227	6.72763	4.25867	1.6129	6.90444	4.81351	3.95237	-0.28437	OK	-0.736975	0.20515	0.348779	no
AT1G09830	Chr1:3192680-3195025	12.7046	6.35115	19.0581	9.35888	4.35547	14.3623	10.5726	4.99116	16.1541	9.4575	4.43466	14.4803	11.2314	5.43561	17.0271	10.7303	5.1909	16.2697	10.8787	10.473	-0.0548258	OK	-0.169542	0.7649	0.85353	no
AT1G09840	Chr1:3195823-3200291	23.2498	12.4809	34.0186	30.1323	16.2196	44.0449	27.7034	15.3696	40.0372	19.6848	10.5595	28.8101	21.0143	11.1785	30.8501	21.8815	11.7545	32.0084	27.0285	20.8602	-0.373728	OK	-1.30958	0.02005	0.0578963	no
AT1G09850	Chr1:3201798-3205309	15.6966	8.00175	23.3914	15.0682	7.61915	22.5172	14.0017	6.92457	21.0788	16.1273	8.25012	24.0045	14.8354	7.5226	22.1481	16.4586	8.39811	24.5192	14.9221	15.8071	0.0831183	OK	0.271371	0.63135	0.757636	no
AT1G09860	Chr1:3201798-3205309	0	0	0	0	0	0	0	0	0	0	0	0	0	0	0	0.0694914	0	0.671393	0	0.0231638	inf	NOTEST	0	1	1	no
AT1G09870	Chr1:3205740-3208598	24.6381	13.4052	35.871	18.2586	9.58497	26.9322	20.83	11.1233	30.5368	24.9067	13.4197	36.3937	20.9297	11.1953	30.6641	23.5703	12.729	34.4117	21.2422	23.1356	0.123177	OK	0.428645	0.4569	0.61284	no
AT1G09880	Chr1:3208827-3211653	0.419122	0	0.923505	0.346764	0	0.82301	0.386307	0	0.860285	0.466497	0	1.00613	0.31083	0	0.748741	0.35575	0	0.797016	0.384064	0.377693	-0.0241361	NOTEST	0	1	1	no
AT1G09890	Chr1:3214236-3217538	0.104591	0	0.298378	0.12587	0	0.341456	0.0482014	0	0.184781	0.133048	0	0.366303	0.155136	0	0.410457	0.266335	0	0.641936	0.0928875	0.18484	0.992718	NOTEST	0	1	1	no
AT1G09900	Chr1:3218132-3219929	7.63312	3.30692	11.9593	8.07705	3.59518	12.5589	6.62327	2.77144	10.4751	9.27424	4.32721	14.2213	8.15178	3.63147	12.6721	7.89372	3.4985	12.2889	7.44448	8.43991	0.181058	OK	0.520977	0.3674	0.526781	no
AT1G09910	Chr1:3220034-3224541	7.05035	3.19815	10.9026	7.8103	3.70467	11.9159	7.706	3.64205	11.77	3.66445	1.33102	5.99788	6.24427	2.78207	9.70646	6.17739	2.73782	9.61696	7.52222	5.36204	-0.488377	OK	-1.41028	0.014	0.0433756	no
AT1G09920	Chr1:3224683-3227070	52.2181	28.4021	76.0341	62.1627	34.1782	90.1472	52.6248	28.6217	76.6279	41.4579	22.2572	60.6585	37.68	19.8867	55.4732	42.1776	22.6443	61.711	55.6685	40.4385	-0.461133	OK	-1.61805	0.00465	0.0177096	no
AT1G09930	Chr1:3227489-3230043	0.264973	0	0.636465	0.505282	0	1.05822	0.570155	0	1.2006	0.337971	0	0.749111	0.393269	0	0.854555	0.600511	0	1.26915	0.446803	0.443917	-0.00935097	NOTEST	0	1	1	no
AT1G09932	Chr1:3230449-3233109	4.0844	0.942527	7.22627	6.17639	1.93246	10.4203	5.45234	1.5037	9.40098	1.58474	0.00400809	3.16546	2.39574	0.248385	4.5431	2.95135	0.471731	5.43097	5.23771	2.31061	-1.18066	OK	-2.22053	0.00035	0.00196651	yes
AT1G09935	Chr1:3234059-3235530	0	0	0	0.225089	0	0.712747	0	0	0	0	0	0	0	0	0	0	0	0	0.0750296	0	#NAME?	NOTEST	0	1	1	no
AT1G09940	Chr1:3236994-3239554	9.30707	4.50198	14.1122	11.9038	6.07866	17.729	14.6016	7.70011	21.503	9.67902	4.7718	14.5862	11.4978	5.84156	17.1541	13.6507	7.11865	20.1827	11.9375	11.6092	-0.0402334	OK	-0.131218	0.8247	0.892478	no
AT1G09950	Chr1:3240605-3241632	0.550292	0	1.31398	1.6466	0	3.32289	2.32476	0.0642837	4.58524	0.961741	0	2.07427	1.73356	0	3.47289	4.25969	0.928422	7.59096	1.50722	2.31833	0.621197	OK	0.911435	0.11365	0.225744	no
AT1G09960	Chr1:3244212-3247200	3.85285	1.33603	6.36967	2.83078	0.830444	4.83113	4.15135	1.43559	6.8671	3.43971	1.14022	5.7392	3.0187	0.916839	5.12057	3.31395	0.999737	5.62817	3.61166	3.25746	-0.148917	OK	-0.351168	0.5407	0.686053	no
AT1G09970	Chr1:3252239-3255693	30.3478	16.4989	44.1966	55.7649	29.2299	82.2998	41.8297	22.3161	61.3432	64.3041	33.6889	94.9192	58.7824	30.8619	86.7029	69.7787	36.241	103.316	42.6474	64.2884	0.592099	OK	2.09161	0.0001	0.000652909	yes
AT1G09980	Chr1:3256244-3261614	13.3267	7.13707	19.5163	11.337	6.08794	16.586	13.1251	7.0812	19.1689	10.4819	5.62248	15.3413	12.262	6.80758	17.7164	12.4425	6.78737	18.0976	12.5962	11.7288	-0.102939	OK	-0.362972	0.5281	0.67575	no
AT1G09995	Chr1:3262264-3263612	0	0	0	0	0	0	0	0	0	0	0	0	0	0	0	0	0	0	0	0	0	NOTEST	0	1	1	no
AT1G10000	Chr1:3263876-3264788	0	0	0	0	0	0	0	0	0	0	0	0	0	0	0	0	0	0	0	0	0	NOTEST	0	1	1	no
AT1G10010	Chr1:3265975-3268726	0	0	0	0.0438313	0	0.178127	0	0	0	0.0922162	0	0.320852	0	0	0	0	0	0	0.0146104	0.0307387	1.07306	NOTEST	0	1	1	no
AT1G10020	Chr1:3269603-3271987	31.687	17.4407	45.9332	27.8543	15.3127	40.396	33.0805	18.2197	47.9413	35.2489	19.4203	51.0776	43.548	24.1052	62.9909	36.5392	20.1407	52.9377	30.8739	38.4454	0.316421	OK	1.15412	0.0478	0.115081	no
AT1G10030	Chr1:3273824-3275837	19.2512	7.83508	30.6673	14.7268	5.42094	24.0326	26.1042	11.7554	40.4531	36.396	18.064	54.728	34.6937	16.8232	52.5641	33.3854	16.1775	50.5934	20.0274	34.825	0.79815	OK	2.31988	5e-05	0.000348282	yes
AT1G10040	Chr1:3275890-3278697	5.98619	2.33792	9.63446	6.01105	2.34951	9.6726	6.78335	2.78689	10.7798	3.72204	1.16384	6.28023	3.01711	0.812543	5.22168	5.17678	1.90178	8.45179	6.2602	3.97198	-0.656351	OK	-1.62477	0.0055	0.0202792	no
AT1G10050	Chr1:3279269-3283482	6.06841	2.97943	9.15739	9.19265	4.85143	13.5339	7.18273	3.64716	10.7183	6.6252	3.32449	9.92591	5.63752	2.71772	8.55732	7.74157	3.96424	11.5189	7.48126	6.6681	-0.166007	OK	-0.536628	0.3469	0.505889	no
AT1G10060	Chr1:3284238-3287107	4.17789	1.37568	6.9801	4.80602	1.69165	7.9204	4.04868	1.24699	6.85037	7.20772	3.05158	11.3639	5.1874	1.87872	8.49607	4.77093	1.70005	7.84182	4.3442	5.72202	0.397433	OK	0.976747	0.093	0.193919	no
AT1G10070	Chr1:3288086-3296198	3.94796	0.0269655	7.86896	7.03858	1.65351	12.4237	4.90835	0.354051	9.46264	20.8323	9.72988	31.9347	32.0449	15.8791	48.2107	28.815	13.6664	43.9637	5.2983	27.2307	2.36164	OK	4.52996	5e-05	0.000348282	yes
AT1G10090	Chr1:3288086-3296198	5.65715	2.38094	8.93336	5.07642	1.85759	8.29526	5.04069	1.98187	8.09951	3.91314	0.295094	7.53118	3.76721	0	7.65759	4.9271	0.531527	9.32267	5.25809	4.20248	-0.323296	OK	-0.591729	0.27515	0.428992	no
AT1G10095	Chr1:3297323-3300443	5.20175	1.79428	8.60923	6.04484	2.2504	9.83927	4.22247	1.30072	7.14421	4.76334	1.59537	7.9313	4.93449	1.65959	8.2094	5.21579	1.80899	8.62258	5.15635	4.97121	-0.0527551	OK	-0.127891	0.8249	0.892592	no
AT1G10100	Chr1:3300696-3301489	0	0	0	0	0	0	0	0	0	0	0	0	0	0	0	0	0	0	0	0	0	NOTEST	0	1	1	no
AT1G10110	Chr1:3302741-3306824	14.7483	4.14714	25.3495	13.8647	3.36425	24.3651	13.2846	3.27204	23.2971	10.6305	0.860657	20.4004	13.8617	2.49663	25.2267	12.2056	2.14396	22.2672	13.9658	12.2326	-0.19117	OK	-0.362049	0.52125	0.670306	no
AT1G10120	Chr1:3302741-3306824	11.6158	4.46253	18.7691	14.1533	6.12992	22.1766	13.8435	5.99572	21.6912	20.0162	9.67886	30.3536	18.941	8.68088	29.2011	15.3305	6.95227	23.7087	13.2042	18.0959	0.454669	OK	1.2813	0.0276	0.0746558	no
AT1G10130	Chr1:3310929-3322213	14.6937	8.07772	21.3097	15.0249	8.25963	21.7901	13.2679	7.29038	19.2454	11.867	6.4542	17.2797	13.8144	7.59651	20.0323	13.7547	7.56393	19.9454	14.3288	13.1453	-0.124367	OK	-0.447547	0.4405	0.597086	no
AT1G10140	Chr1:3322801-3323548	9.20905	2.61136	15.8067	19.1797	7.85902	30.5004	9.04997	2.31767	15.7823	15.6615	6.02641	25.2965	19.0508	7.79793	30.3036	14.3612	5.27955	23.4428	12.4796	16.3578	0.39041	OK	0.963594	0.09375	0.195051	no
AT1G10150	Chr1:3325823-3327614	33.2233	18.2668	48.1797	28.1932	15.5064	40.8801	32.5738	17.9084	47.2391	15.0656	7.78748	22.3437	21.7295	11.7043	31.7547	16.8918	8.83957	24.944	31.3301	17.8956	-0.807941	OK	-2.82854	5e-05	0.000348282	yes
AT1G10155	Chr1:3327636-3328448	3.81286	0	8.06444	4.81686	0.122158	9.51156	6.44292	0.674102	12.2117	0.323832	0	1.12672	1.58993	0	3.8299	0.895844	0	2.26752	5.02421	0.936536	-2.42349	OK	-2.56965	0.00155	0.00707842	yes
AT1G10160	Chr1:3328970-3333470	0.346534	0.00452988	0.688538	0.159937	0	0.352144	0.0564781	0	0.148872	0.157234	0	0.348509	0.101032	0	0.242209	0.12171	0	0.292059	0.18765	0.126659	-0.567095	NOTEST	0	1	1	no
AT1G10170	Chr1:3333594-3337491	15.813	8.70952	22.9165	20.8723	11.5485	30.1962	19.0296	10.5087	27.5506	26.648	14.6397	38.6563	28.5418	15.5622	41.5215	27.7515	15.1535	40.3494	18.5716	27.6471	0.574027	OK	2.10789	0.0005	0.00269448	yes
AT1G10180	Chr1:3338302-3341608	10.5134	5.43194	15.5948	11.698	6.13002	17.2659	11.9641	6.29577	17.6325	10.6404	5.52042	15.7605	11.0909	5.79085	16.3909	10.0199	5.13421	14.9057	11.3918	10.5838	-0.106148	OK	-0.35615	0.5303	0.67737	no
AT1G10190	Chr1:3343685-3345632	0	0	0	0	0	0	0	0	0	0	0	0	0	0	0	0	0	0	0	0	0	NOTEST	0	1	1	no
AT1G10200	Chr1:3346389-3347885	136.435	74.5145	198.356	116.918	64.2067	169.628	125.142	68.1238	182.16	104.967	57.8439	152.091	127.929	70.4745	185.384	136.654	74.5507	198.758	126.165	123.184	-0.0344996	OK	-0.126957	0.8263	0.893802	no
AT1G10210	Chr1:3349218-3351180	17.9763	9.3538	26.5988	16.2007	8.30504	24.0963	15.697	8.0044	23.3895	7.85446	3.38269	12.3262	10.2832	4.78993	15.7764	9.00973	3.97974	14.0397	16.6247	9.04912	-0.877476	OK	-2.71906	5e-05	0.000348282	yes
AT1G10220	Chr1:3352158-3354856	0.153385	0	0.654756	0.536437	0	1.54415	0.140488	0	0.639724	0	0	0	0.150499	0	0.646477	0.256431	0	0.822004	0.27677	0.135644	-1.02887	NOTEST	0	1	1	no
AT1G10230	Chr1:3355570-3356359	20.4824	8.78733	32.1774	16.3333	6.52084	26.1457	16.5912	6.649	26.5335	34.4813	17.3026	51.6601	22.5634	10.0419	35.0849	26.5873	12.46	40.7147	17.8023	27.8774	0.64703	OK	1.8525	0.00155	0.00707842	yes
AT1G10240	Chr1:3356679-3359838	4.3075	1.69245	6.92254	4.75637	1.94437	7.56837	6.19283	2.7583	9.62737	6.36006	2.86339	9.85674	6.89557	3.18964	10.6015	5.45692	2.3425	8.57133	5.08557	6.23752	0.294563	OK	0.833041	0.14915	0.275804	no
AT1G10250	Chr1:3360086-3360508	0	0	0	0	0	0	0	0	0	0	0	0	0	0	0	0	0	0	0	0	0	NOTEST	0	1	1	no
AT1G10260.1	Chr1:3360525-3361247	0	0	0	0	0	0	0	0	0	0	0	0	0	0	0	0	0	0	0	0	0	NOTEST	0	1	1	no
AT1G10270	Chr1:3363503-3366488	3.9847	1.69579	6.27362	5.18609	2.40524	7.96694	3.444	1.3931	5.4949	5.34659	2.50616	8.18703	3.69593	1.50918	5.88269	4.06617	1.73815	6.3942	4.20493	4.36957	0.0554077	OK	0.157324	0.78445	0.866475	no
AT1G10280	Chr1:3366492-3369095	5.7071	2.31037	9.10384	5.48189	2.18857	8.77521	6.56327	2.79475	10.3318	2.73072	0.702009	4.75944	3.83127	1.29515	6.36739	3.86647	1.32035	6.4126	5.91742	3.47616	-0.767476	OK	-1.9289	0.0011	0.00529798	yes
AT1G10290	Chr1:3370557-3377463	27.2297	14.9675	39.4919	28.811	15.8244	41.7976	25.8679	14.278	37.4578	26.6302	14.6554	38.6051	28.8282	15.8338	41.8225	28.0256	15.3835	40.6676	27.3029	27.828	0.0274834	OK	0.101178	0.86165	0.91632	no
AT1G10300	Chr1:3378141-3380226	0.0475714	0	0.17222	0.601388	0	1.26143	0.2193	0	0.529097	0.242435	0	0.583617	0.18823	0	0.465931	0.282858	0	0.678753	0.28942	0.237841	-0.283166	NOTEST	0	1	1	no
AT1G10310	Chr1:3381600-3383914	68.361	37.5885	99.1335	66.3292	36.4771	96.1813	72.67	39.9495	105.39	63.1689	34.7453	91.5925	45.5658	24.3527	66.779	44.7051	23.8219	65.5884	69.1201	51.1466	-0.434465	OK	-1.53663	0.008	0.0275019	no
AT1G10320	Chr1:3384163-3388373	12.6291	6.57975	18.6784	20.4029	11.1762	29.6296	15.8577	8.49727	23.2182	11.3249	5.82825	16.8216	11.0196	5.63124	16.408	13.3106	7.01009	19.611	16.2966	11.885	-0.455421	OK	-1.54361	0.00635	0.0228068	no
AT1G10330	Chr1:3388746-3390150	1.71322	0.151807	3.27463	0.894536	0	1.88389	0.75417	0	1.60097	2.06948	0.280147	3.85882	1.6912	0.150913	3.23148	1.38627	0.0563613	2.71619	1.12064	1.71565	0.614432	OK	0.948588	0.0945	0.196222	no
AT1G10340	Chr1:3390321-3392571	17.0538	9.04009	25.0674	28.1856	15.5117	40.8595	40.1759	22.1896	58.1621	1.37905	0.141349	2.61675	3.35376	1.08974	5.61778	4.12472	1.42342	6.82603	28.4717	2.95251	-3.26952	OK	-8.65766	5e-05	0.000348282	yes
AT1G10350	Chr1:3393406-3395055	15.9898	7.90441	24.0752	16.8923	8.4562	25.3283	17.9975	9.14404	26.851	14.2352	6.88846	21.5819	14.7101	7.16588	22.2543	12.6077	5.90919	19.3062	16.9599	13.851	-0.292136	OK	-0.922135	0.10305	0.209455	no
AT1G10360	Chr1:3395557-3396849	149.124	81.334	216.914	108.381	59.9368	156.826	151.905	82.9192	220.891	99.0108	54.6654	143.356	113.924	63.0091	164.84	118.565	65.3537	171.777	136.47	110.5	-0.304536	OK	-1.11363	0.0519	0.122912	no
AT1G10370	Chr1:3397080-3398358	85.872	47.3096	124.434	38.3631	20.2486	56.4776	85.2	46.939	123.461	36.4152	19.1995	53.6309	38.3431	20.2059	56.4804	42.2183	22.6681	61.7686	69.8117	38.9922	-0.840283	OK	-2.91017	5e-05	0.000348282	yes
AT1G10380	Chr1:3400605-3402324	10.3098	4.21194	16.4076	11.5801	5.02394	18.1363	12.7763	5.6906	19.8621	5.05423	1.52681	8.58165	6.37603	2.1554	10.5967	8.63066	3.37646	13.8849	11.5554	6.68697	-0.789144	OK	-2.05542	0.001	0.00487992	yes
AT1G10385	Chr1:3403223-3405856	0	0	0	0	0	0	0.0395234	0	0.151514	0	0	0	0	0	0	0	0	0	0.0131745	0	#NAME?	NOTEST	0	1	1	no
AT1G10390	Chr1:3407023-3412843	27.4997	14.9572	40.0422	36.8572	19.6913	54.0231	27.0714	14.75	39.3927	31.5612	17.165	45.9574	30.1401	16.513	43.7672	29.5225	16.1441	42.901	30.4761	30.4079	-0.00323011	OK	-0.0118304	0.98625	0.990822	no
AT1G10400	Chr1:3414851-3416358	0	0	0	0.0440888	0	0.179173	0.0675806	0	0.259071	0	0	0	0.21744	0	0.575303	0.0621175	0	0.252341	0.0372231	0.0931859	1.32391	NOTEST	0	1	1	no
AT1G10410	Chr1:3416679-3419639	19.924	10.7237	29.1242	21.0081	11.3229	30.6934	16.7266	8.8845	24.5687	11.7086	5.93601	17.4812	15.0606	7.89049	22.2306	12.8047	6.55447	19.055	19.2196	13.1913	-0.542989	OK	-1.84635	0.00165	0.00746996	yes
AT1G10417	Chr1:3424185-3427457	1.11437	0.030969	2.19776	1.11655	0.0283163	2.20477	1.31164	0.0362692	2.58702	1.17758	0.0388483	2.3163	0.367036	0	0.884133	0.629666	0	1.33924	1.18085	0.724759	-0.704254	OK	-1.00313	0.0821	0.1765	no
AT1G10419	Chr1:3428030-3428425	0	0	0	0	0	0	0	0	0	0	0	0	0	0	0	0	0	0	0	0	0	NOTEST	0	1	1	no
AT1G10430	Chr1:3428477-3430633	43.1899	23.7431	62.6367	39.8755	21.9297	57.8214	38.3703	21.0649	55.6757	38.4266	21.1362	55.717	33.8647	18.4118	49.3176	32.0657	17.4441	46.6873	40.4786	34.7857	-0.218665	OK	-0.782233	0.1765	0.31232	no
AT1G10440	Chr1:3431184-3431256	0	0	0	0	0	0	0	0	0	0	0	0	0	0	0	0	0	0	0	0	0	NOTEST	0	1	1	no
AT1G10450	Chr1:3431779-3438370	7.61837	4.04374	11.193	10.2184	5.55766	14.8792	7.07721	3.71845	10.436	7.98769	4.26644	11.7089	9.27879	5.04048	13.5171	9.41088	5.12393	13.6978	8.30467	8.89245	0.0986593	OK	0.34282	0.5421	0.687413	no
AT1G10455	Chr1:3438554-3439013	0	0	0	0	0	0	0	0	0	0	0	0	0	0	0	0	0	0	0	0	0	NOTEST	0	1	1	no
AT1G10460	Chr1:3439321-3440320	0.114105	0	0.41309	0.614339	0	1.47537	0.733368	0	1.74624	1.42258	0	2.99586	0.673778	0	1.62303	0.671638	0	1.61168	0.487271	0.922665	0.921082	OK	0.945273	0.113	0.224998	no
AT1G10470	Chr1:3442326-3443957	54.856	30.2083	79.5038	41.4012	22.76	60.0424	64.3294	35.4927	93.1662	105.129	57.1775	153.08	84.9275	46.6476	123.207	82.3505	45.2058	119.495	53.5289	90.8022	0.762409	OK	2.76965	5e-05	0.000348282	yes
AT1G10480	Chr1:3449690-3451226	0.267662	0	0.660226	0.442296	0	1.04974	0.308101	0	0.743345	0.169428	0	0.466463	0	0	0	0.113344	0	0.325896	0.339353	0.0942575	-1.84811	NOTEST	0	1	1	no
AT1G10490	Chr1:3453227-3461485	10.965	0.255526	21.6744	11.6898	2.88611	20.4936	11.771	1.12978	22.4122	12.3461	2.22018	22.4721	12.0603	2.98355	21.137	11.8743	2.1497	21.5989	11.4753	12.0936	0.075713	OK	0.129295	0.80675	0.881553	no
AT1G10500	Chr1:3453227-3461485	216.056	100.526	331.586	118.801	49.6043	187.997	189.807	86.3442	293.27	134.521	58.303	210.74	122.019	51.1089	192.93	131.566	56.8313	206.301	174.888	129.369	-0.434939	OK	-1.23725	0.0328	0.0855195	no
AT1G10510	Chr1:3461634-3465786	37.5724	20.7649	54.38	28.1759	15.5023	40.8496	30.0375	16.5434	43.5315	44.1961	24.2564	64.1358	38.2064	21.1277	55.2852	36.5964	20.2149	52.9779	31.9286	39.6663	0.313065	OK	1.14394	0.0497	0.118596	no
AT1G10520	Chr1:3465963-3469248	1.0279	0	2.05874	1.23562	0.0354808	2.43576	0.946717	0	1.91711	1.30245	0.0357178	2.56918	1.45976	0.130261	2.78927	1.30636	0.0409373	2.57177	1.07008	1.35619	0.341842	OK	0.539599	0.3491	0.507919	no
AT1G10522	Chr1:3469579-3472672	50.1613	27.1308	73.1917	68.1715	37.3933	98.9497	50.7036	27.3696	74.0375	151.015	82.7389	219.291	79.4234	43.8891	114.958	83.6801	45.7624	121.598	56.3454	104.706	0.893975	OK	3.12617	5e-05	0.000348282	yes
AT1G10530	Chr1:3469579-3472672	0.801897	0	3.68881	0.274108	0	2.20985	0.210357	0	1.70048	0.285599	0	3.25483	0.225473	0	2.11894	0.288964	0	2.48641	0.428787	0.266679	-0.685159	NOTEST	0	1	1	no
AT1G10538	Chr1:3474514-3474765	0	0	0	0	0	0	0	0	0	0	0	0	0	0	0	0	0	0	0	0	0	NOTEST	0	1	1	no
AT1G10540	Chr1:3474863-3477927	1.21701	0.125375	2.30864	1.67844	0.304251	3.05262	3.27203	0.995489	5.54857	2.90426	0.859244	4.94927	1.8555	0.375784	3.33522	1.98041	0.431641	3.52919	2.05582	2.24672	0.128106	OK	0.25747	0.65545	0.775988	no
AT1G10550	Chr1:3479152-3480988	1.15087	0	2.42935	3.00693	0.420646	5.59322	2.59521	0.292246	4.89818	20.0182	9.72081	30.3157	21.4325	10.504	32.3611	18.0611	8.46518	27.6569	2.25101	19.8373	3.13957	OK	6.35586	5e-05	0.000348282	yes
AT1G10560	Chr1:3484579-3486965	1.29413	0.223917	2.36435	2.72854	0.823758	4.63332	1.90246	0.488304	3.31661	0.72305	0.0216962	1.4244	1.52102	0.316573	2.72546	1.78826	0.437555	3.13896	1.97504	1.34411	-0.555236	OK	-1.09589	0.05475	0.128308	no
AT1G10570	Chr1:3487583-3491277	13.9656	7.2071	20.7241	14.6497	7.65464	21.6448	16.5229	8.85513	24.1907	10.8064	5.33224	16.2805	17.1248	9.08038	25.1693	16.9092	9.11559	24.7027	15.0461	14.9468	-0.00955089	OK	-0.0318616	0.95505	0.972482	no
AT1G10580	Chr1:3491280-3493737	22.5803	12.3605	32.8001	24.8785	13.6787	36.0783	19.0295	10.2241	27.8348	23.8852	13.1353	34.6351	23.4138	12.8673	33.9602	21.3523	11.6168	31.0878	22.1627	22.8838	0.0461879	OK	0.16487	0.77835	0.86282	no
AT1G10585	Chr1:3493939-3495144	0.497943	0	1.31159	0.395242	0	1.0722	0.759534	0	1.8325	0.407061	0	1.1207	1.13892	0	2.56307	1.24635	0	2.74571	0.550906	0.930778	0.75663	OK	0.669454	0.2328	0.381115	no
AT1G10586	Chr1:3496927-3499439	0	0	0	0	0	0	0	0	0	0	0	0	0	0	0	0	0	0	0	0	0	NOTEST	0	1	1	no
AT1G10588	Chr1:3501144-3501904	0	0	0	0	0	0	0	0	0	0	0	0	0	0	0	0	0	0	0	0	0	NOTEST	0	1	1	no
AT1G10590	Chr1:3502003-3503457	234.684	126.444	342.923	151.127	81.6139	220.64	225.825	121.816	329.834	255.111	135.788	374.433	227.816	123.176	332.456	222.624	119.822	325.427	203.879	235.184	0.206079	OK	0.744565	0.19255	0.332758	no
AT1G10600	Chr1:3503703-3505502	49.7097	26.9289	72.4904	30.9861	16.089	45.8832	46.9546	25.3003	68.6088	50.6192	27.5648	73.6735	51.5791	28.1036	75.0546	50.7914	27.6972	73.8856	42.5501	50.9965	0.261236	OK	0.920135	0.10955	0.219636	no
AT1G10610	Chr1:3506185-3511975	6.06267	2.47991	9.64543	7.6502	3.35423	11.9462	8.40604	3.82079	12.9913	7.29944	3.19224	11.4066	6.57788	2.76165	10.3941	7.5126	3.31115	11.7141	7.37297	7.12997	-0.0483498	OK	-0.137712	0.80515	0.88057	no
AT1G10620	Chr1:3506185-3511975	0.0452665	0	0.335799	0	0	0	0	0	0	0	0	0	0	0	0	0	0	0	0.0150888	0	#NAME?	NOTEST	0	1	1	no
AT1G10630	Chr1:3512794-3514729	103.881	57.0899	150.672	67.6683	37.2444	98.0923	107.802	59.191	156.412	112.792	61.4826	164.102	107.594	59.0766	156.111	102.414	56.2714	148.557	93.1169	107.6	0.208561	OK	0.75932	0.18675	0.325449	no
AT1G10640	Chr1:3515364-3517888	27.8739	15.3256	40.4221	27.9556	15.3764	40.5347	27.2816	14.9748	39.5884	18.7372	9.94991	27.5246	14.7991	7.58044	22.0178	14.5482	7.45448	21.6419	27.7037	16.0282	-0.789466	OK	-2.73444	5e-05	0.000348282	yes
AT1G10650	Chr1:3524017-3526346	36.4103	20.0139	52.8067	24.7543	13.2717	36.2368	24.8488	13.3217	36.376	11.1557	5.12294	17.1885	11.5279	5.45315	17.6026	13.1987	6.4441	19.9533	28.6711	11.9608	-1.26129	OK	-4.10731	5e-05	0.000348282	yes
AT1G10652	Chr1:3527708-3527831	0	0	0	0	0	0	0	0	0	0	0	0	0	0	0	0	0	0	0	0	0	NOTEST	0	1	1	no
AT1G10657	Chr1:3530466-3531842	42.2519	22.0446	62.4592	37.4922	18.89	56.0944	42.1066	22.1888	62.0243	16.1934	6.59241	25.7945	12.1234	4.34334	19.9036	12.7908	4.50994	21.0717	40.6169	13.7026	-1.56763	OK	-4.48923	5e-05	0.000348282	yes
AT1G10660	Chr1:3532423-3535131	46.5703	25.2371	67.9034	37.9108	21.0368	54.7848	46.7202	25.4279	68.0124	34.2526	18.5935	49.9116	45.3576	24.5467	66.1686	45.0173	24.4148	65.6198	43.7337	41.5425	-0.0741583	OK	-0.268862	0.6356	0.760896	no
AT1G10670	Chr1:3535382-3538439	162.363	84.4397	240.285	132.922	69.9481	195.896	152.392	79.0325	225.752	152.455	78.4904	226.419	145.278	75.3766	215.18	143.987	75.0655	212.907	149.226	147.24	-0.0193274	OK	-0.0681922	0.90185	0.941391	no
AT1G10680	Chr1:3538469-3543782	0	0	0	0	0	0	0	0	0	0	0	0	0	0	0	0	0	0	0	0	0	NOTEST	0	1	1	no
AT1G10682	Chr1:3544990-3545471	89.1949	45.5542	132.836	67.0281	32.5178	101.538	67.8174	32.8999	102.735	54.8887	25.8306	83.9468	82.9837	41.9942	123.973	72.9808	36.1289	109.833	74.6801	70.2844	-0.0875205	OK	-0.277163	0.62715	0.755047	no
AT1G10690	Chr1:3549991-3550632	9.68098	2.38545	16.9765	13.259	4.07736	22.4406	11.5833	3.30403	19.8626	8.05663	1.6745	14.4387	8.19487	1.74201	14.6477	8.02052	1.71413	14.3269	11.5078	8.09067	-0.508276	OK	-1.05614	0.0629	0.143069	no
AT1G10700	Chr1:3554103-3556503	19.9497	10.4237	29.4757	19.0805	9.90106	28.26	22.5563	11.9846	33.128	21.6414	11.4263	31.8565	24.8637	13.3311	36.3964	26.3744	14.2164	38.5323	20.5288	24.2932	0.242899	OK	0.832742	0.1483	0.274744	no
AT1G10705	Chr1:3557113-3557457	0	0	0	0	0	0	0	0	0	0	0	0	0	0	0	0	0	0	0	0	0	NOTEST	0	1	1	no
AT1G10710	Chr1:3558357-3561634	0.147796	0	0.452463	0.310707	0	0.785921	0.204115	0	0.56257	0.466795	0	1.07998	0.362453	0	0.847898	0.0625051	0	0.293861	0.220873	0.297251	0.428466	NOTEST	0	1	1	no
AT1G10717	Chr1:3562179-3562554	0	0	0	0	0	0	0	0	0	0	0	0	0	0	0	0	0	0	0	0	0	NOTEST	0	1	1	no
AT1G10720	Chr1:3562951-3564759	19.3018	10.1143	28.4893	18.617	9.70873	27.5252	19.8703	10.4785	29.262	26.7853	14.5619	39.0088	26.4867	14.2184	38.7551	24.8557	13.4167	36.2947	19.263	26.0426	0.435039	OK	1.5076	0.0091	0.0305646	no
AT1G10730	Chr1:3565462-3567779	4.88473	1.46842	8.30104	5.36481	1.62865	9.10098	5.10305	1.57199	8.63411	1.77262	0.038518	3.50672	3.10368	0.645977	5.56138	2.37827	0.325676	4.43086	5.11753	2.41819	-1.08152	OK	-2.16953	0.00065	0.00338201	yes
AT1G10740	Chr1:3567904-3570838	53.584	29.6075	77.5605	53.2011	29.2105	77.1918	59.1543	32.0461	86.2626	77.3481	41.8083	112.888	90.1457	48.0986	132.193	79.5187	42.8853	116.152	55.3132	82.3375	0.573927	OK	2.09355	0.00015	0.000938421	yes
AT1G10745	Chr1:3572709-3573066	0	0	0	0	0	0	0	0	0	0	0	0	0	0	0	0	0	0	0	0	0	NOTEST	0	1	1	no
AT1G10747	Chr1:3574311-3578474	0	0	0	0	0	0	0	0	0	0	0	0	0	0	0	0	0	0	0	0	0	NOTEST	0	1	1	no
AT1G10750	Chr1:3574311-3578474	1.55417	0.164717	2.94362	2.04251	0.359901	3.72512	2.12151	0.365546	3.87747	1.75431	0.289442	3.21919	1.08102	0	2.18098	1.17167	0.073067	2.27028	1.90606	1.33567	-0.513031	OK	-0.903108	0.1212	0.236432	no
AT1G10760	Chr1:3581033-3590928	48.6927	25.3546	72.0309	69.2521	34.797	103.707	52.7033	27.2076	78.199	47.3138	24.6931	69.9345	45.9	24.0433	67.7566	55.9529	28.8472	83.0586	56.8827	49.7222	-0.194099	OK	-0.675826	0.23465	0.38288	no
AT1G10770	Chr1:3591632-3592411	0.320932	0	0.915554	0.28673	0	0.872406	0	0	0	0.394221	0	1.08535	0.157363	0	0.572666	0.267985	0	0.770531	0.202554	0.273189	0.431596	NOTEST	0	1	1	no
AT1G10780	Chr1:3592745-3595077	4.79392	1.44604	8.14181	4.86998	1.59782	8.14213	6.55546	2.48234	10.6286	13.1045	6.23243	19.9765	7.23987	2.86898	11.6108	7.10125	2.79032	11.4122	5.40645	9.14853	0.758858	OK	1.96332	0.0013	0.0060856	yes
AT1G10790	Chr1:3596359-3597847	0.561676	0	1.34116	0.403273	0	1.02107	0.206306	0	0.619659	0.560523	0	1.34935	0.442277	0	1.09478	0.283455	0	0.784612	0.390418	0.428752	0.135122	NOTEST	0	1	1	no
AT1G10800	Chr1:3598157-3598591	0.855218	0	2.43976	0.248795	0	1.01108	0	0	0	0.490853	0	1.70784	0	0	0	1.03777	0	2.87257	0.368004	0.50954	0.469472	NOTEST	0	1	1	no
AT1G10810	Chr1:3599270-3600877	0.513385	0	1.23315	0.102648	0	0.325036	0.236104	0	0.622354	0.861325	0	1.82379	0.33757	0	0.835596	0.144521	0	0.415539	0.284046	0.447805	0.656749	NOTEST	0	1	1	no
AT1G10820	Chr1:3600909-3605076	23.382	12.4354	34.3286	26.8305	14.5678	39.0932	24.0043	12.8317	35.1769	24.4783	13.1627	35.794	22.2073	11.699	32.7155	20.9648	10.855	31.0747	24.7389	22.5501	-0.133646	OK	-0.46377	0.42225	0.580148	no
AT1G10830	Chr1:3605575-3607493	37.9694	20.7406	55.1983	24.5425	12.9404	36.1445	28.0516	15.0416	41.0615	34.3838	18.6793	50.0884	32.0481	17.3773	46.7188	33.6104	18.1455	49.0754	30.1878	33.3475	0.14361	OK	0.500967	0.387	0.546981	no
AT1G10840	Chr1:3607630-3610520	119.903	64.0948	175.711	105.357	56.4505	154.263	110.909	59.3701	162.448	173.539	90.3787	256.7	154.753	81.2572	228.249	137.834	71.5616	204.107	112.056	155.376	0.471536	OK	1.69131	0.0032	0.0130491	no
AT1G10850	Chr1:3611746-3616159	16.9581	7.08237	26.8339	15.2167	5.95914	24.4743	15.8077	6.14503	25.4704	14.3765	5.49173	23.2612	10.4046	3.47813	17.3311	12.8687	4.65906	21.0784	15.9942	12.5499	-0.349866	OK	-0.891444	0.12115	0.236383	no
AT1G10865	Chr1:3611746-3616159	89.9414	26.0022	153.881	103.769	35.1814	172.356	110.368	36.8524	183.883	98.9493	34.7198	163.179	100.395	39.5627	161.228	104.172	39.1742	169.169	101.359	101.172	-0.00266854	OK	-0.00631035	0.9916	0.993655	no
AT1G10870	Chr1:3616609-3623758	12.6995	6.80587	18.5932	13.8403	7.51501	20.1657	10.7366	5.65255	15.8207	12.1223	6.50877	17.7358	12.8131	6.86936	18.7568	11.1597	5.89283	16.4266	12.4255	12.0317	-0.0464639	OK	-0.160815	0.77815	0.862649	no
AT1G10880	Chr1:3624034-3627082	0	0	0	0	0	0	0	0	0	0	0	0	0.0482956	0	0.175755	0.0414676	0	0.168454	0	0.0299211	inf	NOTEST	0	1	1	no
AT1G10890	Chr1:3627725-3630765	46.843	25.7515	67.9345	75.3726	41.6802	109.065	57.6317	31.7461	83.5173	80.2418	44.0872	116.396	67.1107	37.0468	97.1746	65.6211	36.2114	95.0309	59.9491	70.9912	0.243902	OK	0.883929	0.127	0.244383	no
AT1G10900	Chr1:3632233-3637141	10.3624	5.38947	15.3353	11.554	6.09511	17.013	11.5596	6.10069	17.0184	5.95664	2.77432	9.13896	6.75626	3.1763	10.3362	8.11087	4.04564	12.1761	11.1587	6.94126	-0.684896	OK	-2.21562	5e-05	0.000348282	yes
AT1G10910	Chr1:3639877-3644162	24.1468	13.2744	35.0192	26.0892	14.3445	37.8339	21.0511	11.531	30.5712	23.3391	12.8309	33.8474	26.4602	14.5495	38.371	28.4469	15.6641	41.2297	23.7624	26.0821	0.134379	OK	0.486677	0.3967	0.556809	no
AT1G10920	Chr1:3644419-3647768	11.2983	6.05673	16.5399	12.0437	6.4673	17.62	12.9319	6.90214	18.9617	6.82062	3.34778	10.2935	9.30713	4.84617	13.7681	9.63555	5.06765	14.2034	12.0913	8.58776	-0.493615	OK	-1.66086	0.00395	0.0154975	no
AT1G10930	Chr1:3647893-3655590	6.23584	3.19242	9.27926	7.63892	4.03184	11.246	7.32831	3.85346	10.8032	9.22137	4.97146	13.4713	6.41397	3.30623	9.5217	7.30995	3.84364	10.7763	7.06769	7.64843	0.113924	OK	0.385435	0.4991	0.651418	no
AT1G10940	Chr1:3655776-3658608	54.4934	29.6318	79.3549	57.9629	31.5411	84.3847	57.0964	31.0828	83.11	58.5836	31.9862	85.181	61.6423	33.4432	89.8415	59.0403	32.1073	85.9733	56.5175	59.7554	0.0803703	OK	0.296543	0.605	0.737767	no
AT1G10950	Chr1:3659208-3663984	68.2993	36.5748	100.024	54.5041	29.6332	79.3751	59.9141	32.5364	87.2918	55.1669	30.0098	80.324	66.3845	35.4123	97.3568	58.7521	31.9907	85.5134	60.9058	60.1012	-0.0191874	OK	-0.0700882	0.9042	0.942748	no
AT1G10960	Chr1:3664385-3665039	689.406	350.915	1027.9	398.539	211.442	585.636	538.595	280.564	796.627	483.22	251.724	714.715	465.686	243.658	687.714	493.03	257.233	728.828	542.18	480.645	-0.1738	OK	-0.606964	0.28475	0.439454	no
AT1G10970	Chr1:3665086-3667139	4.57838	1.50736	7.64941	4.58541	1.50446	7.66636	6.47711	2.45776	10.4964	4.28492	1.28814	7.2817	3.86695	1.15672	6.57718	4.32746	1.31709	7.33784	5.21363	4.15978	-0.325782	OK	-0.770929	0.1806	0.317786	no
AT1G10980	Chr1:3667247-3669902	0.414375	0	0.913045	0.74805	0	1.51798	1.57552	0.212195	2.93885	0.593105	0	1.23982	0.92197	0.0237091	1.82023	0.571598	0	1.20549	0.91265	0.695558	-0.391891	OK	-0.568161	0.3186	0.476409	no
AT1G10990	Chr1:3670277-3671187	5.26177	0.912712	9.61083	10.8151	3.73422	17.896	6.56261	1.46418	11.661	12.1618	4.56415	19.7595	12.3346	4.58075	20.0884	9.78475	3.16414	16.4054	7.5465	11.427	0.598573	OK	1.37661	0.0197	0.0570955	no
AT1G11000	Chr1:3671755-3675979	5.5136	2.22625	8.80094	5.85232	2.38139	9.32325	5.12883	2.01541	8.24224	10.1453	4.94794	15.3426	11.1538	5.53119	16.7763	14.9384	7.82432	22.0525	5.49825	12.0791	1.13547	OK	3.32822	5e-05	0.000348282	yes
AT1G11010	Chr1:3676606-3676644	0	0	0	0	0	0	0	0	0	0	0	0	0	0	0	0	0	0	0	0	0	NOTEST	0	1	1	no
AT1G11020	Chr1:3676690-3678524	20.8477	10.8178	30.8776	12.2537	5.70844	18.799	19.1221	9.78609	28.458	14.4236	6.97965	21.8676	17.7448	8.97982	26.5097	17.1396	8.61042	25.6688	17.4078	16.436	-0.0828775	OK	-0.264984	0.64075	0.765409	no
AT1G11030	Chr1:3678774-3678848	0	0	0	0	0	0	0	0	0	0	0	0	0	0	0	0	0	0	0	0	0	NOTEST	0	1	1	no
AT1G11040	Chr1:3679224-3680924	0	0	0	0.241521	0	0.633091	0	0	0	0	0	0	0	0	0	0	0	0	0.080507	0	#NAME?	NOTEST	0	1	1	no
AT1G11050	Chr1:3681887-3684169	10.8372	5.5188	16.1556	26.0825	14.3142	37.8509	21.9888	12.0735	31.9041	7.05078	3.21513	10.8864	6.22431	2.70426	9.74437	15.1013	8.06583	22.1368	19.6362	9.4588	-1.05378	OK	-3.37215	5e-05	0.000348282	yes
AT1G11055	Chr1:3681887-3684169	5.56712	0	49.3288	16.5201	0	113.809	9.42017	0	80.6688	25.3525	0	95.3476	10.2459	0	58.9935	20.2563	0	106.656	10.5025	18.6182	0.825989	OK	0.212558	0.7151	0.818646	no
AT1G11060	Chr1:3684567-3689847	7.36833	3.72521	11.0114	6.39927	3.15159	9.64694	8.48001	4.3962	12.5638	7.03244	3.51891	10.546	7.59877	3.86064	11.3369	6.45614	3.1902	9.72208	7.41587	7.02912	-0.0772719	OK	-0.249757	0.65795	0.77802	no
AT1G11070	Chr1:3690211-3693648	0.115929	0	0.305359	0.0232824	0	0.0946177	0	0	0	0.0987576	0	0.271895	0.153007	0	0.378744	0.131477	0	0.332788	0.0464039	0.127747	1.46098	NOTEST	0	1	1	no
AT1G11080	Chr1:3694671-3698013	3.81886	1.24321	6.3945	2.79001	0.78476	4.79526	1.7376	0.319587	3.15561	4.79792	1.83138	7.76445	4.18178	1.49023	6.87334	7.60214	3.42887	11.7754	2.78215	5.52728	0.990367	OK	2.36901	0.00025	0.00147497	yes
AT1G11090	Chr1:3702607-3709302	15.7138	7.27935	24.1482	12.5958	5.34251	19.8491	14.5322	6.45383	22.6106	13.6558	5.99591	21.3157	13.0151	5.39521	20.6349	13.1772	5.50524	20.8493	14.2806	13.2827	-0.104507	OK	-0.298837	0.60215	0.735515	no
AT1G11100	Chr1:3702607-3709302	0.117837	0	0.488184	0.278706	0	0.816026	0.230171	0	0.731654	0.349308	0	0.98689	0.314404	0	0.893933	0.386417	0	1.12237	0.208905	0.350043	0.744686	NOTEST	0	1	1	no
AT1G11110	Chr1:3710207-3712503	0	0	0	0	0	0	0	0	0	0	0	0	0	0	0	0	0	0	0	0	0	NOTEST	0	1	1	no
AT1G11112	Chr1:3712998-3713735	4.69659	0.619912	8.77327	4.346	0.515169	8.17684	3.8189	0.0758576	7.56195	4.46814	0.591633	8.34464	4.60107	0.603714	8.59842	6.37824	1.32659	11.4299	4.28717	5.14915	0.26431	OK	0.466818	0.4201	0.578036	no
AT1G11120	Chr1:3715183-3717320	14.1082	3.19419	25.0221	13.6629	3.05911	24.2668	11.4879	2.51871	20.4571	14.9447	4.26245	25.627	9.42467	1.63319	17.2161	8.19654	1.21995	15.1731	13.0863	10.8553	-0.269659	OK	-0.539193	0.34105	0.499871	no
AT1G11125	Chr1:3718782-3719711	2.01051	0	4.02676	1.9523	0	3.91797	2.65167	0.0733232	5.23001	2.8094	0.271868	5.34693	3.08888	0.341274	5.83648	3.58623	0.491092	6.68136	2.20482	3.1615	0.519945	OK	0.847818	0.14185	0.265692	no
AT1G11130	Chr1:3722856-3727450	9.12174	4.71693	13.5265	9.31779	4.83674	13.7988	10.04	5.25352	14.8264	9.7238	5.06731	14.3803	8.14632	4.1313	12.1613	7.90649	4.00709	11.8059	9.49317	8.5922	-0.143862	OK	-0.477571	0.3994	0.559129	no
AT1G11145	Chr1:3727531-3728166	0	0	0	0	0	0	0	0	0	0	0	0	0	0	0	0	0	0	0	0	0	NOTEST	0	1	1	no
AT1G11150	Chr1:3728970-3731624	0	0	0	0	0	0	0	0	0	0	0	0	0	0	0	0	0	0	0	0	0	NOTEST	0	1	1	no
AT1G11160	Chr1:3733138-3739842	0.802159	0.14178	1.46254	1.1439	0.29372	1.99408	1.18954	0.312931	2.06614	1.43561	0.433678	2.43754	0.867184	0.170776	1.56359	1.05679	0.252882	1.86069	1.0452	1.11986	0.0995408	OK	0.204738	0.7157	0.819134	no
AT1G11170	Chr1:3740764-3744675	1.42994	0.188233	2.67165	2.05132	0.40183	3.7008	0.820116	0	1.66523	1.08516	0	2.17921	1.06974	0	2.15111	1.55626	0.223848	2.88866	1.43379	1.23705	-0.21293	OK	-0.360801	0.5276	0.675403	no
AT1G11175	Chr1:3744857-3745655	54.4144	29.0711	79.7578	59.0333	31.7643	86.3024	51.2538	27.232	75.2755	49.7879	26.4496	73.1262	52.1674	27.7055	76.6293	48.9722	25.8469	72.0975	54.9005	50.3092	-0.125998	OK	-0.435553	0.44955	0.605869	no
AT1G11180	Chr1:3745773-3748521	12.7344	5.52165	19.9471	11.7623	4.91674	18.6078	10.2094	3.96655	16.4522	12.8487	5.61708	20.0803	14.8149	6.71767	22.9121	16.0664	7.30126	24.8315	11.5687	14.5767	0.333435	OK	0.951962	0.094	0.195421	no
AT1G11185	Chr1:3749509-3750035	4.18363	0	8.84866	2.8122	0	6.04331	2.44406	0	5.37414	1.76462	0	4.20254	2.03197	0	4.57283	3.1845	0	6.71608	3.14663	2.32703	-0.435316	OK	-0.543417	0.34655	0.505692	no
AT1G11190	Chr1:3750065-3752780	0.419152	0	1.00085	0.251462	0	0.659148	0.0771152	0	0.295622	0	0	0	0	0	0	0.212446	0	0.588056	0.249243	0.0708152	-1.81542	NOTEST	0	1	1	no
AT1G11200	Chr1:3753364-3755641	17.1788	8.13331	26.2243	10.1247	4.06498	16.1843	14.3086	6.48307	22.1341	9.52514	3.77819	15.2721	12.4413	5.3654	19.5172	15.928	7.45846	24.3976	13.8707	12.6315	-0.135014	OK	-0.386425	0.5039	0.655595	no
AT1G11210	Chr1:3755676-3756998	19.8632	9.84581	29.8806	28.2009	14.8841	41.5177	23.6722	12.1436	35.2008	19.2559	9.55948	28.9523	25.3827	13.2008	37.5646	18.42	9.04371	27.7963	23.9121	21.0195	-0.186013	OK	-0.607151	0.2849	0.439613	no
AT1G11220	Chr1:3759861-3761165	0.710971	0	1.59363	1.52078	0	3.06898	1.11993	0	2.36104	2.28853	0.221463	4.35559	0.800427	0	1.77063	1.88249	0.0765357	3.68844	1.11723	1.65715	0.568777	OK	0.7901	0.1707	0.304716	no
AT1G11230	Chr1:3763267-3764483	0	0	0	0	0	0	0	0	0	0	0	0	0	0	0	0	0	0	0	0	0	NOTEST	0	1	1	no
AT1G11240	Chr1:3766753-3768294	66.8082	36.6256	96.9907	94.9939	52.3293	137.658	69.2217	38.072	100.371	120.223	66.3747	174.072	96.8156	53.3303	140.301	96.2209	53.0058	139.436	77.0079	104.42	0.439318	OK	1.58781	0.0057	0.02089	no
AT1G11250	Chr1:3768723-3769706	0	0	0	0	0	0	0	0	0	0	0	0	0	0	0	0.110494	0	0.44886	0	0.0368312	inf	NOTEST	0	1	1	no
AT1G11260	Chr1:3777327-3780337	47.001	25.9667	68.0353	63.0544	34.3623	91.7464	63.8299	34.7656	92.8942	211.064	103.49	318.639	240.371	118.855	361.887	217.615	107.19	328.04	57.9618	223.017	1.94398	OK	6.8024	5e-05	0.000348282	yes
AT1G11265	Chr1:3780428-3786990	0.0227367	0	0.168667	0	0	0	0	0	0	0	0	0	0	0	0	0	0	0	0.00757891	0	#NAME?	NOTEST	0	1	1	no
AT1G11270	Chr1:3780428-3786990	8.09062	3.2704	12.9108	7.37042	2.89851	11.8423	6.76538	2.5783	10.9525	6.31117	2.2628	10.3595	7.91353	3.19833	12.6287	6.27278	2.3209	10.2247	7.4088	6.83249	-0.116829	OK	-0.306049	0.59025	0.726201	no
AT1G11280	Chr1:3787333-3790876	10.9299	5.71796	16.1418	11.521	6.0251	17.017	11.2801	5.85178	16.7085	18.88	10.3931	27.3669	16.3119	8.79805	23.8258	15.5498	8.30858	22.791	11.2437	16.9139	0.589096	OK	2.05896	0.0003	0.00172885	yes
AT1G11290	Chr1:3791453-3793883	3.13078	1.09324	5.16831	3.41411	1.25524	5.57297	3.10729	1.06858	5.146	2.42993	0.747616	4.11224	2.66736	0.802153	4.53257	2.7974	0.935304	4.65949	3.21739	2.63156	-0.289971	OK	-0.694603	0.23055	0.378417	no
AT1G11300	Chr1:3794237-3800719	5.14205	2.67806	7.60605	6.52099	3.49895	9.54303	5.95363	3.16327	8.74399	3.85938	1.91283	5.80593	4.85035	2.50023	7.20047	5.07328	2.63137	7.5152	5.87223	4.59434	-0.354051	OK	-1.18566	0.03925	0.0983911	no
AT1G11310	Chr1:3800737-3804185	95.572	50.2664	140.878	90.4181	48.0824	132.754	84.3089	45.1261	123.492	55.9049	30.3144	81.4954	62.9417	33.8012	92.0823	64.1407	34.6621	93.6192	90.0997	60.9958	-0.562813	OK	-2.04232	0.00035	0.00196651	yes
AT1G11320	Chr1:3807127-3808875	4.6877	1.55369	7.8217	4.46659	1.33214	7.60104	4.07006	1.23901	6.9011	5.17146	1.78915	8.55378	4.8947	1.65464	8.13476	4.42379	1.33455	7.51304	4.40811	4.82999	0.131857	OK	0.312746	0.58385	0.721841	no
AT1G11330	Chr1:3810092-3813607	17.8349	9.7016	25.9683	15.0635	8.13855	21.9885	18.8632	10.3401	27.3864	5.16761	2.39677	7.93846	7.89949	4.00922	11.7898	8.88852	4.53586	13.2412	17.2539	7.31854	-1.23729	OK	-4.17921	5e-05	0.000348282	yes
AT1G11340	Chr1:3814115-3817420	0.70398	0.0145406	1.39342	0.594001	0.00901188	1.17899	1.29912	0.262029	2.33621	0.225146	0	0.536197	0.418224	0	0.879812	0.239644	0	0.536893	0.8657	0.294338	-1.55639	OK	-2.13896	0.0011	0.00529798	yes
AT1G11350	Chr1:3817590-3820805	19.2454	10.5802	27.9106	24.1836	13.3218	35.0455	22.2211	12.2274	32.2149	15.471	8.41473	22.5273	19.6891	10.8238	28.5543	17.1949	9.43035	24.9594	21.8834	17.4516	-0.326473	OK	-1.17815	0.0391	0.0980933	no
AT1G11360	Chr1:3821442-3823088	32.9741	17.8662	48.0819	36.2124	19.6263	52.7985	33.0686	17.9232	48.214	40.9071	22.3672	59.4469	40.1975	21.792	58.603	36.7532	19.8935	53.6129	34.085	39.2859	0.204874	OK	0.725997	0.20635	0.350219	no
AT1G11362	Chr1:3824509-3825196	0	0	0	0	0	0	0	0	0	0.234973	0	0.817552	0	0	0	0.16059	0	0.652369	0	0.131855	inf	NOTEST	0	1	1	no
AT1G11370	Chr1:3828097-3830945	0	0	0	0	0	0	0.126548	0	0.485123	0	0	0	0	0	0	0.2313	0	0.665053	0.0421826	0.0771001	0.870084	NOTEST	0	1	1	no
AT1G11380	Chr1:3832622-3834191	19.4867	9.38271	29.5907	21.55	10.6777	32.4223	22.5913	11.3042	33.8784	53.4431	29.3797	77.5065	49.1289	26.9939	71.2639	39.5791	21.3256	57.8325	21.2093	47.3837	1.15969	OK	3.87978	5e-05	0.000348282	yes
AT1G11390	Chr1:3834458-3837629	7.75074	3.76073	11.7408	8.20707	4.05019	12.364	8.17666	4.04069	12.3126	9.21845	4.65826	13.7786	10.1413	5.18873	15.0939	9.69356	4.95048	14.4367	8.04483	9.68444	0.267607	OK	0.86112	0.1305	0.24959	no
AT1G11400	Chr1:3837820-3840207	32.4558	17.2219	47.6897	43.0291	23.238	62.8202	36.3945	19.6009	53.1881	57.3052	31.3147	83.2958	51.3133	28.1748	74.4518	54.9825	29.8565	80.1086	37.2931	54.5337	0.548238	OK	1.91596	0.001	0.00487992	yes
AT1G11410	Chr1:3841285-3844432	10.4685	5.46164	15.4754	8.46926	4.29189	12.6466	8.21842	4.1394	12.2974	1.81571	0.467285	3.16413	2.21356	0.681685	3.74543	2.77829	0.960667	4.59592	9.05207	2.26919	-1.99607	OK	-5.2983	5e-05	0.000348282	yes
AT1G11420	Chr1:3844580-3846872	1.65241	0.220902	3.08392	2.78328	0.726966	4.8396	3.55315	1.08102	6.02528	2.52009	0.63741	4.40277	2.23261	0.447473	4.01774	1.91605	0.368069	3.46404	2.66295	2.22292	-0.260571	OK	-0.534669	0.34725	0.506165	no
AT1G11430	Chr1:3847242-3849162	153.502	83.4594	223.545	125.015	68.0341	181.995	139.872	76.3064	203.437	254.816	133.622	376.009	197.449	105.623	289.276	192.89	103.187	282.592	139.463	215.052	0.624801	OK	2.26458	0.0001	0.000652909	yes
AT1G11440	Chr1:3849359-3850662	15.5758	7.37442	23.7772	15.7078	7.58529	23.8303	15.6806	7.58266	23.7786	10.7885	4.6798	16.8972	7.96523	3.01966	12.9108	9.37199	3.83142	14.9125	15.6548	9.37523	-0.739674	OK	-2.14849	0.0001	0.000652909	yes
AT1G11450	Chr1:3853242-3855385	0.683442	0	1.52892	0.782521	0	1.74952	0.6294	0	1.41814	0	0	0	0	0	0	0.275064	0	0.780909	0.698454	0.0916879	-2.92936	NOTEST	0	1	1	no
AT1G11460	Chr1:3857004-3859268	0.111901	0	0.40511	0	0	0	0	0	0	0	0	0	0	0	0	0	0	0	0.0373004	0	#NAME?	NOTEST	0	1	1	no
AT1G11470	Chr1:3859661-3860604	0	0	0	0	0	0	0	0	0	0	0	0	0	0	0	0	0	0	0	0	0	NOTEST	0	1	1	no
AT1G11475	Chr1:3862398-3864030	125.843	68.8053	182.881	70.6117	36.3771	104.846	127.396	69.8628	184.929	189.864	104.76	274.967	135.463	74.4896	196.437	129.668	71.3182	188.017	107.95	151.665	0.490522	OK	1.7196	0.00355	0.0142	no
AT1G11480	Chr1:3864152-3866969	33.9737	18.733	49.2144	42.5915	23.1272	62.0558	35.5551	19.6265	51.4837	40.113	22.1547	58.0714	41.6611	22.9668	60.3554	41.3187	22.7863	59.8512	37.3735	41.031	0.134699	OK	0.49298	0.3953	0.555671	no
AT1G11482	Chr1:3867404-3868870	0	0	0	0.0587894	0	0.238915	0.0901852	0	0.345726	0.12297	0	0.427854	0	0	0	0.0827117	0	0.336001	0.0496582	0.0685605	0.465346	NOTEST	0	1	1	no
AT1G11490	Chr1:3868883-3870065	0.100977	0	0.365562	0.120962	0	0.383029	0.278367	0	0.733756	0	0	0	0.298429	0	0.789584	0.170156	0	0.489246	0.166769	0.156195	-0.0944995	NOTEST	0	1	1	no
AT1G11500	Chr1:3870832-3871570	0.272347	0	0.985964	0	0	0	0.743413	0	1.95959	0	0	0	0	0	0	0.223961	0	0.9098	0.338587	0.0746536	-2.18124	NOTEST	0	1	1	no
AT1G11510	Chr1:3871777-3872836	0	0	0	0	0	0	0	0	0	0	0	0	0	0	0	0	0	0	0	0	0	NOTEST	0	1	1	no
AT1G11520	Chr1:3873028-3873619	0	0	0	0	0	0	0	0	0	0	0	0	0	0	0	0	0	0	0	0	0	NOTEST	0	1	1	no
AT1G11530	Chr1:3874436-3877155	150.481	82.8053	218.157	105.664	57.142	154.186	110.734	60.7015	160.767	116.69	64.1512	169.229	115.54	63.4954	167.584	124.959	68.6951	181.224	122.293	119.063	-0.038617	OK	-0.138873	0.8105	0.883708	no
AT1G11540	Chr1:3874436-3877155	0.0802681	0	1.00903	0.192685	0	1.40977	0	0	0	0	0	0	0.0792011	0	0.888746	0	0	0	0.0909845	0.0264004	-1.78506	NOTEST	0	1	1	no
AT1G11545	Chr1:3878549-3880361	41.6726	22.4744	60.8707	46.7954	25.6658	67.925	29.3742	15.366	43.3824	67.8267	37.3724	98.281	68.6337	37.8089	99.4585	62.3196	34.316	90.3233	39.2807	66.26	0.754317	OK	2.69282	5e-05	0.000348282	yes
AT1G11550	Chr1:3881528-3881608	0	0	0	0	0	0	0	0	0	0	0	0	0	0	0	0	0	0	0	0	0	NOTEST	0	1	1	no
AT1G11560	Chr1:3881787-3882819	0	0	0	0	0	0	0	0	0	0	0	0	0	0	0	0.0920289	0	0.37385	0	0.0306763	inf	NOTEST	0	1	1	no
AT1G11570	Chr1:3883279-3883956	0.896507	0	2.62535	0	0	0	0.536078	0	1.95032	1.72222	0	4.37734	1.46376	0	3.93325	0.407764	0	1.69584	0.477528	1.19791	1.32687	OK	0.750638	0.2911	0.446694	no
AT1G11572	Chr1:3884355-3884952	0.241138	0	0.872981	0.570253	0	1.54697	0	0	0	0	0	0	0	0	0	0	0	0	0.270464	0	#NAME?	NOTEST	0	1	1	no
AT1G11580	Chr1:3888689-3890811	13.4165	6.83943	19.9936	16.2725	8.54763	23.9974	14.0274	7.17593	20.8788	4.72092	1.77212	7.66972	6.23974	2.54887	9.9306	6.70607	2.86792	10.5442	14.5721	5.88891	-1.30714	OK	-3.8653	5e-05	0.000348282	yes
AT1G11590	Chr1:3892579-3894677	0	0	0	0.0360685	0	0.146579	0	0	0	0	0	0	0	0	0	0	0	0	0.0120228	0	#NAME?	NOTEST	0	1	1	no
AT1G11592	Chr1:3895178-3896934	12.2495	5.07473	19.4243	13.226	5.6685	20.7836	15.5694	7.0291	24.1096	23.434	11.6207	35.2473	14.8683	6.63161	23.105	19.6504	9.49538	29.8054	13.6816	19.3176	0.497674	OK	1.47165	0.0105	0.0343133	no
AT1G11593	Chr1:3898001-3898609	0	0	0	0	0	0	0	0	0	0	0	0	0	0	0	0	0	0	0	0	0	NOTEST	0	1	1	no
AT1G11595	Chr1:3898630-3899699	0	0	0	0	0	0	0	0	0	0	0	0	0	0	0	0	0	0	0	0	0	NOTEST	0	1	1	no
AT1G11600	Chr1:3902011-3903782	4.47621	1.56306	7.38936	7.02046	2.97638	11.0645	7.98822	3.45668	12.5198	5.61395	2.20472	9.02318	5.09686	1.91106	8.28265	5.43104	2.09312	8.76896	6.49496	5.38062	-0.27155	OK	-0.717781	0.2164	0.361837	no
AT1G11608	Chr1:3905578-3906818	0	0	0	0	0	0	0	0	0	0	0	0	0	0	0	0	0	0	0	0	0	NOTEST	0	1	1	no
AT1G11610	Chr1:3906861-3909338	0	0	0	0	0	0	0	0	0	0	0	0	0	0	0	0	0	0	0	0	0	NOTEST	0	1	1	no
AT1G11620	Chr1:3910832-3911924	0	0	0	0	0	0	0	0	0	0	0	0	0	0	0	0	0	0	0	0	0	NOTEST	0	1	1	no
AT1G11630	Chr1:3912901-3914407	10.4117	4.7204	16.103	15.8853	7.96962	23.8009	11.1636	5.16141	17.1659	20.1081	10.5324	29.6838	18.5358	9.55472	27.5168	15.4856	7.75293	23.2182	12.4869	18.0432	0.531039	OK	1.67463	0.0041	0.0159665	no
AT1G11640	Chr1:3914628-3914700	0	0	0	0	0	0	0	0	0	0	0	0	0	0	0	0	0	0	0	0	0	NOTEST	0	1	1	no
AT1G11650	Chr1:3914773-3918176	203.554	103.601	303.508	190.126	96.3631	283.89	187.529	95.5802	279.478	222.034	112.548	331.52	200.828	102.588	299.068	194.861	99.6144	290.108	193.737	205.908	0.0879025	OK	0.304709	0.59705	0.731465	no
AT1G11655	Chr1:3919271-3919774	0	0	0	0	0	0	0	0	0	0	0	0	0	0	0	0	0	0	0	0	0	NOTEST	0	1	1	no
AT1G11660	Chr1:3920542-3924555	13.0361	6.99836	19.0738	16.0417	8.72529	23.3581	13.3412	7.15797	19.5245	14.2414	7.68064	20.8022	15.0392	8.18257	21.8958	16.0941	8.75341	23.4348	14.1397	15.1249	0.0971767	OK	0.341537	0.55175	0.696512	no
AT1G11670	Chr1:3928161-3931576	3.72418	1.27128	6.17709	4.96729	1.88216	8.05242	5.10316	2.00632	8.2	3.77961	1.3054	6.25381	3.58362	1.19921	5.96803	4.18762	1.4486	6.92663	4.59821	3.85028	-0.256109	OK	-0.636892	0.27455	0.428375	no
AT1G11680	Chr1:3938500-3940754	59.4521	32.6743	86.2298	51.9608	28.5686	75.353	56.2464	30.8784	81.6143	53.8917	29.5912	78.1921	56.7849	30.9391	82.6308	57.1975	31.1752	83.2197	55.8864	55.958	0.00184781	OK	0.00681531	0.99055	0.993025	no
AT1G11684	Chr1:3941102-3941300	0	0	0	0	0	0	0	0	0	0	0	0	0	0	0	0	0	0	0	0	0	NOTEST	0	1	1	no
AT1G11690	Chr1:3941468-3942212	0	0	0	0	0	0	0	0	0	0	0	0	0	0	0	0	0	0	0	0	0	NOTEST	0	1	1	no
AT1G11700	Chr1:3945736-3946613	42.2571	22.2229	62.2912	33.5011	17.0209	49.9814	26.0384	12.5913	39.4855	16.6535	7.11854	26.1885	15.0852	6.13741	24.0331	16.0569	6.54129	25.5725	33.9322	15.9319	-1.09074	OK	-3.24939	5e-05	0.000348282	yes
AT1G11710	Chr1:3948713-3951359	1.15443	0.199745	2.10911	1.6958	0.435431	2.95617	1.73083	0.449755	3.01191	2.49143	0.825875	4.15699	1.82161	0.472742	3.17047	1.81116	0.47207	3.15025	1.52702	2.0414	0.418839	OK	0.886093	0.1183	0.232071	no
AT1G11720	Chr1:3951552-3957044	22.4637	12.4243	32.503	20.6969	11.4178	29.9761	21.1281	11.6672	30.5889	16.2036	8.91406	23.4931	17.1928	9.4769	24.9087	17.9112	9.89943	25.9231	21.4296	17.1025	-0.325391	OK	-1.19606	0.0359	0.0918121	no
AT1G11730	Chr1:3957472-3960113	3.03052	0.524354	5.53668	1.75947	0.0619147	3.45703	3.65645	0.788411	6.52449	2.25744	0.245096	4.26978	2.14685	0.191573	4.10212	2.31618	0.255297	4.37707	2.81548	2.24016	-0.329781	OK	-0.576126	0.31695	0.474846	no
AT1G11735	Chr1:3961347-3961464	0	0	0	0	0	0	0	0	0	0	0	0	0	0	0	0	0	0	0	0	0	NOTEST	0	1	1	no
AT1G11740	Chr1:3963053-3966824	0.797757	0.0221702	1.57334	0.827338	0.0291135	1.62556	0.245222	0	0.590547	1.46969	0.26953	2.66986	1.84178	0.377942	3.30563	1.92092	0.459662	3.38217	0.623439	1.74413	1.48419	OK	2.41563	0.00025	0.00147497	yes
AT1G11750	Chr1:3967475-3971840	144.691	72.974	216.407	137.535	69.9986	205.071	132.01	67.078	196.942	191.055	95.1785	286.931	149.626	75.9826	223.27	150.635	75.9777	225.292	138.079	163.772	0.246199	OK	0.836971	0.14135	0.264966	no
AT1G11755	Chr1:3967475-3971840	16.21	0	39.5133	12.8764	0	36.6133	14.2575	0	42.2293	14.9275	0	40.8762	14.1921	0	39.8778	15.6502	0	45.9835	14.448	14.9233	0.0466995	OK	0.0498149	0.93295	0.959824	no
AT1G11760	Chr1:3972031-3973286	22.3824	10.1632	34.6015	22.3697	10.1807	34.5586	21.9515	9.90598	33.997	27.4748	13.3253	41.6242	22.9595	10.3844	35.5347	25.9019	12.2691	39.5348	22.2345	25.4454	0.194603	OK	0.584763	0.3074	0.464115	no
AT1G11765	Chr1:3973874-3974509	0	0	0	0	0	0	0	0	0	0	0	0	0	0	0	0	0	0	0	0	0	NOTEST	0	1	1	no
AT1G11770	Chr1:3975678-3979195	0	0	0	0	0	0	0	0	0	0	0	0	0.0586762	0	0.535972	0	0	0	0	0.0195587	inf	NOTEST	0	1	1	no
AT1G11780	Chr1:3975678-3979195	11.6689	5.76498	17.5727	10.7267	5.10109	16.3523	10.2513	4.91078	15.5918	16.4963	8.66194	24.3307	15.1485	7.6545	22.6425	13.5102	6.86448	20.1558	10.8823	15.0517	0.467942	OK	1.50086	0.0095	0.0316208	no
AT1G11785	Chr1:3979861-3980956	0	0	0	2.46729	0	5.48849	1.91035	0	4.60052	0.409617	0	1.4252	0.680194	0	1.94955	1.431	0	3.48641	1.45921	0.840269	-0.796268	OK	-0.715489	0.27965	0.433713	no
AT1G11790	Chr1:3981247-3985215	24.1886	13.0465	35.3307	15.7478	8.04365	23.4519	21.8428	11.7269	31.9587	24.8384	13.5035	36.1733	20.5826	10.8194	30.3458	25.9925	13.9926	37.9924	20.5931	23.8045	0.209075	OK	0.723766	0.20365	0.346886	no
AT1G11800	Chr1:3985224-3987290	9.85632	4.47184	15.2408	8.18463	3.55083	12.8184	9.53334	4.30207	14.7646	7.73421	3.30599	12.1624	8.15665	3.51712	12.7962	8.51092	3.68463	13.3372	9.19143	8.13393	-0.176337	OK	-0.506983	0.37725	0.537268	no
AT1G11803	Chr1:3987754-3988030	0	0	0	0	0	0	0	0	0	0	0	0	0	0	0	0	0	0	0	0	0	NOTEST	0	1	1	no
AT1G11806	Chr1:3988345-3989398	0	0	0	0	0	0	0	0	0	0	0	0	0	0	0	0	0	0	0	0	0	NOTEST	0	1	1	no
AT1G11810	Chr1:3989762-3993598	0.0814855	0	1.08278	0.0488962	0	0.767263	0	0	0	0	0	0	0.0803893	0	1.24233	0	0	0	0.0434606	0.0267964	-0.697666	NOTEST	0	1	1	no
AT1G11820	Chr1:3989762-3993598	37.9706	20.9169	55.0242	32.2433	17.7346	46.7521	39.098	21.5505	56.6454	50.215	27.0722	73.3578	52.273	28.3492	76.1967	48.9409	26.4098	71.4721	36.4373	50.4763	0.47019	OK	1.72917	0.0025	0.0105909	no
AT1G11840	Chr1:3995168-3997907	247.934	122.796	373.071	211.292	107.741	314.843	272.214	133.531	410.898	144.064	75.658	212.469	151.816	79.4	224.233	144.426	75.5829	213.269	243.813	146.769	-0.732231	OK	-2.53998	5e-05	0.000348282	yes
AT1G11850	Chr1:3999198-3999876	78.0028	39.7756	116.23	34.2747	14.2491	54.3004	68.2766	33.6288	102.924	52.7304	24.8412	80.6195	52.7044	25.1387	80.27	54.8652	26.272	83.4584	60.1847	53.4333	-0.171658	OK	-0.51452	0.37005	0.529533	no
AT1G11860	Chr1:4001112-4003442	1120.78	477.311	1764.25	648.396	293.954	1002.84	849.701	359.992	1339.41	615.963	283.026	948.9	731.672	332.12	1131.22	739.724	335.259	1144.19	872.96	695.786	-0.32727	OK	-0.941697	0.1016	0.2072	no
AT1G11870	Chr1:4003845-4006739	27.3199	14.9889	39.6509	21.3729	11.4925	31.2534	23.4624	12.6916	34.2332	29.2692	16.1098	42.4286	26.3693	14.4384	38.3002	26.5848	14.4594	38.7102	24.0517	27.4078	0.188444	OK	0.677687	0.24225	0.391319	no
AT1G11880	Chr1:4007704-4010433	7.04128	2.99642	11.0862	4.60797	1.60522	7.61072	6.12503	2.47758	9.77248	6.44054	2.63439	10.2467	6.01388	2.41414	9.61361	5.54298	2.11128	8.97467	5.92476	5.99913	0.0179964	OK	0.0479679	0.9328	0.959824	no
AT1G11890	Chr1:4010778-4014681	53.2606	28.1212	78.4	43.1403	22.6936	63.5869	41.9488	22.0234	61.8743	56.8946	30.2731	83.516	55.0655	28.8671	81.264	56.3243	29.8722	82.7763	46.1166	56.0948	0.282582	OK	0.980179	0.0849	0.18091	no
AT1G11900	Chr1:4010778-4014681	4.69434	0	13.8421	2.86868	0	7.82165	3.15441	0	8.88221	4.19656	0	11.7667	4.18335	0	11.8809	3.96163	0	11.0451	3.57248	4.11385	0.203562	OK	0.198607	0.73085	0.829276	no
AT1G11905	Chr1:4014846-4016540	18.2395	8.63013	27.8488	16.6012	7.62808	25.5744	22.2081	10.9545	33.4616	21.692	10.7513	32.6327	20.7629	10.1669	31.359	19.55	9.38583	29.7142	19.0163	20.6683	0.120185	OK	0.37337	0.5063	0.657286	no
AT1G11910	Chr1:4016783-4020983	372.683	177.115	568.252	244.52	120.37	368.67	292.835	141.77	443.9	204.106	100.25	307.962	219.136	107.611	330.661	220.925	108.609	333.242	303.346	214.723	-0.498491	OK	-1.63639	0.00475	0.0180358	no
AT1G11915	Chr1:4021824-4023292	0.269986	0	0.711146	0.269797	0	0.70721	0.248263	0	0.654404	0.113078	0	0.393438	0.709862	0	1.57029	0.531662	0	1.27579	0.262682	0.451534	0.781518	NOTEST	0	1	1	no
AT1G11920	Chr1:4023666-4025097	0.0947037	0	0.342851	0	0	0	0	0	0	0	0	0	0	0	0	0	0	0	0.0315679	0	#NAME?	NOTEST	0	1	1	no
AT1G11925	Chr1:4025929-4026732	0.153656	0	0.556273	0	0	0	0	0	0	0	0	0	0	0	0	0	0	0	0.0512187	0	#NAME?	NOTEST	0	1	1	no
AT1G11930	Chr1:4028691-4030584	90.0982	49.6133	130.583	82.7254	45.81	119.641	91.8844	49.8473	133.922	63.6615	35.0531	92.2699	71.1491	39.2226	103.076	73.2272	40.4001	106.054	88.236	69.346	-0.347556	OK	-1.28031	0.0251	0.0690827	no
AT1G11940	Chr1:4031573-4034078	7.63482	3.09075	12.1789	7.57374	3.06345	12.084	8.38354	3.41496	13.3521	8.14977	3.40859	12.8909	8.85345	3.78971	13.9172	9.90203	4.38858	15.4155	7.86403	8.96842	0.189583	OK	0.525666	0.36255	0.522169	no
AT1G11950	Chr1:4034586-4038758	3.32527	1.32156	5.32898	3.14205	1.20442	5.07967	3.51145	1.41783	5.60508	3.23481	1.26885	5.20076	2.75498	1.01194	4.49801	3.78415	1.58236	5.98595	3.32626	3.25798	-0.0299225	OK	-0.0794214	0.8946	0.937716	no
AT1G11960	Chr1:4039710-4043880	4.59103	1.9629	7.21915	6.83059	3.22714	10.434	7.04888	3.41959	10.6782	4.44979	1.89639	7.00319	5.68191	2.57933	8.78448	7.69134	3.79034	11.5923	6.15683	5.94101	-0.0514792	OK	-0.153711	0.78945	0.869502	no
AT1G11970	Chr1:4044369-4044669	0	0	0	0	0	0	0	0	0	0	0	0	0	0	0	0	0	0	0	0	0	NOTEST	0	1	1	no
AT1G11980	Chr1:4045618-4045855	0	0	0	0	0	0	0	0	0	0	0	0	0	0	0	0	0	0	0	0	0	NOTEST	0	1	1	no
AT1G11990	Chr1:4046245-4049060	0.226348	0	0.55832	0.170179	0	0.446085	0.104286	0	0.313232	0	0	0	0	0	0	0.0960005	0	0.276028	0.166938	0.0320002	-2.38316	NOTEST	0	1	1	no
AT1G12000	Chr1:4049895-4053835	39.0753	21.594	56.5565	28.228	15.5209	40.9352	37.2499	20.5618	53.9379	54.1327	29.4993	78.766	37.5292	20.72	54.3384	35.6467	19.6599	51.6335	34.8511	42.4362	0.284093	OK	1.0305	0.07575	0.165298	no
AT1G12010	Chr1:4056206-4057933	0.246964	0	0.650507	0	0	0	0.151468	0	0.45495	0	0	0	0.0812143	0	0.295551	0.0695564	0	0.28256	0.132811	0.0502569	-1.40198	NOTEST	0	1	1	no
AT1G12013	Chr1:4058286-4058416	0	0	0	0	0	0	0	0	0	0	0	0	0	0	0	0	0	0	0	0	0	NOTEST	0	1	1	no
AT1G12015	Chr1:4058486-4058576	0	0	0	0	0	0	0	0	0	0	0	0	0	0	0	0	0	0	0	0	0	NOTEST	0	1	1	no
AT1G12020	Chr1:4062461-4063337	18.644	8.07721	29.2108	21.1229	9.60254	32.6433	18.2178	7.90969	28.5258	37.2317	19.339	55.1244	28.3454	13.9296	42.7612	27.9431	13.7193	42.1669	19.3282	31.1734	0.689606	OK	2.08956	0.00035	0.00196651	yes
AT1G12030	Chr1:4064666-4066341	0.344579	0	0.907625	1.03059	0	2.22142	0.632726	0	1.52374	0.286326	0	0.788302	1.13032	0	2.41339	0.0965715	0	0.392304	0.6693	0.504406	-0.408066	NOTEST	0	1	1	no
AT1G12040	Chr1:4070123-4072567	0.27565	0	0.617865	0.355859	0	0.767045	0.108975	0	0.28725	0.0503065	0	0.175033	0.0389778	0	0.141846	0.133964	0	0.339084	0.246828	0.0744161	-1.72982	NOTEST	0	1	1	no
AT1G12050	Chr1:4072751-4076207	44.5479	24.5555	64.5403	41.6853	22.9634	60.4072	40.7052	22.4218	58.9885	26.1496	14.2229	38.0763	33.3905	18.356	48.425	29.2082	16.0246	42.3919	42.3128	29.5828	-0.516337	OK	-1.87353	0.0009	0.0044495	yes
AT1G12060	Chr1:4076333-4076981	11.4206	3.23849	19.6028	12.2868	3.70577	20.8678	11.1966	2.86742	19.5258	19.4383	7.35636	31.5202	19.0094	7.0996	30.9191	15.9529	5.55631	26.3495	11.6347	18.1335	0.640227	OK	1.5055	0.00955	0.0317257	no
AT1G12064	Chr1:4077497-4078095	0	0	0	0.142182	0	0.577816	0	0	0	0	0	0	0.234471	0	0.853275	0	0	0	0.0473941	0.0781569	0.721667	NOTEST	0	1	1	no
AT1G12070	Chr1:4078912-4080106	0	0	0	0.118619	0	0.482058	0	0	0	0	0	0	0	0	0	0.331904	0	0.954316	0.0395398	0.110635	1.48443	NOTEST	0	1	1	no
AT1G12080	Chr1:4084161-4085045	207.212	113.791	300.634	198.35	108.731	287.969	174.09	95.5054	252.674	188.279	103.381	273.177	262.104	141.93	382.277	256.133	138.948	373.317	193.217	235.505	0.285535	OK	1.04197	0.06845	0.152763	no
AT1G12090	Chr1:4089846-4090725	595.443	292.361	898.525	502.021	251.8	752.242	582.376	285.18	879.572	787.425	380.746	1194.1	796.252	384.775	1207.73	810.497	384.432	1236.56	559.947	798.058	0.511203	OK	1.69738	0.0032	0.0130491	no
AT1G12100	Chr1:4095245-4095845	0.507442	0	1.83707	1.17372	0	3.18404	2.74501	0	6.61055	7.46295	0.112943	14.813	3.90338	0	8.63469	4.48541	0	9.63394	1.47539	5.28391	1.84051	OK	1.75272	0.01325	0.0415296	no
AT1G12110	Chr1:4105232-4109545	18.3527	9.90522	26.8001	13.9434	7.30668	20.5801	16.3319	8.76913	23.8947	19.7789	10.7578	28.8	26.7599	14.7122	38.8076	25.7428	14.152	37.3337	16.2093	24.0939	0.571843	OK	2.01378	0.0005	0.00269448	yes
AT1G12120	Chr1:4114770-4117594	47.9598	26.3955	69.5241	61.1666	33.3354	88.9978	49.5727	27.2043	71.9411	54.475	29.9577	78.9923	53.8347	29.3538	78.3157	55.667	30.6687	80.6654	52.8997	54.6589	0.0471973	OK	0.173611	0.76195	0.851347	no
AT1G12130	Chr1:4118593-4120871	0	0	0	0	0	0	0	0	0	0	0	0	0	0	0	0	0	0	0	0	0	NOTEST	0	1	1	no
AT1G12140	Chr1:4121368-4125648	26.1472	13.8134	38.4809	20.4749	10.6047	30.3451	24.1357	12.7594	35.512	10.8428	4.909	16.7767	14.5449	7.12452	21.9653	15.7894	7.9114	23.6674	23.5859	13.7257	-0.781045	OK	-2.51152	5e-05	0.000348282	yes
AT1G12150	Chr1:4121368-4125648	0.970832	0	3.24511	0.858681	0	2.8077	1.31552	0	3.89589	0.942899	0	2.66892	0.790289	0	2.44589	0.823447	0	2.55329	1.04835	0.852212	-0.29883	OK	-0.213063	0.71135	0.81579	no
AT1G12160	Chr1:4126065-4128310	0.0624431	0	0.22606	0.187686	0	0.491976	0.0575179	0	0.220496	0	0	0	0	0	0	0.158761	0	0.439456	0.102549	0.0529204	-0.954419	NOTEST	0	1	1	no
AT1G12170	Chr1:4128606-4129701	0	0	0	0	0	0	0	0	0	0	0	0	0	0	0	0	0	0	0	0	0	NOTEST	0	1	1	no
AT1G12180	Chr1:4130420-4131137	0	0	0	0	0	0	0	0	0	0	0	0	0	0	0	0	0	0	0	0	0	NOTEST	0	1	1	no
AT1G12190	Chr1:4132966-4134094	0	0	0	0	0	0	0	0	0	0	0	0	0	0	0	0	0	0	0	0	0	NOTEST	0	1	1	no
AT1G12200	Chr1:4137532-4140028	9.12415	4.13666	14.1116	9.0955	4.11297	14.078	8.40575	3.6343	13.1772	3.27512	0.94694	5.60331	6.94065	2.84167	11.0396	7.17574	2.92327	11.4282	8.87513	5.79717	-0.61442	OK	-1.67858	0.0039	0.0153301	no
AT1G12210	Chr1:4140947-4143605	1.11281	0.136062	2.08955	1.70905	0.442711	2.9754	0.894256	0.100702	1.68781	0.229558	0	0.546704	0.319871	0	0.695065	0.519287	0	1.05256	1.23871	0.356238	-1.79792	OK	-2.64777	0.0002	0.00120717	yes
AT1G12211	Chr1:4143865-4144114	0	0	0	0	0	0	0	0	0	0	0	0	0	0	0	0	0	0	0	0	0	NOTEST	0	1	1	no
AT1G12220	Chr1:4144571-4147911	0	0	0	0	0	0	0	0	0	0	0	0	0	0	0	0	0	0	0	0	0	NOTEST	0	1	1	no
AT1G12230	Chr1:4147961-4151056	34.2403	18.8248	49.6558	29.0526	15.7992	42.3059	40.359	22.1929	58.5251	63.2988	34.7322	91.8653	49.1863	27.1128	71.2599	56.829	31.4491	82.209	34.5506	56.438	0.707956	OK	2.5603	5e-05	0.000348282	yes
AT1G12240	Chr1:4153651-4157644	41.2303	22.6983	59.7623	39.4382	21.7794	57.097	46.5127	25.3483	67.6772	22.9873	12.6381	33.3366	25.7735	14.1704	37.3766	29.3324	16.1576	42.5071	42.3937	26.0311	-0.703617	OK	-2.57128	5e-05	0.000348282	yes
AT1G12244	Chr1:4157653-4159046	18.8818	8.56509	29.1985	18.194	8.27162	28.1164	18.4039	8.35278	28.4549	23.5218	11.5497	35.4939	19.1524	8.68405	29.6208	15.8714	6.8648	24.8779	18.4932	19.5152	0.0776001	OK	0.23118	0.6858	0.798632	no
AT1G12250	Chr1:4159264-4161455	147.932	80.2269	215.637	83.6217	46.0667	121.177	109.541	60.3059	158.776	108.027	58.8409	157.212	92.4822	50.9396	134.025	104.266	56.9428	151.588	113.698	101.591	-0.16243	OK	-0.594191	0.30255	0.459035	no
AT1G12260	Chr1:4162831-4165852	0.265961	0	0.635059	0.320041	0	0.769137	0.1961	0	0.490778	0.135289	0	0.372473	0.262973	0	0.630436	0.180575	0	0.457065	0.2607	0.192946	-0.434196	NOTEST	0	1	1	no
AT1G12270	Chr1:4172074-4174775	21.6779	11.6728	31.683	30.0331	16.5127	43.5536	23.8668	13.0478	34.6859	34.5035	19.007	50	29.5217	16.2303	42.8131	28.0597	15.4255	40.6938	25.1926	30.6949	0.285	OK	1.02574	0.07435	0.162922	no
AT1G12280	Chr1:4174874-4177559	14.0584	7.58455	20.5323	12.9872	6.96617	19.0083	15.4609	8.40937	22.5123	7.03871	3.40607	10.6714	8.6118	4.3521	12.8715	9.99988	5.18861	14.8112	14.1688	8.55013	-0.728702	OK	-2.45086	5e-05	0.000348282	yes
AT1G12290	Chr1:4178358-4182593	2.18134	0.727621	3.63506	2.66685	0.980062	4.35365	2.32779	0.791766	3.86382	2.01324	0.639026	3.38746	1.88858	0.607628	3.16953	2.2323	0.741461	3.72315	2.392	2.04471	-0.226318	OK	-0.532002	0.3514	0.510517	no
AT1G12294	Chr1:4178358-4182593	0	0	0	0	0	0	0	0	0	0	0	0	0.0180767	0	11.9509	0	0	0	0	0.00602558	inf	NOTEST	0	1	1	no
AT1G12300	Chr1:4183065-4186124	1.04704	0.193083	1.90099	1.24405	0.261089	2.22701	1.70535	0.491958	2.91873	1.57812	0.40614	2.7501	1.34208	0.320665	2.3635	1.70465	0.49332	2.91598	1.33214	1.54162	0.210695	OK	0.440875	0.43855	0.595385	no
AT1G12310	Chr1:4187164-4188056	93.0652	51.2663	134.864	53.9901	29.3927	78.5875	89.1238	49.0929	129.155	105.626	58.3837	152.868	94.0682	51.8245	136.312	94.7341	52.2069	137.261	78.7264	98.1427	0.318034	OK	1.15178	0.0466	0.112855	no
AT1G12320	Chr1:4189354-4190342	23.3248	10.5805	36.0692	32.2947	16.1559	48.4335	19.001	8.24567	29.7563	13.5121	5.11361	21.9106	14.2787	5.59249	22.965	13.1372	4.9755	21.2989	24.8735	13.6427	-0.866482	OK	-2.40979	5e-05	0.000348282	yes
AT1G12330	Chr1:4194657-4196749	30.8941	16.9927	44.7954	24.5439	13.2113	35.8765	24.5631	13.2467	35.8795	31.5646	17.3554	45.7738	26.0457	14.0354	38.056	24.8363	13.5235	36.1491	26.667	27.4822	0.0434398	OK	0.153821	0.79415	0.872996	no
AT1G12340	Chr1:4197395-4198310	37.7236	17.7771	57.6701	40.5767	19.6824	61.4709	39.2421	19.0373	59.4469	45.0188	22.7883	67.2494	44.3753	22.0058	66.7447	51.4047	26.3397	76.4697	39.1808	46.9329	0.260454	OK	0.82687	0.149	0.275608	no
AT1G12350	Chr1:4198412-4200802	65.6579	36.241	95.0747	51.204	28.1677	74.2403	61.9347	34.1475	89.722	82.3599	45.231	119.489	64.3579	35.5128	93.2029	70.1272	38.7897	101.465	59.5989	72.2816	0.278344	OK	1.01969	0.07905	0.171152	no
AT1G12360	Chr1:4200875-4208951	41.9179	21.8133	62.0226	49.185	25.7334	72.6365	41.7478	22.0805	61.4151	36.5849	19.3742	53.7956	42.9808	22.809	63.1525	39.0711	20.9485	57.1937	44.2836	39.5456	-0.163255	OK	-0.57613	0.3149	0.472751	no
AT1G12370	Chr1:4200875-4208951	7.06323	0	20.6024	5.9421	0	16.1022	4.78671	0	13.0959	4.69876	0	12.3716	4.23009	0	12.1219	4.03093	0	11.3072	5.93068	4.31993	-0.457191	OK	-0.440597	0.45105	0.607437	no
AT1G12380	Chr1:4214261-4217132	5.83987	2.75294	8.92681	5.98668	2.84137	9.13199	7.70316	3.857	11.5493	2.74552	0.995234	4.4958	3.10402	1.18549	5.02254	3.34249	1.31338	5.37159	6.5099	3.06401	-1.08722	OK	-3.04868	5e-05	0.000348282	yes
AT1G12390	Chr1:4220099-4221774	1.94035	0	3.88625	2.68244	0.228949	5.13592	2.11465	0.0466781	4.18262	1.3576	0	2.83791	2.14711	0.0552144	4.23901	2.03728	0.0398914	4.03468	2.24581	1.84733	-0.281796	OK	-0.427856	0.4511	0.607437	no
AT1G12400	Chr1:4221862-4222837	0.704115	0	1.85465	0.138841	0	0.564236	0.427925	0	1.28532	0	0	0	0.45786	0	1.3123	0	0	0	0.423627	0.15262	-1.47285	NOTEST	0	1	1	no
AT1G12410	Chr1:4223029-4225124	119.572	65.2652	173.878	86.9997	48.1214	125.878	100.468	55.1298	145.806	141.716	76.6222	206.81	115.435	63.4772	167.393	121.757	66.4046	177.109	102.347	126.303	0.303421	OK	1.10989	0.05415	0.127218	no
AT1G12411	Chr1:4225320-4225482	0	0	0	0	0	0	0	0	0	0	0	0	0	0	0	0	0	0	0	0	0	NOTEST	0	1	1	no
AT1G12420	Chr1:4226361-4229138	8.5254	3.88493	13.1659	10.5489	5.12074	15.977	10.3281	4.99436	15.6619	4.15884	1.43882	6.87886	5.67258	2.27264	9.07253	5.9609	2.4261	9.4957	9.8008	5.26411	-0.89671	OK	-2.52699	5e-05	0.000348282	yes
AT1G12423	Chr1:4231026-4231146	0	0	0	0	0	0	0	0	0	0	0	0	0	0	0	0	0	0	0	0	0	NOTEST	0	1	1	no
AT1G12430	Chr1:4233872-4238764	15.1087	8.33597	21.8815	15.6888	8.51976	22.8579	14.7268	8.12396	21.3296	14.9171	8.16666	21.6675	15.4877	8.50341	22.4721	13.2437	7.20701	19.2805	15.1748	14.5495	-0.0607032	OK	-0.218383	0.7048	0.811486	no
AT1G12440	Chr1:4241591-4243008	163.326	86.4201	240.233	100.069	54.854	145.284	146.682	79.2672	214.098	251.873	131.854	371.892	238.897	126.059	351.735	228.719	119.931	337.508	136.693	239.83	0.811076	OK	2.89834	5e-05	0.000348282	yes
AT1G12450	Chr1:4244307-4245993	11.1153	4.80898	17.4217	11.9444	5.31346	18.5753	10.5307	4.50353	16.5579	10.7599	4.66918	16.8507	13.993	6.54152	21.4446	14.1563	6.63428	21.6784	11.1968	12.9698	0.212066	OK	0.616198	0.2782	0.432104	no
AT1G12451	Chr1:4246108-4246291	0	0	0	0	0	0	0	0	0	0	0	0	0	0	0	0	0	0	0	0	0	NOTEST	0	1	1	no
AT1G12460	Chr1:4247248-4250630	8.17205	4.25028	12.0938	4.32739	1.95684	6.69794	5.7299	2.77376	8.68605	5.18405	2.45656	7.91153	4.31582	1.95637	6.67526	6.45244	3.22945	9.67544	6.07645	5.31744	-0.192497	OK	-0.593975	0.30145	0.457918	no
AT1G12470	Chr1:4251031-4259300	14.8944	8.10507	21.6836	15.2905	8.28885	22.2922	13.4273	7.20356	19.6511	12.7041	6.8589	18.5493	15.3287	8.28997	22.3674	14.144	7.58205	20.706	14.5374	14.0589	-0.0482819	OK	-0.171137	0.76685	0.854695	no
AT1G12480	Chr1:4251031-4259300	0.68729	0	2.65859	0.95431	0	3.31567	1.36437	0	4.04344	0.403441	0	1.80487	0.575035	0	2.39752	0.493585	0	2.11363	1.00199	0.490687	-1.02999	OK	-0.571914	0.2834	0.438016	no
AT1G12490	Chr1:4260782-4261869	0	0	0	0	0	0	0	0	0	0	0	0	0	0	0	0	0	0	0	0	0	NOTEST	0	1	1	no
AT1G12500	Chr1:4263149-4265044	38.8795	21.3767	56.3822	39.9258	21.9588	57.8928	35.3841	19.4522	51.316	38.8816	21.3801	56.3832	35.8848	19.727	52.0426	37.3708	20.5449	54.1968	38.0631	37.3791	-0.0261633	OK	-0.0950705	0.87165	0.92305	no
AT1G12510	Chr1:4266987-4267061	0	0	0	0	0	0	0	0	0	0	0	0	0	0	0	0	0	0	0	0	0	NOTEST	0	1	1	no
AT1G12520	Chr1:4267105-4268926	33.544	18.0062	49.0819	32.2226	17.2255	47.2196	31.1023	16.7987	45.4059	40.7476	22.1748	59.3205	52.8617	29.1332	76.5902	42.8614	23.389	62.3339	32.2897	45.4903	0.494486	OK	1.73533	0.00295	0.0121798	no
AT1G12530	Chr1:4268985-4270787	22.9246	9.86642	35.9829	26.0226	11.7777	40.2675	20.6491	8.64042	32.6579	28.8876	13.6	44.1752	23.9994	10.3524	37.6464	22.0176	9.41176	34.6235	23.1988	24.9682	0.106043	OK	0.304441	0.59455	0.72992	no
AT1G12540	Chr1:4272959-4274206	0	0	0	0	0	0	0	0	0	0	0	0	0	0	0	0	0	0	0	0	0	NOTEST	0	1	1	no
AT1G12550	Chr1:4274593-4275981	7.30639	2.55133	12.0615	7.42892	2.58994	12.2679	8.16301	3.03211	13.2939	5.45735	1.65261	9.2621	6.74665	2.28069	11.2126	7.25626	2.532	11.9805	7.63277	6.48675	-0.234711	OK	-0.569675	0.3223	0.480342	no
AT1G12560	Chr1:4276518-4277899	0.109228	0	0.395434	0.196117	0	0.596707	0	0	0	0	0	0	0	0	0	0	0	0	0.101782	0	#NAME?	NOTEST	0	1	1	no
AT1G12570	Chr1:4277992-4280862	2.52486	0.64244	4.40728	2.36738	0.623142	4.11162	2.82014	0.834782	4.80549	0.927628	0.0306025	1.82465	1.77699	0.359884	3.1941	1.93817	0.41057	3.46576	2.57079	1.54759	-0.732185	OK	-1.46041	0.0133	0.0416586	no
AT1G12580	Chr1:4282898-4285829	35.1665	19.3718	50.9612	44.5004	24.6018	64.3989	45.6711	25.2086	66.1336	73.2724	39.6017	106.943	67.5777	36.8473	98.3082	59.9746	32.6975	87.2517	41.7793	66.9416	0.680114	OK	2.48578	5e-05	0.000348282	yes
AT1G12590	Chr1:4285886-4285958	0	0	0	0	0	0	0	0	0	0	0	0	0	0	0	0	0	0	0	0	0	NOTEST	0	1	1	no
AT1G12600	Chr1:4286203-4288878	0.250284	0	0.659251	0.0500528	0	0.20341	0.230241	0	0.606898	0	0	0	0.0822991	0	0.299499	0.140959	0	0.405297	0.176859	0.0744194	-1.24885	NOTEST	0	1	1	no
AT1G12610	Chr1:4289943-4291017	0.415498	0	1.02488	1.11959	0	2.35465	0.572604	0	1.37895	0.129931	0	0.452075	0.306924	0	0.812058	0.612365	0	1.46945	0.702564	0.34974	-1.00635	NOTEST	0	1	1	no
AT1G12620	Chr1:4294593-4297084	2.80351	0.9292	4.67783	3.3054	1.1403	5.4705	3.21404	1.10875	5.31932	3.32495	1.20528	5.44463	3.64692	1.36205	5.9318	3.26964	1.13651	5.40276	3.10765	3.41384	0.13557	OK	0.336688	0.5519	0.696608	no
AT1G12630	Chr1:4298888-4299475	0.247923	0	0.897543	0.732422	0	1.91988	0.451714	0	1.35677	0.296732	0	1.03243	0.241608	0	0.879248	1.02253	0	2.49123	0.477353	0.520288	0.124254	NOTEST	0	1	1	no
AT1G12640	Chr1:4303311-4305798	13.3333	6.75446	19.9121	8.65784	3.9316	13.3841	9.40782	4.37859	14.437	3.54425	1.07482	6.01367	6.34226	2.58969	10.0948	5.53738	2.16631	8.90844	10.4663	5.14129	-1.02555	OK	-2.8439	5e-05	0.000348282	yes
AT1G12650	Chr1:4305932-4308005	32.5939	17.3915	47.7962	36.1854	19.5976	52.7732	24.58	12.6798	36.4803	23.7294	11.9035	35.5553	27.3172	14.1995	40.435	22.2686	11.2991	33.238	31.1198	24.4384	-0.348682	OK	-1.17127	0.0405	0.100961	no
AT1G12660	Chr1:4308942-4309583	0	0	0	0	0	0	0	0	0	0	0	0	0	0	0	0	0	0	0	0	0	NOTEST	0	1	1	no
AT1G12663	Chr1:4310968-4311457	0	0	0	0	0	0	0	0	0	0	0	0	0	0	0	0	0	0	0	0	0	NOTEST	0	1	1	no
AT1G12665	Chr1:4312330-4312935	0	0	0	0	0	0	0	0	0	0	0	0	0	0	0	0	0	0	0	0	0	NOTEST	0	1	1	no
AT1G12667	Chr1:4313857-4314204	0	0	0	0	0	0	0	0	0	0	0	0	0	0	0	0	0	0	0	0	0	NOTEST	0	1	1	no
AT1G12669	Chr1:4315465-4315987	0	0	0	0	0	0	0	0	0	0	0	0	0	0	0	0	0	0	0	0	0	NOTEST	0	1	1	no
AT1G12670	Chr1:4316700-4317005	0	0	0	0.530548	0	2.1561	0	0	0	0	0	0	0.896111	0	3.26108	0	0	0	0.176849	0.298704	0.756193	NOTEST	0	1	1	no
AT1G12672	Chr1:4318308-4319090	0.239173	0	0.985183	0	0	0	0	0	0	0	0	0	0	0	0	0	0	0	0.0797242	0	#NAME?	NOTEST	0	1	1	no
AT1G12680	Chr1:4319885-4322945	17.7315	9.42834	26.0346	20.4157	10.9891	29.8423	15.683	8.22637	23.1396	14.4772	7.53356	21.4209	16.3693	8.63898	24.0996	14.966	7.81561	22.1165	17.9434	15.2709	-0.232671	OK	-0.795448	0.1619	0.293143	no
AT1G12700	Chr1:4323555-4326333	1.23989	0.214531	2.26524	1.63411	0.328428	2.9398	1.60845	0.333048	2.88384	1.33675	0.257291	2.41621	1.76428	0.440634	3.08793	1.81261	0.464235	3.16099	1.49415	1.63788	0.132506	OK	0.265445	0.6456	0.76845	no
AT1G12710	Chr1:4326738-4328481	22.2989	11.4209	33.1769	15.7415	7.48031	24.0027	16.3484	7.90828	24.7886	16.6759	8.08689	25.2649	19.3503	9.74769	28.9529	19.6158	9.91397	29.3177	18.1296	18.5473	0.0328645	OK	0.104442	0.8515	0.90994	no
AT1G12720	Chr1:4331061-4333220	0	0	0	0	0	0	0	0	0	0	0	0	0	0	0	0	0	0	0	0	0	NOTEST	0	1	1	no
AT1G12725	Chr1:4333382-4334033	0	0	0	0	0	0	0	0	0	0	0	0	0	0	0	0	0	0	0	0	0	NOTEST	0	1	1	no
AT1G12725.1	Chr1:4333382-4334033	0	0	0	0	0	0	0	0	0	0	0	0	0	0	0	0	0	0	0	0	0	NOTEST	0	1	1	no
AT1G12730	Chr1:4334614-4337844	4.27854	1.43481	7.12228	5.59154	2.12287	9.06022	4.1546	1.31192	6.99727	6.39858	2.60148	10.1957	6.92565	2.89081	10.9605	6.78167	2.72312	10.8402	4.67489	6.70197	0.519651	OK	1.33916	0.0202	0.0582313	no
AT1G12740	Chr1:4342281-4344857	0.157987	0	0.432518	0.0633375	0	0.22847	0	0	0	0.133957	0	0.387056	0	0	0	0.268208	0	0.655526	0.073775	0.134055	0.861621	NOTEST	0	1	1	no
AT1G12750	Chr1:4344984-4348328	7.24064	2.75256	11.7287	7.82314	3.11385	12.5324	8.30816	3.37574	13.2406	11.6853	5.27275	18.0979	8.46519	3.53026	13.4001	10.5972	4.69597	16.4985	7.79065	10.2492	0.395701	OK	1.08532	0.05905	0.136235	no
AT1G12760	Chr1:4348497-4350867	30.5891	17.0918	44.0864	33.9515	18.8086	49.0943	33.2297	18.3131	48.1462	40.9622	22.4901	59.4343	39.7531	21.7352	57.771	39.5354	21.8105	57.2604	32.5901	40.0836	0.298579	OK	1.08668	0.05975	0.137463	no
AT1G12770	Chr1:4351063-4353685	40.2779	22.2771	58.2786	46.3809	25.4522	67.3096	33.0679	18.2161	47.9197	45.7575	25.1088	66.4062	44.2544	24.3831	64.1257	39.4122	21.7891	57.0352	39.9089	43.1414	0.112363	OK	0.411327	0.48	0.634637	no
AT1G12775	Chr1:4353905-4358328	0.972731	0	3.53741	1.28813	0	4.29537	0.986458	0	3.60878	1.61055	0	7.5923	1.20268	0	7.20759	1.36311	0	7.10636	1.08244	1.39211	0.362985	OK	0.168178	0.7773	0.86196	no
AT1G12780	Chr1:4353905-4358328	47.4719	25.556	69.3878	48.8027	26.4716	71.1338	48.8651	26.0914	71.6389	142.198	74.4419	209.955	186.517	93.7372	279.297	154.174	80.5283	227.82	48.3799	160.963	1.73425	OK	6.17742	5e-05	0.000348282	yes
AT1G12790	Chr1:4359150-4361272	5.39289	1.60285	9.18293	9.36326	3.67913	15.0474	6.75321	2.29019	11.2162	10.8546	4.43857	17.2707	13.565	6.04295	21.087	12.1576	5.27103	19.0441	7.16979	12.1924	0.765978	OK	1.9931	0.00055	0.00292135	yes
AT1G12800	Chr1:4361550-4365331	103.96	53.3974	154.522	77.5964	40.6058	114.587	90.2586	46.9255	133.592	94.276	48.8217	139.73	89.6142	46.5477	132.681	87.3737	45.5498	129.198	90.6049	90.4213	-0.00292668	OK	-0.0103004	0.9852	0.990337	no
AT1G12805	Chr1:4366596-4367119	0	0	0	0.887463	0	2.32628	0.274271	0	1.05142	1.06868	0	2.68119	0.586329	0	1.68051	0	0	0	0.387245	0.55167	0.510559	NOTEST	0	1	1	no
AT1G12810	Chr1:4367255-4371293	57.4911	5.05929	109.923	55.493	6.46277	104.523	55.6216	5.64165	105.602	66.928	18.9299	114.926	57.1678	13.2507	101.085	59.5623	13.6462	105.478	56.2019	61.2194	0.123369	OK	0.243868	0.6681	0.785539	no
AT1G12820	Chr1:4367255-4371293	45.5497	21.4649	69.6345	41.146	19.0649	63.2272	36.4538	16.7982	56.1093	28.4976	12.0166	44.9787	29.2704	12.9785	45.5623	26.922	11.5584	42.2856	41.0498	28.23	-0.540147	OK	-1.62208	0.00535	0.0198738	no
AT1G12830	Chr1:4374249-4375170	22.5016	10.6073	34.3958	25.0658	12.1417	37.9899	24.6086	11.8524	37.3649	33.9334	17.5542	50.3126	29.122	14.657	43.587	29.5526	14.9361	44.1691	24.0587	30.8694	0.359619	OK	1.13894	0.0449	0.109625	no
AT1G12840	Chr1:4375514-4378514	126.574	67.4004	185.748	80.2457	43.7945	116.697	117.115	62.7706	171.459	79.8824	43.6067	116.158	99.3953	53.6569	145.134	98.1802	52.9969	143.364	107.978	92.486	-0.223435	OK	-0.807349	0.1607	0.291558	no
AT1G12845	Chr1:4378938-4379516	39.6791	18.0163	61.3419	40.7033	18.8358	62.5707	39.8419	18.0826	61.6011	30.9971	13.3645	48.6297	37.6609	17.0345	58.2872	44.0236	20.8236	67.2236	40.0748	37.5605	-0.0934766	OK	-0.276455	0.62965	0.756897	no
AT1G12850	Chr1:4379706-4381612	17.1755	8.79595	25.555	13.9722	6.88855	21.0558	12.0288	5.68238	18.3753	14.6415	7.33071	21.9523	18.257	9.47342	27.0405	15.0477	7.56849	22.527	14.3922	15.9821	0.15117	OK	0.485763	0.3941	0.554646	no
AT1G12855	Chr1:4382159-4383611	0.0715438	0	0.259006	0	0	0	0	0	0	0.0904365	0	0.314659	0.14128	0	0.404932	0	0	0	0.0238479	0.077239	1.69547	NOTEST	0	1	1	no
AT1G12860	Chr1:4384352-4386610	34.7357	19.1349	50.3365	29.8998	16.4405	43.3591	31.6983	17.4482	45.9485	43.075	23.8408	62.3092	47.453	26.1038	68.8023	46.6819	25.7087	67.655	32.1113	45.7366	0.51027	OK	1.87122	0.0016	0.00727154	yes
AT1G12870	Chr1:4387128-4389110	0	0	0	0.308547	0	0.781226	0	0	0	0	0	0	0	0	0	0	0	0	0.102849	0	#NAME?	NOTEST	0	1	1	no
AT1G12880	Chr1:4389750-4391151	6.7058	2.01586	11.3957	8.77135	3.05202	14.4907	11.5838	4.55195	18.6157	6.09396	1.76195	10.426	10.1792	3.81668	16.5417	11.2782	4.42965	18.1268	9.02032	9.1838	0.0259134	OK	0.0637423	0.91255	0.94789	no
AT1G12890	Chr1:4391733-4392393	0.205527	0	0.74406	0.121905	0	0.495413	0.375325	0	1.12733	0.497982	0	1.37102	0.401761	0	1.15151	0	0	0	0.234253	0.299914	0.356485	NOTEST	0	1	1	no
AT1G12900	Chr1:4392449-4394400	1552.91	643.73	2462.1	609.331	283.67	934.991	1316.1	553.828	2078.37	1134.67	481.992	1787.36	1189.82	508.249	1871.4	1141.75	470.119	1813.38	1159.45	1155.42	-0.00502526	OK	-0.0135356	0.9804	0.987364	no
AT1G12910	Chr1:4394896-4396291	39.4102	21.6689	57.1514	27.2236	14.6105	39.8366	41.1785	22.6375	59.7196	55.1625	30.4196	79.9054	58.2417	32.1415	84.3419	53.4009	29.4226	77.3791	35.9374	55.6017	0.629641	OK	2.26649	0.0002	0.00120717	yes
AT1G12920	Chr1:4396347-4398193	91.8206	49.6377	134.004	90.8151	49.0868	132.543	86.108	46.6138	125.602	110.555	59.012	162.098	100.599	53.8475	147.35	97.2508	51.974	142.528	89.5812	102.802	0.198595	OK	0.722878	0.2072	0.351061	no
AT1G12930	Chr1:4398374-4405605	9.239	4.89251	13.5855	10.0636	5.40314	14.724	8.99383	4.74647	13.2412	6.64175	3.3656	9.9179	8.84789	4.66745	13.0283	9.46949	5.02968	13.9093	9.43213	8.31971	-0.181051	OK	-0.615727	0.27735	0.431245	no
AT1G12935.1	Chr1:4406317-4406746	0	0	0	0	0	0	0	0	0	0	0	0	0	0	0	0	0	0	0	0	0	NOTEST	0	1	1	no
AT1G12938	Chr1:4412886-4413057	0	0	0	0	0	0	0	0	0	0	0	0	0	0	0	0	0	0	0	0	0	NOTEST	0	1	1	no
AT1G12940	Chr1:4416404-4418590	0.170986	0	0.45038	0.27424	0	0.660298	0.262589	0	0.633538	0	0	0	0	0	0	0	0	0	0.235938	0	#NAME?	NOTEST	0	1	1	no
AT1G12950	Chr1:4419769-4422638	0.328608	0	0.789316	0.395368	0	0.879495	0.151417	0	0.399125	0.626513	0	1.30966	1.02878	0.0255578	2.032	0.464701	0	1.01585	0.291797	0.706664	1.27606	NOTEST	0	1	1	no
AT1G12960	Chr1:4422706-4423155	0	0	0	0	0	0	0	0	0	0	0	0	0	0	0	0	0	0	0	0	0	NOTEST	0	1	1	no
AT1G12970	Chr1:4423639-4425789	9.05165	4.03279	14.0705	11.964	5.7774	18.1506	9.99409	4.53651	15.4517	8.72624	3.88602	13.5665	12.3132	5.96454	18.6618	8.82779	3.93115	13.7244	10.3366	9.95574	-0.0541579	OK	-0.161001	0.7799	0.863776	no
AT1G12980	Chr1:4429717-4430965	0.171975	0	0.49061	0.103152	0	0.326631	0.0790888	0	0.303188	0.216367	0	0.595693	0.169614	0	0.486142	0.0726135	0	0.294979	0.118072	0.152865	0.372593	NOTEST	0	1	1	no
AT1G12990	Chr1:4433639-4436075	22.2842	12.1475	32.421	20.019	10.8758	29.1622	26.873	14.7731	38.9728	19.518	10.6303	28.4058	22.7594	12.4455	33.0732	26.8092	14.738	38.8804	23.0587	23.0288	-0.00187137	OK	-0.00666195	0.99055	0.993025	no
AT1G13000	Chr1:4436104-4439476	19.9859	10.6382	29.3335	27.1724	14.7789	39.5659	23.0521	12.3955	33.7088	18.4044	9.67443	27.1344	21.5241	11.6256	31.4226	21.4266	11.4603	31.3929	23.4035	20.4517	-0.194503	OK	-0.675753	0.23635	0.384921	no
AT1G13010	Chr1:4440213-4440286	0	0	0	0	0	0	0	0	0	0	0	0	0	0	0	0	0	0	0	0	0	NOTEST	0	1	1	no
AT1G13020	Chr1:4440543-4443684	26.9159	14.8005	39.0313	23.5778	12.9627	34.1929	24.5347	13.4876	35.5818	21.9434	12.0698	31.817	25.2277	13.869	36.5864	22.1206	12.1673	32.0738	25.0095	23.0972	-0.114754	OK	-0.414906	0.46665	0.622376	no
AT1G13030	Chr1:4444042-4447406	5.54564	2.35994	8.73133	6.51857	2.91701	10.1201	5.68677	2.43157	8.94197	7.58219	3.56817	11.5962	6.62839	2.99248	10.2643	6.63577	3.00018	10.2714	5.91699	6.94878	0.231896	OK	0.672675	0.2457	0.395199	no
AT1G13040	Chr1:4447646-4449200	1.65001	0.187692	3.11234	1.82447	0.250253	3.39869	1.03328	0	2.07378	0.334324	0	0.804822	1.43429	0.0478605	2.82071	0.78267	0	1.64262	1.50259	0.850426	-0.821192	OK	-1.21837	0.0378	0.0955438	no
AT1G13050	Chr1:4450237-4451742	5.16275	1.46749	8.85801	5.43525	1.62607	9.24444	4.47722	1.15614	7.7983	9.92641	4.04518	15.8076	4.74627	1.31063	8.18191	6.43092	2.10536	10.7565	5.02507	7.03453	0.485309	OK	1.10804	0.0542	0.127272	no
AT1G13060	Chr1:4452211-4454876	142.159	75.9758	208.342	109.212	59.3288	159.095	121.063	65.7792	176.347	168.355	89.5915	247.118	143.023	76.173	209.874	137.437	73.2428	201.63	124.145	149.605	0.269135	OK	0.978651	0.086	0.182676	no
AT1G13070	Chr1:4455476-4457099	0	0	0	0	0	0	0.057766	0	0.221447	0	0	0	0.0619636	0	0.225495	0.0531474	0	0.215901	0.0192553	0.0383703	0.994733	NOTEST	0	1	1	no
AT1G13080	Chr1:4459165-4460940	33.3162	18.3523	48.2801	19.7235	10.225	29.222	25.869	13.9393	37.7988	5.11655	1.87281	8.3603	6.84745	2.80066	10.8942	6.33788	2.5171	10.1586	26.3029	6.10063	-2.10819	OK	-6.29931	5e-05	0.000348282	yes
AT1G13090	Chr1:4461805-4463543	75.2206	40.9713	109.47	61.8323	33.9579	89.7067	61.28	33.6458	88.9142	34.4174	18.921	49.9137	33.533	18.4344	48.6316	36.813	20.2427	53.3833	66.111	34.9211	-0.920789	OK	-3.3654	5e-05	0.000348282	yes
AT1G13100	Chr1:4463923-4465538	8.65877	3.70291	13.6146	11.172	5.20452	17.1395	10.075	4.55604	15.594	10.3664	4.72457	16.0082	8.81751	3.80261	13.8324	7.84466	3.19275	12.4966	9.9686	9.00952	-0.145941	OK	-0.419458	0.4648	0.620523	no
AT1G13110	Chr1:4467219-4469033	95.2293	51.0195	139.439	100.139	53.4603	146.818	93.5403	50.0277	137.053	81.1286	43.7871	118.47	80.0362	43.4373	116.635	76.5063	41.7026	111.31	96.3029	79.2237	-0.281648	OK	-1.02593	0.0766	0.166767	no
AT1G13120	Chr1:4469180-4473213	8.8893	4.38928	13.3893	8.70231	4.30302	13.1016	10.2864	5.25975	15.313	10.3412	5.29399	15.3883	9.11284	4.57167	13.654	9.8211	4.99004	14.6522	9.29266	9.75837	0.070548	OK	0.2288	0.68145	0.795236	no
AT1G13130	Chr1:4474719-4477941	0	0	0	0	0	0	0	0	0	0	0	0	0	0	0	0	0	0	0	0	0	NOTEST	0	1	1	no
AT1G13140	Chr1:4478490-4480327	0.909129	0	1.83186	1.43112	0.132385	2.72986	0.860644	0	1.74558	1.34396	0.106161	2.58177	0.815564	0	1.67808	0.969212	0	1.95142	1.06696	1.04291	-0.0328927	OK	-0.050619	0.93015	0.958515	no
AT1G13145	Chr1:4480859-4481334	7.18925	0.148493	14.23	2.94448	0	6.41468	12.0549	2.26307	21.8467	15.9039	4.17999	27.6277	13.5713	2.88489	24.2577	9.9522	1.36284	18.5416	7.3962	13.1424	0.829378	OK	1.44705	0.01625	0.0489082	no
AT1G13150	Chr1:4481874-4483696	0.822557	0	1.66039	1.48449	0.198024	2.77096	0.960181	0.0211947	1.89917	1.25458	0.121407	2.38775	0.813214	0	1.6475	1.95419	0.386861	3.52151	1.08908	1.34066	0.299839	OK	0.490436	0.38965	0.54982	no
AT1G13160	Chr1:4484583-4492587	11.578	4.10348	19.0525	14.3884	5.53749	23.2393	11.4787	4.13622	18.8211	14.6698	6.07355	23.266	14.4892	5.65814	23.3202	13.1259	5.30019	20.9517	12.4817	14.095	0.175366	OK	0.464813	0.41565	0.574134	no
AT1G13170	Chr1:4484583-4492587	10.967	3.86373	18.0703	11.2767	3.72887	18.8245	10.4753	3.79415	17.1565	9.17208	2.68691	15.6573	10.2916	3.35692	17.2262	8.87506	2.80414	14.946	10.9063	9.44624	-0.207354	OK	-0.508346	0.3707	0.530182	no
AT1G13180	Chr1:4495027-4498469	6.57821	2.81455	10.3419	6.5766	2.81199	10.3412	5.96789	2.4461	9.48969	9.35787	4.43441	14.2813	10.0392	4.83968	15.2388	9.1016	4.29279	13.9104	6.37423	9.49957	0.57561	OK	1.67891	0.00385	0.0151715	no
AT1G13190	Chr1:4498880-4503591	23.0033	11.2585	34.7482	28.5384	14.733	42.3437	22.9044	11.275	34.5339	27.851	14.3428	41.3591	30.1545	15.6019	44.707	28.5994	14.707	42.4918	24.8154	28.8683	0.218251	OK	0.714882	0.2172	0.362853	no
AT1G13195	Chr1:4498880-4503591	13.0798	0.0111827	26.1485	9.08508	0	22.0309	11.8133	0.218865	23.4078	9.08069	0	19.8243	9.30187	0	21.6188	9.57299	0	21.0083	11.3261	9.31852	-0.281476	OK	-0.377873	0.5069	0.657683	no
AT1G13200	Chr1:4507220-4508528	0.0811679	0	0.293848	0	0	0	0	0	0	0	0	0	0	0	0	0	0	0	0.027056	0	#NAME?	NOTEST	0	1	1	no
AT1G13210	Chr1:4508962-4513938	26.583	14.517	38.649	37.0397	19.8722	54.2072	35.7203	19.1214	52.3191	24.1166	13.1444	35.0887	25.5363	14.0423	37.0303	28.299	15.3967	41.2013	33.1143	25.984	-0.349832	OK	-1.27704	0.0252	0.0692972	no
AT1G13220	Chr1:4515605-4520284	8.02534	4.17996	11.8707	10.1843	5.38961	14.979	7.91889	4.07926	11.7585	9.78187	5.19098	14.3728	9.09256	4.72572	13.4594	8.64518	4.53456	12.7558	8.70952	9.1732	0.0748326	OK	0.253993	0.6473	0.769722	no
AT1G13230	Chr1:4520630-4522544	0.218958	0	0.576739	0.131494	0	0.400085	0.201555	0	0.531285	0.461081	0	1.09809	0.504394	0	1.13511	0.247025	0	0.625259	0.184002	0.404167	1.13523	NOTEST	0	1	1	no
AT1G13240	Chr1:4522708-4522782	0	0	0	0	0	0	0	0	0	0	0	0	0	0	0	0	0	0	0	0	0	NOTEST	0	1	1	no
AT1G13245	Chr1:4525485-4526064	365.724	197.432	534.016	356.315	192.334	520.296	350.169	189.808	510.531	518.268	270.64	765.896	486.48	258.145	714.814	360.199	194.629	525.769	357.403	454.982	0.34826	OK	1.25473	0.03025	0.0802468	no
AT1G13250	Chr1:4528622-4530063	16.3889	8.19295	24.5848	21.1169	11.0252	31.2086	18.9418	9.70057	28.1831	25.3657	13.6188	37.1127	19.1749	9.84046	28.5094	14.6021	7.08203	22.1221	18.8159	19.7142	0.0672895	OK	0.220715	0.7022	0.810026	no
AT1G13260	Chr1:4542167-4543742	69.3169	37.7718	100.862	95.3832	51.5422	139.224	104.165	55.7709	152.56	14.8957	7.45353	22.3378	17.841	9.22554	26.4565	38.1949	21	55.3898	89.6218	23.6439	-1.92238	OK	-6.5545	5e-05	0.000348282	yes
AT1G13270	Chr1:4544952-4547312	71.338	39.4651	103.211	60.5352	33.379	87.6914	45.8312	25.1951	66.4672	86.4847	47.2335	125.736	63.658	35.1536	92.1623	66.1304	36.5412	95.7197	59.2348	72.091	0.283375	OK	1.02953	0.06925	0.154129	no
AT1G13280	Chr1:4547453-4548875	58.2391	32.082	84.3962	52.9643	29.1452	76.7833	48.7137	26.7806	70.6468	15.8586	7.51655	24.2007	19.3997	9.71456	29.0849	17.3306	8.4767	26.1845	53.3057	17.5296	-1.60449	OK	-5.41066	5e-05	0.000348282	yes
AT1G13290	Chr1:4550152-4551620	0.0888905	0	0.321806	0.106605	0	0.337566	0.081744	0	0.313367	0.11173	0	0.388748	0.0876508	0	0.318974	0	0	0	0.0924132	0.0664604	-0.475604	NOTEST	0	1	1	no
AT1G13300	Chr1:4556891-4558708	2.86882	0.507058	5.23058	4.6925	1.33397	8.05102	1.67904	0.0448709	3.31322	2.51483	0.30679	4.72287	13.0316	5.89438	20.1689	8.07424	3.07319	13.0753	3.08012	7.87356	1.35403	OK	2.86793	5e-05	0.000348282	yes
AT1G13310	Chr1:4561067-4563061	0.0743603	0	0.269203	4.15252	1.20881	7.09624	0	0	0	0	0	0	0	0	0	0.125812	0	0.361744	1.40896	0.0419372	-5.07026	OK	-2.36459	0.24225	0.391319	no
AT1G13320	Chr1:4563470-4567807	39.9133	21.8584	57.9683	31.2163	17.1169	45.3157	31.5176	17.4253	45.6098	35.916	19.5015	52.3305	37.0676	20.4901	53.645	34.8223	19.093	50.5516	34.2157	35.9353	0.0707417	OK	0.26012	0.65245	0.773662	no
AT1G13330	Chr1:4567934-4571118	1.5546	0	3.85485	3.12302	0	8.70244	2.95726	0	6.58926	5.82022	0.814932	10.8255	6.6678	1.40352	11.9321	6.35232	1.02725	11.6774	2.54496	6.28012	1.30315	OK	1.03818	0.04765	0.114793	no
AT1G13340	Chr1:4567934-4571118	3.70935	0.88915	6.52956	24.3847	12.4301	36.3394	6.37927	2.13838	10.6202	3.09801	0.213384	5.98264	2.90271	0.139525	5.6659	4.32498	0.825669	7.8243	11.4911	3.4419	-1.73924	OK	-3.45354	5e-05	0.000348282	yes
AT1G13350	Chr1:4572418-4576632	30.6003	16.7744	44.4262	39.1464	21.4137	56.8791	34.2154	18.9984	49.4324	27.6446	15.0734	40.2157	35.0225	19.2683	50.7766	36.2942	19.9472	52.6412	34.654	32.9871	-0.0711212	OK	-0.260943	0.64905	0.771025	no
AT1G13360	Chr1:4576872-4577967	113.988	61.8444	166.132	87.2808	47.1286	127.433	78.4159	42.4891	114.343	61.1039	33.131	89.0768	84.3779	45.1155	123.64	82.0165	44.381	119.652	93.2283	75.8328	-0.297947	OK	-1.06397	0.06415	0.145281	no
AT1G13370	Chr1:4587779-4588613	0.422987	0	1.20669	0.501501	0	1.36046	0.579136	0	1.52656	0.511534	0	1.40834	1.03312	0	2.47673	1.75306	0	3.83225	0.501208	1.09924	1.13302	OK	0.858481	0.16975	0.303365	no
AT1G13380	Chr1:4589070-4590423	71.1304	38.6878	103.573	67.2013	36.1487	98.2538	78.8793	43.3198	114.439	92.1049	50.6431	133.567	91.4654	50.2834	132.647	90.1568	49.5633	130.75	72.4036	91.2424	0.333642	OK	1.20061	0.0379	0.0957452	no
AT1G13390	Chr1:4592480-4594391	34.5118	17.8016	51.222	35.8855	18.9095	52.8615	26.7948	13.5323	40.0572	39.2096	21.0013	57.418	38.3206	19.8848	56.7564	37.1748	18.7533	55.5963	32.3974	38.235	0.239019	OK	0.784951	0.1705	0.304475	no
AT1G13400	Chr1:4597626-4598911	0.639503	0	1.57742	1.52368	0	3.27434	2.19561	0	4.62918	5.69624	1.18877	10.2037	0.940744	0	2.2661	1.06809	0	2.39293	1.45293	2.56836	0.821879	OK	1.05399	0.06865	0.153137	no
AT1G13410	Chr1:4601260-4603298	0.385808	0	0.864781	0.596794	0	1.25514	0.304748	0	0.733898	0.560369	0	1.18654	0.544882	0	1.1634	0.327337	0	0.785486	0.429117	0.477529	0.154219	NOTEST	0	1	1	no
AT1G13420	Chr1:4604840-4606053	0.267218	0	0.703856	0.373876	0	0.916629	0.0819107	0	0.314006	0	0	0	0	0	0	0	0	0	0.241002	0	#NAME?	NOTEST	0	1	1	no
AT1G13430	Chr1:4606499-4607747	0	0	0	0	0	0	0	0	0	0	0	0	0	0	0	0	0	0	0	0	0	NOTEST	0	1	1	no
AT1G13440	Chr1:4608195-4610647	1237.75	534.06	1941.43	673.915	310.584	1037.25	1162.74	505.242	1820.24	702.191	310.931	1093.45	722.066	324.255	1119.88	671.985	310.491	1033.48	1024.8	698.748	-0.5525	OK	-1.60351	0.00565	0.020731	no
AT1G13448	Chr1:4612242-4615353	2.44485	0	9.25464	3.03446	0	11.1498	3.34148	0	11.751	4.10052	0	13.5036	1.19156	0	6.74622	4.03518	0	14.1687	2.94026	3.10909	0.0805461	OK	0.0373441	0.951	0.970139	no
AT1G13450	Chr1:4612242-4615353	21.9981	11.5351	32.4611	26.6876	14.1736	39.2017	25.3008	13.4154	37.1861	26.7312	14.3344	39.1281	32.5882	17.7773	47.3992	31.8908	17.3105	46.471	24.6622	30.4034	0.301933	OK	1.04982	0.0691	0.153958	no
AT1G13460	Chr1:4615812-4618329	10.6118	5.2574	15.9663	6.49628	2.76396	10.2286	8.2145	3.8466	12.5824	4.35159	1.57599	7.12719	6.00298	2.46542	9.54054	7.19319	3.08364	11.3027	8.44087	5.84925	-0.529139	OK	-1.48203	0.01035	0.0339113	no
AT1G13470	Chr1:4620227-4621580	101.463	55.3128	147.613	121.286	65.5011	177.07	101.911	55.5287	148.292	3.59524	0.866474	6.324	4.63973	1.34166	7.9378	8.37214	3.28825	13.456	108.22	5.5357	-4.28905	OK	-11.8012	5e-05	0.000348282	yes
AT1G13480	Chr1:4622633-4624070	0.236436	0	0.622775	20.1988	10.3145	30.0831	0.0725214	0	0.278012	0	0	0	0	0	0	0.19988	0	0.553273	6.83591	0.0666266	-6.68089	OK	-4.68541	0.11965	0.234086	no
AT1G13485	Chr1:4624170-4624344	0	0	0	0	0	0	0	0	0	0	0	0	0	0	0	0	0	0	0	0	0	NOTEST	0	1	1	no
AT1G13490	Chr1:4624714-4626064	0	0	0	0.243607	0	0.660852	0	0	0	0	0	0	0	0	0	0	0	0	0.0812024	0	#NAME?	NOTEST	0	1	1	no
AT1G13500	Chr1:4627788-4629169	0	0	0	0.112783	0	0.35713	0.086496	0	0.331584	0	0	0	0	0	0	0.0793568	0	0.322372	0.0664265	0.0264523	-1.32837	NOTEST	0	1	1	no
AT1G13510	Chr1:4629202-4630821	0.0670705	0	0.242812	0.0806025	0	0.255229	0.0617624	0	0.236767	0	0	0	0	0	0	0.056802	0	0.230747	0.0698118	0.018934	-1.88249	NOTEST	0	1	1	no
AT1G13520	Chr1:4631777-4633248	0.59023	0	1.32299	8.29558	3.14328	13.4479	0.387809	0	0.935654	0.106141	0	0.369302	0.249516	0	0.660168	0.356111	0	0.867613	3.09121	0.237256	-3.70365	OK	-3.60157	0.0002	0.00120717	yes
AT1G13530	Chr1:4633739-4635129	0.37758	0	0.931355	0.678886	0	1.51018	0.347105	0	0.868699	0.355312	0	0.891434	0.744314	0	1.6465	0.47767	0	1.15131	0.467857	0.525765	0.168351	NOTEST	0	1	1	no
AT1G13540	Chr1:4635462-4636805	0.34192	0	0.843394	0.410191	0	0.987632	0.393122	0	0.948472	0.107563	0	0.374247	0.0843099	0	0.306816	0.144381	0	0.415135	0.381744	0.112085	-1.76802	NOTEST	0	1	1	no
AT1G13550	Chr1:4636983-4638330	0.420776	0	1.00473	0.504856	0	1.21329	0.619299	0	1.37915	0	0	0	0	0	0	0.0710861	0	0.288774	0.514977	0.0236954	-4.44183	NOTEST	0	1	1	no
AT1G13560	Chr1:4638513-4642104	68.0032	36.8699	99.1365	53.3199	29.4959	77.1438	56.8742	31.3258	82.4227	56.943	30.8096	83.0764	61.189	33.1773	89.2008	61.4624	33.5236	89.4011	59.3991	59.8648	0.011267	OK	0.0412099	0.94205	0.964924	no
AT1G13570	Chr1:4642345-4644422	16.0965	8.21701	23.976	13.6218	6.73646	20.5072	17.6171	9.13303	26.1012	20.1633	10.6459	29.6807	20.3316	10.7313	29.9319	20.9152	11.1127	30.7177	15.7785	20.47	0.375554	OK	1.25661	0.0296	0.078911	no
AT1G13580	Chr1:4644520-4647007	11.5809	5.36086	17.8009	7.77212	3.1296	12.4146	10.6117	4.83475	16.3887	10.2196	4.55433	15.8849	12.0193	5.54303	18.4955	12.7528	6.03288	19.4727	9.98824	11.6639	0.223747	OK	0.649353	0.2546	0.404886	no
AT1G13590	Chr1:4647948-4648740	0	0	0	0.787853	0	2.39713	0	0	0	1.55009	0	3.88898	0.435847	0	1.58611	0	0	0	0.262618	0.661978	1.33382	NOTEST	0	1	1	no
AT1G13600	Chr1:4650786-4651469	9.94353	2.58551	17.3015	8.45024	2.05637	14.8441	6.41272	1.16734	11.6581	4.50206	0.4888	8.51532	8.39118	2.00491	14.7775	8.2613	1.97687	14.5457	8.26883	7.05151	-0.22975	OK	-0.456928	0.41795	0.576087	no
AT1G13605	Chr1:4658537-4659106	0	0	0	0	0	0	0	0	0	0	0	0	0.350687	0	1.2762	0	0	0	0	0.116896	inf	NOTEST	0	1	1	no
AT1G13607	Chr1:4660777-4661218	0	0	0	0	0	0	0	0	0	0	0	0	0	0	0	0	0	0	0	0	0	NOTEST	0	1	1	no
AT1G13608	Chr1:4661681-4662029	0	0	0	0	0	0	0	0	0	5.79467	0	14.5381	0	0	0	1.46655	0	5.95759	0	2.42041	inf	OK	#NAME?	0.0044	0.016925	no
AT1G13609	Chr1:4662720-4663219	0.563002	0	2.09821	1.65533	0	4.29662	0	0	0	1.26236	0	3.51193	0.555689	0	2.08727	0.462641	0	2.17397	0.739443	0.76023	0.0399984	NOTEST	0	1	1	no
AT1G13610	Chr1:4663830-4666031	0.246176	0	0.675906	0.196921	0	0.565242	0.150958	0	0.488492	0.103291	0	0.351018	0.242879	0	0.669846	0.0692466	0	0.278114	0.198018	0.138472	-0.51604	NOTEST	0	1	1	no
AT1G13620	Chr1:4668442-4669471	0	0	0	0	0	0	0.406465	0	1.22086	0	0	0	0	0	0	0.55316	0	1.53116	0.135488	0.184387	0.444568	NOTEST	0	1	1	no
AT1G13630	Chr1:4669783-4672957	0.955574	0.108125	1.80302	1.51224	0.344168	2.68032	0.839369	0.0838237	1.59491	0.61026	0	1.22461	1.07443	0.172958	1.97591	1.35645	0.280278	2.43262	1.1024	1.01371	-0.120991	OK	-0.219393	0.70525	0.811856	no
AT1G13635	Chr1:4674151-4676170	0.113359	0	0.444752	0.135637	0	0.463974	0.416351	0	1.05999	0	0	0	0	0	0	0.0656268	0	0.322415	0.221782	0.0218756	-3.34175	NOTEST	0	1	1	no
AT1G13640	Chr1:4677026-4679812	37.7811	20.7315	54.8308	29.3202	16.1727	42.4677	34.9955	19.3241	50.6669	71.7023	38.2694	105.135	64.407	34.549	94.2649	60.7602	32.4785	89.0419	34.0323	65.6232	0.947302	OK	3.45136	5e-05	0.000348282	yes
AT1G13650	Chr1:4680431-4682196	61.6466	34.0743	89.2188	45.8249	25.2306	66.4193	66.7324	37.0073	96.4575	33.9373	18.2525	49.6221	19.592	9.62712	29.5569	20.5237	10.3781	30.6692	58.068	24.6843	-1.23415	OK	-4.19613	5e-05	0.000348282	yes
AT1G13660	Chr1:4683170-4685640	0	0	0	0	0	0	0	0	0	0.0497281	0	0.173021	0.0385252	0	0.140199	0	0	0	0	0.0294178	inf	NOTEST	0	1	1	no
AT1G13670	Chr1:4688155-4688966	12.8786	4.68457	21.0726	13.006	4.78752	21.2245	9.57644	2.93331	16.2196	22.3971	10.1044	34.6898	23.7894	10.7993	36.7795	20.0164	8.69576	31.3371	11.8203	22.0676	0.900662	OK	2.39267	0.0001	0.000652909	yes
AT1G13680	Chr1:4690408-4692841	0.184383	0	0.526007	0.221059	0	0.599684	0.593336	0	1.4128	0.463021	0	1.11464	0.545297	0	1.31353	0.388897	0	0.94749	0.332926	0.465738	0.484318	NOTEST	0	1	1	no
AT1G13690	Chr1:4693288-4696023	38.2129	17.2355	59.1902	33.8691	13.8356	53.9027	38.2473	16.6397	59.855	57.3119	22.5395	92.0844	49.5355	18.1156	80.9553	48.3597	18.7068	78.0126	36.7764	51.7357	0.492378	OK	1.27355	0.0267	0.0725858	no
AT1G13700	Chr1:4693288-4696023	11.5781	1.2476	21.9085	18.4525	5.2708	31.6343	15.9485	3.5158	28.3812	38.2027	12.8122	63.5932	39.1222	14.238	64.0063	30.6242	9.93736	51.311	15.3264	35.983	1.2313	OK	2.46133	0.00015	0.000938421	yes
AT1G13710	Chr1:4702724-4704657	2.84435	0.723732	4.96497	5.23206	2.01051	8.45361	12.6022	6.34029	18.8642	12.2367	6.12507	18.3482	8.27398	3.75061	12.7974	8.0757	3.63774	12.5137	6.89289	9.52878	0.467183	OK	1.29703	0.02435	0.0675907	no
AT1G13720	Chr1:4709634-4709706	0	0	0	0	0	0	0	0	0	0	0	0	0	0	0	0	0	0	0	0	0	NOTEST	0	1	1	no
AT1G13730	Chr1:4709823-4712550	25.1247	13.6649	36.5844	27.2286	14.9268	39.5304	24.1421	12.9778	35.3064	31.9873	17.5854	46.3893	23.3256	12.6848	33.9665	22.1281	11.9331	32.3231	25.4985	25.8137	0.0177265	OK	0.0628078	0.91	0.946336	no
AT1G13740	Chr1:4713673-4718235	6.74061	0	14.5164	6.86808	0	13.9178	4.90748	0	12.0223	14.1539	6.51397	21.7938	13.699	6.26055	21.1375	13.1084	5.82703	20.3897	6.17206	13.6538	1.14548	OK	1.59163	0.01995	0.0576694	no
AT1G13750	Chr1:4713673-4718235	22.7999	11.4644	34.1354	21.1844	10.5699	31.7989	34.1819	18.0905	50.2733	2.70119	0	5.87503	2.37659	0	5.09099	3.00126	0.0120889	5.99042	26.0554	2.69301	-3.27429	OK	-6.21902	5e-05	0.000348282	yes
AT1G13755	Chr1:4718672-4719354	0	0	0	0	0	0	0	0	0	0	0	0	0.257982	0	0.938836	0	0	0	0	0.085994	inf	NOTEST	0	1	1	no
AT1G13760	Chr1:4720242-4721342	0	0	0	0	0	0	0	0	0	0	0	0	0	0	0	0	0	0	0	0	0	NOTEST	0	1	1	no
AT1G13770	Chr1:4721694-4724510	15.2374	7.46484	23.0099	9.09178	3.88881	14.2948	14.0936	6.93537	21.2519	11.7817	5.63134	17.9321	11.8329	5.52994	18.1358	12.4361	5.93645	18.9358	12.8076	12.0169	-0.0919327	OK	-0.281833	0.62345	0.752658	no
AT1G13780	Chr1:4724607-4726499	9.86602	4.49432	15.2377	6.94439	2.82643	11.0624	7.13222	2.92284	11.3416	8.15433	3.5385	12.7702	9.06956	4.04027	14.0989	8.20266	3.55634	12.849	7.98088	8.47552	0.0867546	OK	0.245529	0.6714	0.788043	no
AT1G13790	Chr1:4727437-4730425	3.20402	1.11559	5.29244	5.38032	2.33958	8.42107	3.91595	1.48592	6.34598	7.82643	3.80049	11.8524	5.82715	2.59585	9.05845	5.51751	2.38648	8.64855	4.16676	6.39036	0.61697	OK	1.71816	0.003	0.0123538	no
AT1G13800	Chr1:4731055-4733707	0.539794	0	1.08961	0.780738	0.024806	1.53667	0.398433	0	0.839973	0.460243	0	0.969243	0.783844	0.026156	1.54153	0.643057	0.0173787	1.26874	0.572988	0.629048	0.134665	NOTEST	0	1	1	no
AT1G13810	Chr1:4734035-4735389	9.67987	3.87518	15.4846	8.97842	3.40202	14.5548	6.63324	2.24951	11.017	10.8958	4.59263	17.199	11.7038	5.00447	18.4031	10.2482	4.19819	16.2981	8.43051	10.9493	0.377141	OK	0.999256	0.08695	0.18432	no
AT1G13820	Chr1:4735546-4737808	80.7164	44.3111	117.122	71.2008	39.4041	102.997	93.9242	51.1253	136.723	66.6914	36.8582	96.5247	71.1252	39.3592	102.891	74.4959	41.1312	107.861	81.9471	70.7708	-0.211538	OK	-0.771881	0.18075	0.317901	no
AT1G13830	Chr1:4739872-4741038	7.60033	1.93387	13.2668	7.14815	1.84665	12.4497	5.08937	0.984505	9.19423	0.541071	0	1.35748	1.4349	0	3.06372	1.71233	0	3.59374	6.61262	1.22943	-2.42723	OK	-3.52308	5e-05	0.000348282	yes
AT1G13840	Chr1:4741998-4742071	0	0	0	0	0	0	0	0	0	0	0	0	0	0	0	0	0	0	0	0	0	NOTEST	0	1	1	no
AT1G13850	Chr1:4743094-4743167	0	0	0	0	0	0	0	0	0	0	0	0	0	0	0	0	0	0	0	0	0	NOTEST	0	1	1	no
AT1G13860	Chr1:4743204-4746956	8.68691	4.3297	13.0441	10.9537	5.7249	16.1825	10.5332	5.49946	15.5669	6.79386	3.17372	10.414	6.82981	3.18929	10.4703	6.92476	3.28824	10.5613	10.0579	6.84948	-0.554267	OK	-1.77036	0.00245	0.0104189	no
AT1G13870	Chr1:4747264-4748642	27.6752	14.4518	40.8986	25.9069	13.3848	38.429	26.5803	13.7797	39.3808	19.6304	9.67789	29.583	22.761	11.5415	33.9805	20.6817	10.222	31.1414	26.7208	21.0244	-0.345901	OK	-1.13128	0.04925	0.11779	no
AT1G13880	Chr1:4748872-4751212	19.3022	10.1909	28.4135	24.104	13.1256	35.0823	22.911	12.3341	33.488	22.8449	12.3162	33.3736	23.2898	12.5618	34.0177	25.1524	13.5402	36.7647	22.1057	23.7624	0.104258	OK	0.365172	0.52315	0.671741	no
AT1G13890	Chr1:4751580-4752844	0	0	0	0	0	0	0	0	0	0	0	0	0	0	0	0	0	0	0	0	0	NOTEST	0	1	1	no
AT1G13900	Chr1:4753144-4755580	13.3517	7.0477	19.6557	10.5991	5.41242	15.7858	12.4669	6.52346	18.4104	11.6801	6.078	17.2821	13.3363	7.03657	19.6359	12.2633	6.41778	18.1087	12.1393	12.4265	0.0337433	OK	0.114028	0.84435	0.906047	no
AT1G13910	Chr1:4755783-4757991	8.97642	3.67621	14.2766	6.42755	2.23909	10.616	5.65157	1.9051	9.39803	4.8657	1.49736	8.23404	4.35137	1.25828	7.44446	5.99103	2.07787	9.90419	7.01851	5.06937	-0.46936	OK	-1.13814	0.04925	0.11779	no
AT1G13920	Chr1:4758187-4759754	2.49656	0.221218	4.7719	1.10446	0	2.34757	1.09667	0	2.32803	0.542279	0	1.30544	0.427483	0	1.05816	0.913504	0	1.99695	1.5659	0.627755	-1.31871	OK	-1.56763	0.0119	0.0379737	no
AT1G13930	Chr1:4761011-4762666	371.192	196.675	545.709	263.442	142.543	384.342	308.388	165.58	451.195	139.032	76.5581	201.507	164.224	90.7594	237.688	235.992	127.112	344.872	314.341	179.75	-0.80634	OK	-2.90738	5e-05	0.000348282	yes
AT1G13940	Chr1:4762702-4766749	7.23032	3.70107	10.7596	9.10587	4.81979	13.3919	8.28561	4.33698	12.2342	5.00932	2.37863	7.64001	8.01398	4.18433	11.8436	6.41994	3.229	9.61087	8.20727	6.48108	-0.340668	OK	-1.11908	0.05215	0.123427	no
AT1G13950	Chr1:4773575-4774867	13.7326	4.78386	22.6814	14.8691	5.42235	24.3158	16.9084	6.49361	27.3231	11.6213	3.85231	19.3904	13.6236	4.75747	22.4898	14.8141	5.44607	24.1821	15.17	13.353	-0.184057	OK	-0.457547	0.43095	0.588397	no
AT1G13960	Chr1:4776462-4779400	22.572	12.264	32.88	27.1103	14.6853	39.5353	20.6556	11.0787	30.2326	18.8035	10.0768	27.5301	19.8265	10.662	28.991	20.9495	11.2173	30.6817	23.446	19.8598	-0.239487	OK	-0.849445	0.1366	0.258115	no
AT1G13970	Chr1:4779522-4782542	1.05465	0.0245703	2.08474	1.64489	0.309815	2.97996	1.63532	0.306999	2.96363	1.16032	0.125979	2.19466	0.853552	0.0219497	1.68515	0.85508	0.0231086	1.68705	1.44495	0.956318	-0.595461	OK	-1.01436	0.0835	0.178715	no
AT1G13980	Chr1:4788462-4794654	10.7777	5.97998	15.5755	11.2635	6.22971	16.2973	12.617	7.03884	18.1951	13.8663	7.64245	20.0902	14.5965	8.06441	21.1287	13.8599	7.61659	20.1031	11.5527	14.1076	0.288234	OK	1.05107	0.06605	0.148408	no
AT1G13990	Chr1:4794755-4796597	73.3197	40.3722	106.267	96.0903	53.1711	139.01	74.6681	41.1249	108.211	30.2034	15.294	45.1127	32.8126	17.143	48.4822	37.2272	19.4029	55.0515	81.3594	33.4144	-1.28384	OK	-4.49965	5e-05	0.000348282	yes
AT1G14000	Chr1:4797357-4801850	40.2435	18.2117	62.2754	34.2115	14.18	54.2431	36.728	15.9897	57.4662	28.6695	11.9821	45.3568	32.277	13.4525	51.1016	32.826	14.24	51.4119	37.061	31.2575	-0.2457	OK	-0.710646	0.21365	0.358511	no
AT1G14010	Chr1:4797357-4801850	43.4779	8.41334	78.5425	48.7313	11.3424	86.1202	47.8849	11.9479	83.8219	44.7268	13.2097	76.244	46.3986	12.747	80.0503	44.0144	10.8768	77.1521	46.698	45.0466	-0.0519421	OK	-0.111688	0.84915	0.908567	no
AT1G14020	Chr1:4802719-4807517	11.9588	1.34627	22.5714	9.78729	0.852127	18.7224	10.4706	0	21.1792	11.5294	0.0395254	23.0193	11.7779	1.05125	22.5045	13.9356	1.34492	26.5263	10.7389	12.4143	0.209154	OK	0.352123	0.5389	0.684737	no
AT1G14030	Chr1:4802719-4807517	40.9273	19.516	62.3386	29.6399	13.9543	45.3255	40.2033	19.6515	60.755	52.3238	25.8085	78.839	36.3175	17.2465	55.3886	41.7454	19.1052	64.3855	36.9235	43.4622	0.235223	OK	0.729823	0.20595	0.349698	no
AT1G14040	Chr1:4810487-4814543	2.36486	0.717303	4.01242	1.99461	0.520973	3.46825	2.18147	0.62931	3.73363	1.71195	0.412591	3.01131	2.26276	0.669349	3.85616	2.41353	0.742466	4.08459	2.18031	2.12941	-0.0340811	OK	-0.0751955	0.8952	0.938032	no
AT1G14048	Chr1:4815682-4815988	0	0	0	0	0	0	0	0	0	0	0	0	0	0	0	0	0	0	0	0	0	NOTEST	0	1	1	no
AT1G14060	Chr1:4817143-4818020	14.131	5.61608	22.6459	16.71	7.08433	26.3357	14.4519	5.79766	23.1062	30.2791	15.2165	45.3418	22.8281	10.6718	34.9844	20.612	9.27153	31.9525	15.0976	24.5731	0.702756	OK	2.01324	0.00045	0.00246162	yes
AT1G14070	Chr1:4818547-4820150	9.54611	4.11951	14.9727	10.9468	5.06575	16.8279	8.10957	3.39469	12.8245	4.59534	1.52329	7.66738	5.71033	2.07442	9.34624	5.86404	2.16768	9.56041	9.53417	5.3899	-0.822848	OK	-2.18597	0.0001	0.000652909	yes
AT1G14071	Chr1:4820404-4820499	0	0	0	0	0	0	0	0	0	0	0	0	0	0	0	0	0	0	0	0	0	NOTEST	0	1	1	no
AT1G14080	Chr1:4822527-4824414	0.221304	0	0.545877	0.399375	0	0.888409	0.305909	0	0.736692	0	0	0	0.164086	0	0.43414	0.234698	0	0.571806	0.308862	0.132928	-1.21632	NOTEST	0	1	1	no
AT1G14090	Chr1:4824432-4827436	3.04652	1.16658	4.92646	3.18124	1.25001	5.11247	2.72472	1.00384	4.44561	2.77582	1.03485	4.51678	3.70172	1.51212	5.89132	3.0221	1.16471	4.87949	2.98416	3.16654	0.085584	OK	0.222521	0.69935	0.808321	no
AT1G14100	Chr1:4827960-4829587	0.132303	0	0.377432	0.0397524	0	0.16155	0.243678	0	0.609852	0.418839	0	0.997485	0.065343	0	0.237793	0.336188	0	0.810301	0.138578	0.273457	0.980618	NOTEST	0	1	1	no
AT1G14110	Chr1:4830296-4831915	0	0	0	0	0	0	0	0	0	0	0	0	0	0	0	0	0	0	0	0	0	NOTEST	0	1	1	no
AT1G14120	Chr1:4833517-4835089	4.56118	1.20015	7.92221	4.37516	1.14331	7.60701	2.6002	0.356024	4.84438	3.32271	0.693431	5.95198	3.59741	0.741744	6.45308	2.77107	0.366225	5.17591	3.84551	3.23039	-0.251466	OK	-0.495678	0.3833	0.54334	no
AT1G14130	Chr1:4835723-4837616	14.1266	6.69985	21.5534	13.2844	6.27285	20.2959	10.4569	4.52115	16.3927	7.07874	2.72384	11.4336	8.5587	3.50628	13.6111	8.78853	3.67497	13.9021	12.6227	8.14199	-0.632561	OK	-1.80031	0.0026	0.0109603	no
AT1G14140	Chr1:4837926-4839633	18.8872	9.15808	28.6163	14.6182	6.60151	22.6348	19.5434	9.58392	29.5029	35.1239	18.8763	51.3716	26.7535	13.8792	39.6278	23.0516	11.6917	34.4115	17.6829	28.3097	0.678938	OK	2.16748	0.0001	0.000652909	yes
AT1G14150	Chr1:4839852-4841848	285.348	152.82	417.876	159.452	87.1226	231.782	200.717	109.909	291.525	160.935	87.4495	234.42	165.207	90.0847	240.329	175.709	96.3963	255.022	215.172	167.284	-0.363197	OK	-1.31454	0.02385	0.0664179	no
AT1G14160	Chr1:4839852-4841848	0.510003	0	5.21097	0.152354	0	1.99015	0.116968	0	1.97712	0	0	0	0	0	0	0.106995	0	1.7777	0.259775	0.0356651	-2.86468	NOTEST	0	1	1	no
AT1G14170	Chr1:4843233-4845847	22.7969	12.405	33.1888	23.7159	12.9246	34.5071	23.349	12.5951	34.1029	14.7651	7.43748	22.0928	17.4979	9.21235	25.7834	17.8883	9.28011	26.4964	23.2873	16.7171	-0.478217	OK	-1.65588	0.00435	0.0167669	no
AT1G14180	Chr1:4847161-4849207	6.64547	2.69153	10.5994	6.44185	2.50741	10.3763	8.1168	3.52135	12.7123	10.1093	4.61508	15.6035	7.38857	3.07882	11.6983	7.35531	2.99649	11.7141	7.06804	8.28439	0.229085	OK	0.62772	0.271	0.424417	no
AT1G14182	Chr1:4849447-4849826	0	0	0	0	0	0	0	0	0	0	0	0	0	0	0	0	0	0	0	0	0	NOTEST	0	1	1	no
AT1G14185	Chr1:4850273-4852096	0.290503	0	0.693661	0.279529	0	0.673032	0.481792	0	1.05939	0.295071	0	0.710327	0.401984	0	0.90464	0.542	0	1.16413	0.350608	0.413018	0.236346	NOTEST	0	1	1	no
AT1G14190	Chr1:4852801-4854307	1.43846	0.0493796	2.82754	2.05768	0.273522	3.84183	1.51371	0.030068	2.99736	1.04007	0	2.08549	2.02946	0.240033	3.8189	1.33396	0.0169215	2.65101	1.66995	1.46783	-0.186116	OK	-0.310697	0.5849	0.722684	no
AT1G14200	Chr1:4854383-4855200	47.3822	24.9841	69.7804	57.6613	31.0572	84.2654	36.6766	18.61	54.7431	36.0365	18.3482	53.7248	29.7267	14.3844	45.069	29.9716	14.5363	45.4069	47.24	31.9116	-0.56593	OK	-1.84588	0.00155	0.00707842	yes
AT1G14205	Chr1:4855532-4857964	9.49305	0	20.4604	7.57373	0	16.8442	10.0461	0	20.4607	11.6415	0	23.587	11.9948	0	24.5686	11.4157	0	23.2205	9.03763	11.684	0.370519	OK	0.516899	0.36245	0.522145	no
AT1G14210	Chr1:4855532-4857964	16.8864	6.58065	27.1922	15.8801	6.16122	25.5989	12.4377	4.07014	20.8053	17.9596	7.07953	28.8397	19.4693	7.7833	31.1554	17.1691	6.66276	27.6755	15.0681	18.1994	0.272393	OK	0.697525	0.22445	0.371183	no
AT1G14220	Chr1:4858641-4859601	0	0	0	0	0	0	0.17657	0	0.676885	0	0	0	0	0	0	0	0	0	0.0588568	0	#NAME?	NOTEST	0	1	1	no
AT1G14225	Chr1:4860514-4860649	0	0	0	0	0	0	0	0	0	0	0	0	0	0	0	0	0	0	0	0	0	NOTEST	0	1	1	no
AT1G14230	Chr1:4861265-4864094	18.1503	9.64304	26.6576	16.737	8.80348	24.6705	15.234	7.90543	22.5626	10.7823	5.26044	16.3042	12.8715	6.52154	19.2214	12.4226	6.25561	18.5895	16.7071	12.0255	-0.474369	OK	-1.5606	0.0062	0.0223874	no
AT1G14240	Chr1:4864901-4868000	1.7107	0.243543	3.17787	3.03991	0.800425	5.27939	0.43477	0	0.996377	0.449229	0	1.02112	1.04941	0.020635	2.07818	0.808713	0	1.66998	1.72846	0.769117	-1.16821	OK	-1.74619	0.00275	0.0114925	no
AT1G14250	Chr1:4868451-4871488	0	0	0	0.032499	0	0.132073	0	0	0	0	0	0	0.0534087	0	0.194362	0.0458397	0	0.186215	0.010833	0.0330828	1.61065	NOTEST	0	1	1	no
AT1G14260	Chr1:4872855-4877248	0.974096	0	4.29116	0.862523	0	3.53404	1.58085	0	5.81214	2.08586	0	7.79478	0.958202	0	4.62783	0.957642	0	4.49904	1.13916	1.3339	0.227687	OK	0.113576	0.9019	0.941391	no
AT1G14270	Chr1:4872855-4877248	56.7928	31.037	82.5485	40.6104	21.9651	59.2558	56.6311	30.8404	82.4219	77.3547	41.7448	112.965	71.325	38.43	104.22	66.5632	36.5995	96.527	51.3448	71.7476	0.482714	OK	1.73553	0.0027	0.0113211	no
AT1G14280	Chr1:4877626-4879149	37.9192	20.8455	54.993	29.6067	16.1035	43.11	32.9254	18.0692	47.7816	46.027	25.355	66.699	56.2109	31.0755	81.3464	53.7477	29.6816	77.8138	33.4838	51.9952	0.634916	OK	2.30364	5e-05	0.000348282	yes
AT1G14290	Chr1:4880050-4881964	27.4391	14.4185	40.4597	33.4933	17.9925	48.9941	27.7647	14.6255	40.904	61.6139	33.9438	89.284	62.344	34.3422	90.3459	60.3398	33.2395	87.4401	29.5657	61.4326	1.05508	OK	3.74049	5e-05	0.000348282	yes
AT1G14300	Chr1:4882375-4884791	14.3885	6.92353	21.8534	15.8785	7.8323	23.9247	16.1742	8.01122	24.3371	25.1103	13.3352	36.8853	22.4243	11.7381	33.1106	22.5263	11.8195	33.233	15.4804	23.3536	0.593206	OK	1.9462	0.00065	0.00338201	yes
AT1G14310	Chr1:4885043-4887933	20.3435	8.83325	31.8537	15.0067	6.18478	23.8286	20.6076	9.35847	31.8568	18.7834	8.15887	29.408	18.5547	8.09269	29.0167	17.0576	7.34091	26.7744	18.6526	18.1319	-0.0408442	OK	-0.117408	0.8363	0.901052	no
AT1G14315	Chr1:4885043-4887933	0	0	0	0	0	0	0	0	0	0	0	0	0	0	0	0	0	0	0	0	0	NOTEST	0	1	1	no
AT1G14320	Chr1:4888213-4889661	634.934	302.849	967.019	390.49	198.056	582.924	594.694	285.544	903.845	1271.45	557.316	1985.59	919.119	423.083	1415.15	815.512	377.631	1253.39	540.039	1002.03	0.891785	OK	2.79074	5e-05	0.000348282	yes
AT1G14330	Chr1:4890117-4892251	8.47587	4.01943	12.9323	8.57895	4.03657	13.1213	9.71651	4.79408	14.6389	10.5714	5.28973	15.853	12.6915	6.56373	18.8192	15.7266	8.35932	23.0939	8.92378	12.9965	0.542394	OK	1.74212	0.0025	0.0105909	no
AT1G14340	Chr1:4897345-4898961	41.9549	22.5782	61.3316	30.108	15.6153	44.6008	37.5392	20.0111	55.0673	26.2689	13.3462	39.1915	28.8194	14.8178	42.821	29.5612	15.2872	43.8353	36.534	28.2165	-0.372703	OK	-1.25309	0.02775	0.0749433	no
AT1G14345	Chr1:4899144-4899979	280.091	148.741	411.442	159.256	87.7355	230.777	213.356	115.298	311.414	172.314	93.7922	250.835	144.205	79.1735	209.237	167.106	91.24	242.972	217.568	161.208	-0.432539	OK	-1.56227	0.00725	0.0253959	no
AT1G14350	Chr1:4907952-4913152	19.1307	5.9471	32.3143	17.6477	6.25223	29.0431	16.9753	4.98441	28.9662	7.2029	1.76072	12.6451	11.0551	3.86025	18.25	9.31478	3.01385	15.6157	17.9179	9.19094	-0.963117	OK	-2.06362	0.0004	0.00221966	yes
AT1G14360	Chr1:4907952-4913152	40.1786	16.4635	63.8938	29.5646	11.1904	47.9387	38.9255	15.9001	61.951	19.164	8.21845	30.1096	18.264	6.5684	29.9596	16.9279	6.42727	27.4286	36.2229	18.1187	-0.999426	OK	-2.51489	5e-05	0.000348282	yes
AT1G14370	Chr1:4915575-4921596	11.3698	1.21214	21.5275	25.3038	8.28172	42.3259	25.7914	9.24339	42.3394	10.1869	0.867318	19.5065	12.5502	2.26267	22.8378	20.2157	6.58055	33.8508	20.8217	14.3176	-0.540297	OK	-0.817931	0.1686	0.30171	no
AT1G14380	Chr1:4915575-4921596	20.6291	9.50432	31.7539	21.1589	8.22989	34.0878	17.4327	5.9695	28.8959	22.7728	10.992	34.5535	19.2732	8.88424	29.6621	18.0952	6.59004	29.6004	19.7402	20.0471	0.0222524	OK	0.0477413	0.9347	0.960734	no
AT1G14390	Chr1:4924276-4926794	1.08259	0.123147	2.04204	1.17355	0.156546	2.19056	1.15814	0.149185	2.1671	0.662991	0	1.32939	0.857	0.0160496	1.69795	0.920181	0.0260395	1.81432	1.1381	0.813391	-0.484603	OK	-0.803221	0.1624	0.293681	no
AT1G14400	Chr1:4927010-4928690	214.448	114.732	314.164	162.731	86.7155	238.746	217.794	113.386	322.202	216.429	115.105	317.753	209.943	112.101	307.786	204.755	108.973	300.538	198.324	210.376	0.0851087	OK	0.306659	0.59275	0.728279	no
AT1G14410	Chr1:4929122-4930904	55.0556	30.266	79.8451	45.2021	24.6384	65.7658	60.0616	33.0284	87.0947	102.221	55.6506	148.792	65.7581	36.2195	95.2966	65.8456	36.2702	95.421	53.4398	77.9417	0.544481	OK	1.95487	0.00055	0.00292135	yes
AT1G14420	Chr1:4931565-4933515	0	0	0	0	0	0	0	0	0	0.216336	0	0.542762	0.224475	0	0.55565	0.0963114	0	0.276922	0	0.179041	inf	NOTEST	0	1	1	no
AT1G14430	Chr1:4934119-4936100	2.3423	0.600103	4.08449	1.88965	0.398306	3.38099	2.06737	0.428072	3.70666	3.67991	1.25992	6.09991	3.64739	1.23299	6.06179	3.80856	1.32092	6.29619	2.09977	3.71195	0.821947	OK	1.81322	0.00235	0.0100708	no
AT1G14440	Chr1:4938823-4940903	11.8756	5.37366	18.3775	16.6089	8.40406	24.8138	15.1983	7.48619	22.9104	20.5285	10.446	30.611	14.0115	6.62089	21.402	14.8224	7.23878	22.4061	14.5609	16.4541	0.176344	OK	0.544732	0.346	0.505163	no
AT1G14450	Chr1:4946217-4947576	141.859	77.8497	205.869	76.3292	39.3008	113.358	145.054	79.7759	210.333	202.243	111.554	292.932	165.505	90.9899	240.02	164.492	90.4386	238.546	121.081	177.413	0.551142	OK	1.9487	0.0005	0.00269448	yes
AT1G14455	Chr1:4947818-4948400	0.502912	0	1.43471	0.297049	0	0.940609	0	0	0	0	0	0	0.244993	0	0.891568	0.207325	0	0.84222	0.266654	0.150773	-0.822591	NOTEST	0	1	1	no
AT1G14460	Chr1:4948747-4952927	6.14876	3.12249	9.17504	5.11552	2.5077	7.72334	6.18075	3.14044	9.22107	5.28331	2.60655	7.96006	6.24044	3.17609	9.3048	6.21329	3.15815	9.26843	5.81501	5.91235	0.0239488	OK	0.0773854	0.89485	0.937926	no
AT1G14470	Chr1:4954079-4955702	0.250854	0	0.618768	1.20636	0.0346407	2.37808	0.462128	0	1.02914	0.556528	0	1.20031	0.805527	0	1.69514	0.744063	0	1.5616	0.639782	0.70204	0.133973	NOTEST	0	1	1	no
AT1G14480	Chr1:4956256-4958076	2.50424	0.482362	4.52612	3.42514	0.916102	5.93417	4.79449	1.52606	8.06293	4.79487	1.61495	7.97478	3.81533	1.122	6.50866	6.8097	2.7324	10.887	3.57462	5.13997	0.523968	OK	1.19892	0.0392	0.0982788	no
AT1G14490	Chr1:4958513-4959325	2.87373	0.101928	5.64553	2.25411	0	4.54886	3.46374	0.323081	6.6044	3.72667	0.449077	7.00426	1.78113	0	3.74695	2.65588	0.0717754	5.23999	2.86386	2.72123	-0.0737028	OK	-0.115146	0.84045	0.903765	no
AT1G14500	Chr1:4960374-4961780	0	0	0	0	0	0	0.0744706	0	0.285484	0	0	0	0	0	0	0.136809	0	0.393363	0.0248235	0.0456029	0.877418	NOTEST	0	1	1	no
AT1G14510	Chr1:4961885-4964428	52.1904	28.737	75.6439	52.1206	28.7011	75.5401	58.8225	32.4224	85.2226	79.3636	43.5842	115.143	72.523	40.0509	104.995	66.2675	36.6329	95.9021	54.3778	72.718	0.419294	OK	1.53864	0.0081	0.0277647	no
AT1G14518	Chr1:4966809-4967493	0	0	0	0	0	0	0	0	0	0	0	0	0.230139	0	0.837511	0	0	0	0	0.0767131	inf	NOTEST	0	1	1	no
AT1G14520	Chr1:4968141-4970311	11.3653	4.86532	17.8653	10.8914	4.78797	16.9948	10.1	4.31395	15.8861	22.0288	11.0224	33.0352	21.6267	10.8426	32.4108	21.7281	11.2282	32.228	10.7856	21.7945	1.01486	OK	3.06556	5e-05	0.000348282	yes
AT1G14530	Chr1:4970857-4973726	5.84432	1.93238	9.75625	5.97192	2.00764	9.9362	7.15167	2.61496	11.6884	8.78246	3.57396	13.991	9.2824	3.75488	14.8099	9.75545	4.05499	15.4559	6.32263	9.27344	0.552578	OK	1.423	0.0139	0.0431225	no
AT1G14540	Chr1:4974066-4975705	0.177056	0	0.505106	4.30005	1.13186	7.46824	0.407064	0	0.982108	0.55644	0	1.32519	0.43648	0	1.04639	0.971493	0	2.04887	1.62806	0.654805	-1.31402	OK	-1.62361	0.00815	0.0279056	no
AT1G14549	Chr1:4978793-4978907	0	0	0	0	0	0	0	0	0	0	0	0	0	0	0	0	0	0	0	0	0	NOTEST	0	1	1	no
AT1G14550	Chr1:4979027-4980324	0	0	0	0	0	0	0	0	0	0	0	0	0	0	0	0	0	0	0	0	0	NOTEST	0	1	1	no
AT1G14560	Chr1:4980671-4983284	11.268	5.50284	17.0332	11.2868	5.53643	17.0371	11.4933	5.65186	17.3346	10.9852	5.3272	16.6432	12.7084	6.37861	19.0382	13.6916	6.97158	20.4115	11.3493	12.4617	0.134894	OK	0.428333	0.4561	0.612028	no
AT1G14570	Chr1:4983534-4987375	54.0752	29.8063	78.3441	48.7497	27.0052	70.4943	54.056	29.9255	78.1866	58.8989	32.2313	85.5665	60.984	33.371	88.5969	61.1259	33.418	88.8337	52.2937	60.3362	0.206389	OK	0.754215	0.1911	0.330737	no
AT1G14580	Chr1:4989561-4992732	30.3894	16.6408	44.1381	25.462	13.8824	37.0416	25.7452	14.0436	37.4467	23.3642	12.648	34.0804	24.4188	13.2238	35.6139	26.066	14.3292	37.8028	27.1989	24.6163	-0.143931	OK	-0.516493	0.36855	0.528149	no
AT1G14590	Chr1:4998815-5000643	12.9877	5.86705	20.1084	8.03386	3.15677	12.9109	12.3903	5.62677	19.1538	12.4562	5.63802	19.2743	13.0515	6.0486	20.0544	14.2784	6.7793	21.7775	11.1373	13.262	0.251903	OK	0.736561	0.20765	0.351571	no
AT1G14600	Chr1:5001010-5003370	2.96011	0.304948	5.61527	3.75966	0.49	7.02933	4.30079	0.831959	7.76962	3.83279	0.667728	6.99786	3.3963	0.470932	6.32168	3.10701	0.36954	5.84448	3.67352	3.44537	-0.0925048	OK	-0.167136	0.76915	0.856271	no
AT1G14610	Chr1:5008243-5014533	31.4841	17.1473	45.8209	41.3978	22.1456	60.6501	33.5106	18.2528	48.7684	46.0882	24.5305	67.646	46.4655	24.7272	68.2037	41.69	22.3761	61.0039	35.4642	44.7479	0.335457	OK	1.21687	0.0338	0.0874976	no
AT1G14620	Chr1:5014752-5016604	28.375	14.4112	42.3388	26.4505	13.1981	39.7029	33.1678	17.346	48.9897	70.6139	38.8715	102.356	48.6733	26.0336	71.313	45.2292	24.3395	66.1189	29.3311	54.8388	0.902765	OK	3.05136	5e-05	0.000348282	yes
AT1G14630	Chr1:5019954-5021537	8.90817	2.67793	15.1384	10.7112	3.60477	17.8176	11.7565	4.04298	19.4699	10.6034	3.59856	17.6083	10.9648	3.70662	18.223	8.96417	2.70593	15.2224	10.4586	10.1775	-0.0393117	OK	-0.0932109	0.8692	0.920973	no
AT1G14640	Chr1:5023655-5025955	2.02837	0.510877	3.54586	3.4785	1.19083	5.76617	2.31782	0.591593	4.04405	0.787416	0.0236276	1.5512	2.13788	0.559068	3.71669	2.69821	0.830042	4.56638	2.60823	1.8745	-0.476564	OK	-1.00579	0.08035	0.173509	no
AT1G14642	Chr1:5026363-5026585	0	0	0	0	0	0	0	0	0	0	0	0	0	0	0	0	0	0	0	0	0	NOTEST	0	1	1	no
AT1G14650	Chr1:5027661-5031779	27.6272	15.2473	40.007	37.2137	20.4088	54.0187	28.1272	15.5256	40.7287	34.5749	18.8573	50.2925	31.7379	17.4053	46.0704	32.2929	17.7009	46.8849	30.9894	32.8686	0.0849356	OK	0.311768	0.58545	0.722747	no
AT1G14660	Chr1:5031949-5036477	5.26892	2.29457	8.24328	6.69583	3.15587	10.2358	7.30436	3.56933	11.0394	5.58502	2.53604	8.63399	5.40339	2.31245	8.49432	5.87552	2.6667	9.08433	6.42304	5.62131	-0.19235	OK	-0.563775	0.32545	0.483851	no
AT1G14670	Chr1:5037611-5040528	72.8922	38.961	106.823	60.5296	33.0008	88.0583	62.1028	33.7521	90.4536	55.6982	30.2987	81.0977	65.2054	35.2104	95.2005	61.2121	33.3267	89.0975	65.1749	60.7052	-0.102494	OK	-0.374462	0.5109	0.661099	no
AT1G14680	Chr1:5040860-5041733	2.46114	0.0683969	4.85389	6.12154	1.51712	10.726	3.38481	0.381161	6.38845	4.73843	0.946721	8.53015	5.5075	1.10385	9.91115	4.23949	0.721902	7.75707	3.98916	4.82847	0.275481	OK	0.510903	0.38025	0.540235	no
AT1G14685	Chr1:5042322-5044294	44.4386	24.3448	64.5324	47.5508	25.8146	69.2871	48.5213	26.522	70.5207	76.409	42.2675	110.551	73.9111	40.4974	107.325	67.7362	37.1533	98.3191	46.8369	72.6854	0.63402	OK	2.2952	0.00015	0.000938421	yes
AT1G14686	Chr1:5045780-5046800	0	0	0	0.0664471	0	0.270035	0	0	0	0	0	0	0	0	0	0.0934165	0	0.379487	0.022149	0.0311388	0.491471	NOTEST	0	1	1	no
AT1G14687	Chr1:5047802-5048612	7.74064	2.01272	13.4686	7.41895	1.9166	12.9213	8.06369	2.06509	14.0623	10.4694	3.52172	17.417	11.4684	3.9587	18.9781	10.2791	3.39282	17.1654	7.74109	10.739	0.472245	OK	1.07149	0.06115	0.139899	no
AT1G14688	Chr1:5049525-5050983	0	0	0	0	0	0	0	0	0	0	0	0	0	0	0	0	0	0	0	0	0	NOTEST	0	1	1	no
AT1G14690	Chr1:5051759-5055252	28.7504	15.9001	41.6008	34.3138	18.945	49.6825	32.165	17.8445	46.4854	22.7197	12.4137	33.0256	27.0276	15.0018	39.0534	26.7864	14.7842	38.7886	31.7431	25.5112	-0.315309	OK	-1.15093	0.04525	0.110337	no
AT1G14700	Chr1:5058679-5061136	81.0202	44.5473	117.493	64.7421	35.6646	93.8197	75.9438	41.7242	110.163	52.4186	28.8455	75.9916	59.9154	33.069	86.7618	57.2428	31.2472	83.2384	73.902	56.5256	-0.38671	OK	-1.42644	0.0137	0.0426142	no
AT1G14710	Chr1:5061865-5065178	27.9985	15.1957	40.8012	42.3708	23.0065	61.735	34.0955	18.8031	49.3878	45.5508	24.8064	66.2953	39.4356	21.4227	57.4484	37.7742	20.7019	54.8465	34.8216	40.9202	0.232832	OK	0.84923	0.1368	0.258415	no
AT1G14720	Chr1:5066635-5068645	66.5075	36.7858	96.2293	51.1926	28.1931	74.1921	52.8491	29.112	76.5862	83.1957	45.7246	120.667	75.9807	41.699	110.262	65.1601	36.0312	94.2889	56.8497	74.7788	0.395476	OK	1.44704	0.01395	0.0432634	no
AT1G14730	Chr1:5073104-5074779	3.64115	0.643567	6.63874	3.03736	0.41662	5.6581	2.53329	0.236293	4.83028	2.06592	0.0681548	4.06369	1.84654	0.0222179	3.67086	1.3925	0	2.92967	3.0706	1.76832	-0.796141	OK	-1.2957	0.02795	0.0754294	no
AT1G14740	Chr1:5075212-5077791	46.3561	25.2733	67.4389	61.2331	32.6858	89.7804	65.0324	34.8569	95.2078	91.7561	47.8819	135.63	103.494	53.3474	153.641	93.6404	48.8378	138.443	57.5405	96.297	0.742912	OK	2.65539	5e-05	0.000348282	yes
AT1G14750	Chr1:5079406-5082520	0.419642	0	0.943177	0.758143	0	1.52937	0.47292	0	1.04215	3.38716	1.0871	5.68721	2.80784	0.793564	4.82211	2.93134	0.913684	4.949	0.550235	3.04211	2.46695	OK	3.78854	5e-05	0.000348282	yes
AT1G14755	Chr1:5083741-5084342	0	0	0	0	0	0	0	0	0	0	0	0	0	0	0	0	0	0	0	0	0	NOTEST	0	1	1	no
AT1G14760	Chr1:5084351-5085213	1.93973	0	4.49652	2.24374	0	5.28087	1.54664	0	3.69625	7.46592	1.01367	13.9182	2.12739	0	4.84817	2.01193	0	4.56243	1.91004	3.86841	1.01814	OK	1.12024	0.0297	0.0790993	no
AT1G14770	Chr1:5086625-5088846	8.96265	4.03697	13.8883	7.08888	2.9469	11.2309	10.141	4.65443	15.6276	9.08216	4.09876	14.0656	10.1056	4.62102	15.5901	9.01385	4.14876	13.8789	8.73085	9.40052	0.106619	OK	0.3139	0.5857	0.722881	no
AT1G14780	Chr1:5090989-5098032	0.0888663	0	0.693833	0.561882	0	2.14091	0.204873	0	1.15521	2.89012	0.209308	5.57094	5.31961	1.37043	9.26879	2.79429	0	5.67592	0.285207	3.66801	3.68492	OK	1.91029	0.0952	0.197306	no
AT1G14790	Chr1:5090989-5098032	10.6131	5.71964	15.5065	11.6606	6.25302	17.0682	11.7322	6.41081	17.0536	2.93771	0.976067	4.89936	4.12488	1.54913	6.70063	4.4198	1.87989	6.95971	11.3353	3.82746	-1.56636	OK	-4.2936	5e-05	0.000348282	yes
AT1G14800	Chr1:5099571-5104695	0	0	0	0.0567572	0	0.872416	0	0	0	0	0	0	0	0	0	0	0	0	0.0189191	0	#NAME?	NOTEST	0	1	1	no
AT1G14810	Chr1:5099571-5104695	64.7106	35.7481	93.6731	43.4288	23.8726	62.985	55.0201	30.3559	79.6844	117.213	62.873	171.554	103.658	55.2343	152.081	96.6122	52.6281	140.596	54.3865	105.828	0.960397	OK	3.48261	5e-05	0.000348282	yes
AT1G14820	Chr1:5105017-5106954	38.0313	20.3705	55.692	22.2252	10.7484	33.702	32.8079	17.2562	48.3596	27.694	14.2384	41.1497	26.6402	13.5495	39.731	26.65	13.5885	39.7115	31.0215	26.9947	-0.200588	OK	-0.661781	0.24815	0.397647	no
AT1G14830	Chr1:5107420-5111670	34.4973	19.0661	49.9285	33.8782	18.7167	49.0398	34.0848	18.8331	49.3365	37.2828	20.5896	53.976	42.8401	23.5244	62.1557	40.0267	21.989	58.0643	34.1534	40.0498	0.229765	OK	0.84574	0.14205	0.26587	no
AT1G14840	Chr1:5111954-5115497	22.5851	12.3882	32.782	28.903	15.8671	41.939	23.1914	12.7309	33.6519	22.0667	12.0303	32.1031	19.9056	10.8846	28.9267	20.5934	11.2824	29.9045	24.8932	20.8553	-0.255338	OK	-0.915408	0.11355	0.225616	no
AT1G14850	Chr1:5116695-5123259	7.71239	4.15261	11.2722	8.54417	4.64304	12.4453	8.91754	4.85011	12.985	9.12643	4.97824	13.2746	9.25705	5.05542	13.4587	9.64014	5.28889	13.9914	8.39137	9.34121	0.154703	OK	0.550864	0.33705	0.495742	no
AT1G14860	Chr1:5124741-5126151	1.9515	0.0403081	3.8627	1.52002	0	3.05045	0.896819	0	1.92904	4.64745	1.22148	8.07341	4.71136	1.23205	8.19067	3.37242	0.647833	6.09701	1.45611	4.24374	1.54321	OK	2.58446	5e-05	0.000348282	yes
AT1G14870	Chr1:5128374-5129523	8.81845	2.29297	15.3439	19.3394	7.9394	30.7394	10.44	3.17817	17.7019	13.3288	4.6511	22.0065	20.3288	8.50416	32.1535	28.6794	13.4294	43.9294	12.866	20.779	0.691568	OK	1.75566	0.0025	0.0105909	no
AT1G14880	Chr1:5132534-5133716	710.122	348.504	1071.74	499.192	254.47	743.914	709.661	347.937	1071.38	40.0095	20.4108	59.6082	57.8117	30.9976	84.6257	71.3417	38.802	103.881	639.658	56.3876	-3.50385	OK	-11.8797	5e-05	0.000348282	yes
AT1G14890	Chr1:5137013-5137957	2.33679	0.0828837	4.59069	4.85183	1.03587	8.66779	3.38582	0.472373	6.29927	3.97527	0.729032	7.2215	3.99156	0.697226	7.2859	4.02789	0.733479	7.32231	3.52481	3.99824	0.181818	OK	0.332332	0.55345	0.697677	no
AT1G14900	Chr1:5138333-5139432	27.6948	14.0712	41.3185	26.0157	13.171	38.8603	36.8847	19.5951	54.1743	58.8099	32.33	85.2898	39.3205	21.111	57.5299	39.4541	21.1812	57.727	30.1984	45.8615	0.602812	OK	2.03947	0.0002	0.00120717	yes
AT1G14910	Chr1:5139711-5143689	17.1741	9.24972	25.0985	20.596	11.3257	29.8662	16.9838	9.12722	24.8405	16.5285	8.91938	24.1376	18.4612	10.0709	26.8515	17.5941	9.56923	25.6189	18.2513	17.5279	-0.0583448	OK	-0.207139	0.72185	0.823126	no
AT1G14920	Chr1:5149225-5151354	39.2758	21.7276	56.824	28.8469	15.8758	41.8181	34.5633	19.0606	50.0661	39.4678	21.8474	57.0881	45.9005	25.2009	66.6001	39.4587	21.8367	57.0808	34.2287	41.609	0.281688	OK	1.03065	0.0724	0.159632	no
AT1G14930	Chr1:5152262-5153084	1.08263	0	2.60048	2.36	0	4.97589	3.13489	0.0691986	6.20059	2.64317	0	5.29991	1.76683	0	3.77243	4.20634	0.42672	7.98596	2.19251	2.87211	0.389531	OK	0.552397	0.326	0.484516	no
AT1G14940	Chr1:5154536-5155564	0	0	0	0	0	0	0	0	0	0	0	0	0	0	0	0	0	0	0	0	0	NOTEST	0	1	1	no
AT1G14950	Chr1:5157335-5158269	0	0	0	0	0	0	0	0	0	0	0	0	0	0	0	0	0	0	0	0	0	NOTEST	0	1	1	no
AT1G14960	Chr1:5159198-5160083	0.578448	0	1.52364	0.3435	0	1.04514	1.23329	0	2.93661	0	0	0	0.18863	0	0.686455	0.32049	0	0.921499	0.718413	0.169707	-2.08177	NOTEST	0	1	1	no
AT1G14970	Chr1:5161948-5164917	2.40827	0.580079	4.23647	3.58901	1.08118	6.09683	2.52203	0.636731	4.40733	2.5045	0.633467	4.37553	3.19262	0.955006	5.43024	2.69358	0.690731	4.69643	2.83977	2.7969	-0.021945	OK	-0.0474277	0.93255	0.959781	no
AT1G14980	Chr1:5165627-5166745	189.664	104.095	275.232	160.975	89.0486	232.901	190.503	104.596	276.41	304.266	163.139	445.393	222.932	121.699	324.166	208.544	114.858	302.229	180.381	245.247	0.443194	OK	1.60832	0.0049	0.0184974	no
AT1G14990	Chr1:5167030-5168264	33.094	15.0025	51.1855	24.2042	10.2453	38.1631	26.7863	11.7263	41.8464	27.6992	12.5205	42.8779	23.4374	9.84397	37.0308	26.4558	11.4886	41.423	28.0282	25.8641	-0.115925	OK	-0.333327	0.5619	0.704842	no
AT1G15000	Chr1:5168595-5170435	17.6809	8.98331	26.3784	25.2612	13.5622	36.9601	18.1589	9.26965	27.0481	27.6134	14.9007	40.3262	24.2757	12.7111	35.8404	23.314	12.2272	34.4007	20.367	25.0677	0.299598	OK	1.01513	0.075	0.164003	no
AT1G15002	Chr1:5168595-5170435	0	0	0	0	0	0	0.301176	0	2.7892	0.388869	0	3.53774	0.643578	0	4.62691	0.271061	0	2.82953	0.100392	0.434503	2.11372	NOTEST	0	1	1	no
AT1G15010	Chr1:5171206-5171742	7.22902	0.822312	13.6357	11.2345	2.39858	20.0704	7.36098	0.888413	13.8336	15.0628	4.42775	25.6978	17.9874	5.51785	30.457	12.8145	3.2286	22.4003	8.60817	15.2882	0.828641	OK	1.64354	0.0054	0.0200241	no
AT1G15015	Chr1:5172080-5172923	0	0	0	0	0	0	0	0	0	0	0	0	0	0	0	0	0	0	0	0	0	NOTEST	0	1	1	no
AT1G15020	Chr1:5173096-5176223	21.0432	11.2674	30.819	23.0724	12.3704	33.7745	23.0046	12.3872	33.6219	23.1086	12.499	33.7182	23.6651	12.821	34.5091	26.0313	14.1146	37.948	22.3734	24.2683	0.11729	OK	0.420428	0.4608	0.616799	no
AT1G15030	Chr1:5177528-5181389	43.1516	23.3696	62.9335	39.1542	21.0982	57.2103	49.7582	27.1046	72.4119	30.3752	16.4405	44.3098	34.4038	18.2854	50.5223	33.3307	17.9282	48.7332	44.0213	32.7032	-0.428771	OK	-1.51991	0.008	0.0275019	no
AT1G15040	Chr1:5177528-5181389	2.19244	0	7.05992	2.48984	0	7.42781	1.68861	0	6.2256	1.40047	0	4.67219	3.4164	0	9.32345	2.08682	0	6.27374	2.12363	2.30123	0.11587	OK	0.0833025	0.88965	0.93497	no
AT1G15045	Chr1:5181856-5181964	0	0	0	0	0	0	0	0	0	0	0	0	0	0	0	0	0	0	0	0	0	NOTEST	0	1	1	no
AT1G15050	Chr1:5182255-5183243	0.269862	0	0.976969	0.159133	0	0.646701	0.491147	0	1.47521	0.321087	0	1.11717	0	0	0	0.443971	0	1.27654	0.306714	0.255019	-0.266286	NOTEST	0	1	1	no
AT1G15060	Chr1:5183606-5186974	24.3803	13.4035	35.3571	18.3617	9.98718	26.7362	20.7771	11.4145	30.1397	13.9735	7.42343	20.5236	15.4596	8.28895	22.6303	14.999	8.05331	21.9446	21.173	14.8107	-0.515587	OK	-1.81578	0.0022	0.00953418	yes
AT1G15080	Chr1:5187625-5189673	3.01499	0.601094	5.42888	1.50733	0.0382267	2.97643	3.00461	0.59838	5.41084	2.53068	0.30986	4.75149	1.65229	0.0309435	3.27363	2.05169	0.226143	3.87723	2.50897	2.07822	-0.271752	OK	-0.477206	0.4034	0.562778	no
AT1G15090	Chr1:5189686-5189760	0	0	0	0	0	0	0	0	0	0	0	0	0	0	0	0	0	0	0	0	0	NOTEST	0	1	1	no
AT1G15100	Chr1:5193425-5194203	59.8038	32.0372	87.5704	21.5439	9.26331	33.8245	17.5142	7.07174	27.9567	23.1024	10.462	35.7429	24.2781	10.9057	37.6505	15.0342	5.74648	24.322	32.954	20.8049	-0.663527	OK	-1.88741	0.00065	0.00338201	yes
AT1G15110	Chr1:5199017-5202175	8.51049	3.72371	13.2973	10.5362	5.08428	15.9881	6.93213	2.87296	10.9913	7.32746	3.20575	11.4492	5.37396	2.08434	8.66359	7.54665	3.3068	11.7865	8.65961	6.74936	-0.359552	OK	-1.0304	0.07585	0.165497	no
AT1G15120	Chr1:5202647-5204193	354.7	189.429	519.972	207.033	114.524	299.541	352.773	188.515	517.032	376.866	201.995	551.736	333.225	180.29	486.161	326.557	176.778	476.335	304.835	345.549	0.18086	OK	0.651382	0.25695	0.407901	no
AT1G15125	Chr1:5204624-5205912	31.2107	16.3076	46.1138	121.324	66.2404	176.408	59.6816	32.8094	86.5538	52.0147	28.6074	75.4221	64.2918	35.355	93.2286	62.7403	34.4978	90.9829	70.7388	59.6823	-0.245198	OK	-0.834991	0.1409	0.264412	no
AT1G15130	Chr1:5206001-5209915	24.835	13.6902	35.9798	25.7674	14.2156	37.3191	23.7857	13.1022	34.4692	22.9266	12.6296	33.2235	21.831	12.0211	31.6408	21.0547	11.587	30.5223	24.796	21.9374	-0.176716	OK	-0.64832	0.2586	0.409589	no
AT1G15140	Chr1:5210205-5212349	97.0845	52.9911	141.178	77.707	42.2141	113.2	83.2086	45.4485	120.969	92.9824	50.7895	135.175	76.839	42.2107	111.467	93.1821	50.98	135.384	86	87.6678	0.0277101	OK	0.101671	0.8588	0.91463	no
AT1G15150	Chr1:5212614-5214858	0.244673	0	0.603521	0.220652	0	0.558681	0.169044	0	0.445589	0.310338	0	0.747079	0	0	0	0.25925	0	0.631625	0.211457	0.189863	-0.155405	NOTEST	0	1	1	no
AT1G15160	Chr1:5215474-5217545	1.27519	0.0354384	2.51494	1.61703	0.147723	3.08634	0.913103	0	1.92276	1.97059	0.26676	3.67442	2.3784	0.437731	4.31906	1.91882	0.261093	3.57655	1.26844	2.08927	0.719942	OK	1.19963	0.04275	0.105441	no
AT1G15165	Chr1:5217718-5220113	0.979361	0	2.11988	0.716422	0	1.70035	0.79956	0	1.78058	0.407692	0	1.02285	0.535681	0	1.28421	0.732603	0	1.64131	0.831781	0.558659	-0.574236	OK	-0.611002	0.2871	0.442176	no
AT1G15170	Chr1:5220640-5224121	4.71425	1.24415	8.18435	4.96104	1.43619	8.48589	4.66912	1.07968	8.25855	11.5937	4.84322	18.3442	10.7745	4.1751	17.3739	14.9905	6.70412	23.2768	4.78147	12.4529	1.38095	OK	3.08252	5e-05	0.000348282	yes
AT1G15175	Chr1:5220640-5224121	7.49198	0.649517	14.3344	6.83348	0.324512	13.3424	11.5759	2.51667	20.6352	13.5922	2.21609	24.9682	17.3052	4.11435	30.496	15.6103	2.34764	28.873	8.6338	15.5026	0.844439	OK	1.42937	0.01475	0.0452237	no
AT1G15180	Chr1:5224384-5226702	18.8424	9.93346	27.7513	21.2944	11.4436	31.1452	20.5256	10.8834	30.1679	39.9751	22.0214	57.9287	43.1546	23.7826	62.5266	39.6529	21.8506	57.4553	20.2208	40.9275	1.01723	OK	3.62075	5e-05	0.000348282	yes
AT1G15190	Chr1:5227052-5228202	0.666559	0	1.49408	1.36957	0	2.7792	0.962858	0	2.04397	1.43332	0	2.874	1.31389	0	2.77181	1.20449	0	2.53413	0.999662	1.31723	0.398	OK	0.537594	0.3413	0.500082	no
AT1G15200	Chr1:5228299-5231184	72.3936	39.3229	105.464	116.618	61.3178	171.918	83.8789	45.4704	122.287	134.151	69.1018	199.2	98.6898	53.1636	144.216	97.9056	52.3103	143.501	90.9634	110.249	0.277405	OK	0.98931	0.0844	0.18015	no
AT1G15210	Chr1:5231347-5236573	0.283189	0	0.598962	0.647052	0.111482	1.18262	0.298905	0	0.605286	0.156034	0	0.345849	0.260669	0	0.548548	0.500366	0.0551519	0.945581	0.409715	0.30569	-0.422553	NOTEST	0	1	1	no
AT1G15215	Chr1:5238064-5241538	13.6088	4.40305	22.8145	14.4276	5.35281	23.5024	11.4083	3.18082	19.6358	8.98604	1.40363	16.5684	8.68062	1.61132	15.7499	10.1979	2.66626	17.7295	13.1482	9.28818	-0.5014	OK	-0.977631	0.08775	0.185724	no
AT1G15220	Chr1:5238064-5241538	9.75652	2.60242	16.9106	7.19456	1.18661	13.2025	10.8004	3.4091	18.1917	14.5641	5.62271	23.5055	12.3931	4.36109	20.4251	10.4294	3.26908	17.5896	9.25049	12.4622	0.429954	OK	0.855618	0.14175	0.265558	no
AT1G15230	Chr1:5242197-5243227	46.3785	24.9005	67.8564	61.0897	33.5832	88.5962	48.8378	26.5624	71.1133	69.1294	38.0677	100.191	44.6874	24.3375	65.0372	42.3461	22.8256	61.8666	52.102	52.0543	-0.00132196	OK	-0.00465541	0.9931	0.99463	no
AT1G15240	Chr1:5243449-5248604	15.2431	8.32936	22.1568	19.4198	10.6455	28.1942	16.5658	9.10773	24.0239	13.6655	7.50938	19.8217	16.5454	9.06706	24.0238	16.48	8.93819	24.0219	17.0763	15.5637	-0.133809	OK	-0.485154	0.3953	0.555671	no
AT1G15250	Chr1:5248663-5249474	49.6371	23.324	75.9503	38.0878	16.4855	59.6902	53.1358	25.1173	81.1542	126.439	69.3537	183.524	83.8376	43.8898	123.785	72.4407	37.1089	107.772	46.9536	94.239	1.00509	OK	3.17532	5e-05	0.000348282	yes
AT1G15260	Chr1:5249759-5250573	55.3157	29.6708	80.9606	47.9831	25.3239	70.6424	39.489	20.2111	58.767	27.4863	13.0277	41.9448	32.2463	15.9319	48.5608	27.6032	13.0462	42.1601	47.596	29.1119	-0.709229	OK	-2.30777	5e-05	0.000348282	yes
AT1G15270	Chr1:5250649-5252121	543.572	292.792	794.352	329.585	181.147	478.024	548.295	293.023	803.566	653.471	345.912	961.031	516.087	278.974	753.201	515.839	278.069	753.609	473.817	561.799	0.245723	OK	0.879084	0.12835	0.246403	no
AT1G15280	Chr1:5252314-5256753	23.8898	13.1612	34.6184	28.7022	15.8578	41.5466	21.5297	11.8578	31.2016	21.0399	11.6446	30.4352	24.3481	13.4701	35.2261	25.6013	14.1998	37.0028	24.7072	23.6631	-0.0622927	OK	-0.224236	0.69735	0.806966	no
AT1G15290	Chr1:5257045-5264942	32.8077	17.5416	48.0738	37.0787	19.5644	54.5931	41.622	21.8018	61.4422	23.1462	12.6107	33.6816	27.5252	14.6988	40.3515	29.8386	15.9967	43.6805	37.1695	26.8367	-0.469914	OK	-1.6907	0.00335	0.0135611	no
AT1G15300	Chr1:5265725-5268602	0.791015	0.0745272	1.5075	4.35784e-05	0	0.0608445	0.379609	0	0.902817	1.4677e-05	0	0.0603413	4.12032e-05	0	0.0608777	2.45296e-05	0	0.0607085	0.390222	2.68033e-05	-13.8296	NOTEST	0	1	1	no
AT1G15300.1	Chr1:5265725-5268602	0.0346982	0	0.196943	0.991017	0.105604	1.87643	0.412437	0	0.972746	0.731583	0.048235	1.41493	1.23879	0.228123	2.24946	0.912612	0.100292	1.72493	0.479384	0.960996	1.00335	OK	0.779629	0.1905	0.330002	no
AT1G15310	Chr1:5269018-5272058	2.48679	0.491599	4.48198	4.30809	1.46134	7.15485	3.70941	1.14163	6.27718	3.08106	0.792073	5.37005	3.27695	0.94759	5.60631	2.71104	0.683045	4.73903	3.50143	3.02302	-0.211955	OK	-0.467513	0.41145	0.570338	no
AT1G15320	Chr1:5272255-5274074	0.0976825	0	0.387115	0	0	0	0	0	0	0	0	0	0	0	0	0.0823425	0	0.367086	0.0325608	0.0274475	-0.246463	NOTEST	0	1	1	no
AT1G15330	Chr1:5274345-5275602	0.183604	0	0.523784	0.0550332	0	0.22365	0.42203	0	1.01822	3.11258	0.599095	5.62606	2.35304	0.284562	4.42151	1.16183	0	2.44437	0.220223	2.20915	3.32646	OK	3.17007	0.0012	0.00568808	yes
AT1G15340	Chr1:5275676-5277689	126.246	65.4702	187.023	166.082	85.2117	246.952	130.072	67.4826	192.661	160.506	83.1185	237.893	132.39	69.1867	195.593	129.733	68.5662	190.899	140.8	140.876	0.00078017	OK	0.00277004	0.99765	0.997968	no
AT1G15350	Chr1:5278259-5279877	40.2601	21.395	59.1252	55.4684	30.533	80.4037	44.2213	23.8047	64.6378	75.7653	42.3337	109.197	76.648	42.62	110.676	78.4804	43.0191	113.942	46.6499	76.9645	0.722319	OK	2.56836	5e-05	0.000348282	yes
AT1G15360	Chr1:5283537-5284673	0	0	0	0	0	0	0	0	0	0	0	0	0	0	0	0	0	0	0	0	0	NOTEST	0	1	1	no
AT1G15370	Chr1:5287046-5288577	79.2738	43.1147	115.433	64.9524	34.8584	95.0464	69.7909	37.4972	102.085	83.6671	46.0178	121.316	80.3981	43.8826	116.914	74.2184	40.3679	108.069	71.339	79.4278	0.154953	OK	0.549765	0.3327	0.491222	no
AT1G15380	Chr1:5290744-5292535	2.63519	0	5.3199	1.49788	0	3.132	0.127144	0	0.54803	10.6415	3.99694	17.286	17.663	7.58143	27.7445	12.3446	4.86155	19.8276	1.42007	13.5497	3.25422	OK	5.13184	5e-05	0.000348282	yes
AT1G15385	Chr1:5292755-5293265	0	0	0	0.185381	0	0.753372	0	0	0	0	0	0	0.306314	0	1.11472	0.25825	0	1.04909	0.0617937	0.188188	1.60664	NOTEST	0	1	1	no
AT1G15390	Chr1:5294628-5296902	60.3772	16.901	103.853	39.5722	7.16967	71.9747	60.8381	17.6072	104.069	104.065	38.6423	169.487	91.4741	29.6621	153.286	97.6567	34.9973	160.316	53.5958	97.7318	0.866708	OK	1.96752	0.00165	0.00746996	yes
AT1G15400	Chr1:5294628-5296902	158.013	65.1512	250.875	139.395	61.2721	217.519	142.697	56.1927	229.202	144.462	44.0392	244.885	164.779	57.9638	271.594	153.268	49.9161	256.619	146.702	154.169	0.0716299	OK	0.180974	0.75265	0.845263	no
AT1G15405	Chr1:5297874-5298166	53.8652	14.006	93.7243	39.557	8.30185	70.8122	73.3023	24.7097	121.895	181.233	88.9892	273.476	92.0986	34.3969	149.8	88.1568	32.9953	143.318	55.5748	120.496	1.11648	OK	2.67392	5e-05	0.000348282	yes
AT1G15410	Chr1:5298323-5301412	9.4513	4.68723	14.2154	8.82984	4.2714	13.3883	8.44577	4.03295	12.8586	12.5462	6.38713	18.7052	13.3855	6.97712	19.7938	10.999	5.58438	16.4136	8.90897	12.3102	0.466526	OK	1.4935	0.00895	0.0301898	no
AT1G15415	Chr1:5298323-5301412	2.46764	0	9.5325	3.50845	0	11.7287	2.55684	0	9.4834	8.22152	0	23.1082	4.77943	0	15.7587	2.87265	0	10.7409	2.84431	5.2912	0.895517	OK	0.525197	0.38435	0.544378	no
AT1G15420	Chr1:5301612-5303390	28.3178	14.6885	41.947	30.7133	16.1591	45.2675	28.5809	14.9143	42.2474	62.9802	34.6824	91.2781	42.6827	23.2007	62.1646	42.3707	23.0312	61.7101	29.204	49.3445	0.756725	OK	2.6112	5e-05	0.000348282	yes
AT1G15430	Chr1:5304316-5306012	16.2598	7.67536	24.8442	14.5852	6.49102	22.6793	18.7805	9.00157	28.5594	21.4606	10.6596	32.2617	22.6815	11.4371	33.9259	20.8259	10.3723	31.2796	16.5418	21.656	0.388649	OK	1.21383	0.0359	0.0918121	no
AT1G15440	Chr1:5306060-5309514	7.76772	3.87283	11.6626	10.1725	5.26301	15.082	7.67769	3.78985	11.5655	13.755	7.6233	19.8866	10.6635	5.54089	15.7862	10.58	5.62967	15.5302	8.5393	11.6661	0.450139	OK	1.50906	0.0094	0.0313655	no
AT1G15450	Chr1:5309646-5309718	0	0	0	0	0	0	0	0	0	0	0	0	0	0	0	0	0	0	0	0	0	NOTEST	0	1	1	no
AT1G15460	Chr1:5310000-5314094	0.164368	0	0.405437	0.0990086	0	0.268588	0.0758028	0	0.227681	0.157397	0	0.39489	0.162673	0	0.40267	0.104817	0	0.290137	0.11306	0.141629	0.325032	NOTEST	0	1	1	no
AT1G15470	Chr1:5315506-5317863	18.2849	9.28549	27.2842	17.4884	8.85766	26.1192	16.4914	8.18135	24.8015	18.3471	9.36545	27.3288	16.0129	7.9233	24.1025	16.6549	8.33838	24.9715	17.4216	17.005	-0.0349177	OK	-0.112685	0.84375	0.905713	no
AT1G15480	Chr1:5318010-5320594	4.57187	1.75067	7.39308	6.6964	2.96417	10.4286	7.1269	3.22913	11.0247	8.46825	4.02107	12.9154	6.34101	2.75244	9.92957	6.24598	2.71043	9.78152	6.13172	7.01841	0.194852	OK	0.556112	0.33285	0.491405	no
AT1G15490	Chr1:5320614-5323895	6.15902	2.88852	9.42952	4.53186	1.93881	7.12491	4.88976	2.13125	7.64826	4.21354	1.76229	6.6648	4.28988	1.74906	6.8307	4.93633	2.1351	7.73756	5.19355	4.47992	-0.213248	OK	-0.606187	0.28845	0.443711	no
AT1G15500	Chr1:5326289-5328874	124.236	64.3464	184.125	125.822	64.9051	186.739	137.715	70.245	205.186	185.54	91.3832	279.697	157.06	79.1674	234.953	166.919	83.7268	250.11	129.258	169.84	0.39392	OK	1.35666	0.01715	0.0510144	no
AT1G15510	Chr1:5329110-5331711	3.93362	1.57999	6.28725	4.94023	2.14821	7.73226	3.25608	1.20946	5.30271	3.57241	1.35197	5.79285	3.63959	1.37843	5.90075	4.8795	2.11745	7.64154	4.04331	4.0305	-0.00457914	OK	-0.0122984	0.97725	0.985664	no
AT1G15520	Chr1:5331857-5338326	0.321771	0	0.644461	3.957	1.91969	5.99431	0.594356	0.0769326	1.11178	0.568837	0.0770038	1.06067	0.558198	0.0773997	1.039	1.1322	0.328604	1.93579	1.62437	0.753077	-1.10902	OK	-2.23323	0.0002	0.00120717	yes
AT1G15530	Chr1:5339960-5341931	7.46842	3.36534	11.5715	13.8465	7.16029	20.5326	9.98042	4.83258	15.1283	17.7383	9.52361	25.9529	17.4494	9.3091	25.5898	13.917	7.21158	20.6224	10.4318	16.3682	0.649914	OK	2.1064	0.0005	0.00269448	yes
AT1G15540	Chr1:5342586-5343705	0	0	0	0.071609	0	0.291013	0	0	0	0	0	0	0	0	0	0.100623	0	0.408764	0.0238697	0.0335411	0.490752	NOTEST	0	1	1	no
AT1G15550	Chr1:5344477-5346166	2.47405	0.332593	4.61551	4.09392	1.06981	7.11803	4.00201	1.0272	6.97683	6.22673	2.13189	10.3216	6.81578	2.36659	11.265	5.25969	1.61501	8.90437	3.52333	6.10073	0.792044	OK	1.72303	0.0029	0.0120102	no
AT1G15560.1	Chr1:5352654-5354314	0	0	0	0	0	0	0	0	0	0	0	0	0	0	0	0	0	0	0	0	0	NOTEST	0	1	1	no
AT1G15570	Chr1:5362008-5365549	10.6997	5.22048	16.179	16.0474	8.40925	23.6856	14.0883	7.24498	20.9316	21.922	11.7965	32.0475	17.1989	9.07134	25.3265	14.942	7.75843	22.1255	13.6118	18.021	0.404815	OK	1.35184	0.01825	0.0537775	no
AT1G15580	Chr1:5365664-5366497	2.66673	0	5.61417	3.42183	0	6.8671	3.64902	0.0388488	7.25919	3.21492	0	6.44633	3.90503	0.100421	7.70964	4.04654	0.164519	7.92855	3.24586	3.72216	0.197539	OK	0.294931	0.60505	0.737767	no
AT1G15590	Chr1:5367296-5368670	0	0	0	0	0	0	0	0	0	0	0	0	0	0	0	0	0	0	0	0	0	NOTEST	0	1	1	no
AT1G15600	Chr1:5368922-5370344	0	0	0	0	0	0	0	0	0	0	0	0	0	0	0	0	0	0	0	0	0	NOTEST	0	1	1	no
AT1G15610	Chr1:5370676-5371859	0	0	0	0	0	0	0	0	0	0	0	0	0	0	0	0	0	0	0	0	0	NOTEST	0	1	1	no
AT1G15620	Chr1:5373503-5374575	0.133989	0	0.485074	0.0800049	0	0.325133	0	0	0	0	0	0	0.131664	0	0.479145	0	0	0	0.0713313	0.043888	-0.70071	NOTEST	0	1	1	no
AT1G15630	Chr1:5376792-5378027	0.415995	0	1.02611	0.18682	0	0.568419	0.191095	0	0.573973	0.260163	0	0.71627	0.102429	0	0.372756	0.0875838	0	0.355793	0.264637	0.150059	-0.818485	NOTEST	0	1	1	no
AT1G15640	Chr1:5378885-5380139	0.312745	0	0.823774	0.0624212	0	0.253674	0.0957753	0	0.367156	0	0	0	0.205346	0	0.588556	0.0877906	0	0.356633	0.15698	0.0977123	-0.683972	NOTEST	0	1	1	no
AT1G15650	Chr1:5380906-5380988	0	0	0	0	0	0	0	0	0	0	0	0	0	0	0	0	0	0	0	0	0	NOTEST	0	1	1	no
AT1G15660	Chr1:5381169-5385254	5.69097	2.46643	8.91551	10.5048	5.36958	15.6401	7.76138	3.68584	11.8369	9.91455	5.03189	14.7972	7.64409	3.61663	11.6716	7.84636	3.7873	11.9054	7.98573	8.46833	0.0846528	OK	0.26316	0.6409	0.765454	no
AT1G15670	Chr1:5389951-5391490	14.4872	7.17035	21.804	16.8891	8.62275	25.1555	19.7347	10.29	29.1794	22.2296	11.8061	32.6531	23.3436	12.476	34.2112	21.4862	11.3432	31.6293	17.037	22.3531	0.391807	OK	1.31628	0.0193	0.056204	no
AT1G15680	Chr1:5393406-5394639	0	0	0	0	0	0	0	0	0	0	0	0	0	0	0	0	0	0	0	0	0	NOTEST	0	1	1	no
AT1G15690	Chr1:5398989-5403818	306.301	140.65	471.951	187.211	90.222	284.201	253.347	118.027	388.667	298.665	131.232	466.098	307.302	134.475	480.128	276.397	128.47	424.324	248.953	294.121	0.240537	OK	0.740886	0.1987	0.340546	no
AT1G15700	Chr1:5398989-5403818	8.58176	0	52.3395	8.64777	0	41.5201	9.39307	0	50.1325	11.9853	0	62.6061	10.6647	0	59.5709	9.92866	0	54.1046	8.8742	10.8596	0.291278	OK	0.109464	0.88365	0.931	no
AT1G15710	Chr1:5404357-5405686	17.1153	8.44198	25.7887	15.3364	7.40596	23.2669	12.965	5.99426	19.9358	10.6385	4.58948	16.6876	11.6257	5.17904	18.0724	10.2281	4.39063	16.0655	15.1389	10.8308	-0.483128	OK	-1.43688	0.0121	0.0384881	no
AT1G15720	Chr1:5406024-5409987	0.425757	0	2.44976	0.724581	0	3.28364	0.783933	0	3.30506	0.717721	0	4.00945	0.630598	0	3.41664	0.66066	0	3.53951	0.644757	0.66966	0.0546721	NOTEST	0	1	1	no
AT1G15730	Chr1:5406024-5409987	44.738	24.5521	64.9239	41.6548	22.3932	60.9164	37.0526	20.0126	54.0927	69.3031	37.8049	100.801	57.7892	31.8571	83.7212	58.7662	32.3474	85.185	41.1485	61.9528	0.590331	OK	2.14481	0.0001	0.000652909	yes
AT1G15740	Chr1:5410907-5421033	51.6477	9.7582	93.5373	49.5222	11.2178	87.8266	54.8397	12.6399	97.0395	41.3943	4.78295	78.0057	61.1825	14.9811	107.384	57.0463	13.3707	100.722	52.0032	53.2077	0.0330343	OK	0.0684124	0.90225	0.9416	no
AT1G15750	Chr1:5410907-5421033	47.1036	16.7837	77.4234	36.2559	11.3842	61.1277	45.8986	15.7712	76.0261	47.326	18.9553	75.6968	47.4162	16.6452	78.1872	46.8654	15.3096	78.4211	43.0861	47.2025	0.131644	OK	0.335565	0.5599	0.703175	no
AT1G15757	Chr1:5424241-5424576	0	0	0	0	0	0	0	0	0	0	0	0	0	0	0	0	0	0	0	0	0	NOTEST	0	1	1	no
AT1G15760	Chr1:5425713-5426322	7.93758	1.46376	14.4114	2.90049	0	6.0839	5.95952	0.719268	11.1998	3.92768	0.117856	7.73749	6.37654	0.884171	11.8689	4.43758	0.0562911	8.81887	5.5992	4.91393	-0.188343	OK	-0.312862	0.59315	0.728628	no
AT1G15770	Chr1:5426891-5428280	0	0	0	0	0	0	0	0	0	0	0	0	0	0	0	0	0	0	0	0	0	NOTEST	0	1	1	no
AT1G15772	Chr1:5428519-5429561	0	0	0	0	0	0	0	0	0	0.151658	0	0.527669	0	0	0	0	0	0	0	0.0505526	inf	NOTEST	0	1	1	no
AT1G15780	Chr1:5430182-5436412	10.0439	5.49431	14.5935	11.4324	6.28506	16.5798	10.0584	5.50399	14.6127	6.94459	3.67787	10.2113	8.38039	4.52143	12.2393	9.03593	4.8668	13.2051	10.5116	8.1203	-0.372373	OK	-1.31826	0.02225	0.0627781	no
AT1G15790	Chr1:5438252-5440087	17.1479	6.9081	27.3876	16.9709	6.88322	27.0586	18.4564	7.73453	29.1782	4.39809	0.404974	8.39121	4.14477	0.614827	7.67471	6.25835	1.36532	11.1514	17.525	4.93374	-1.82866	OK	-3.94165	5e-05	0.000348282	yes
AT1G15800	Chr1:5441081-5443684	12.0464	4.96973	19.123	11.4776	4.66452	18.2907	13.4728	5.75779	21.1878	24.4952	12.3985	36.5919	26.1006	13.2607	38.9405	23.7278	11.8979	35.5576	12.3323	24.7745	1.00642	OK	2.99152	5e-05	0.000348282	yes
AT1G15810	Chr1:5444417-5447859	21.3873	0	102.819	22.1154	0	88.6085	18.724	0	100.594	25.6144	0	124.96	20.2079	0	101.952	19.0771	0	95.8005	20.7422	21.6332	0.0606744	OK	0.0251185	0.931	0.958815	no
AT1G15820	Chr1:5444417-5447859	1400.36	589.926	2210.79	959.628	428.622	1490.63	1591.8	672.796	2510.8	1652.98	688.771	2617.18	1487.5	630.932	2344.07	1391.31	588.649	2193.96	1317.26	1510.59	0.197575	OK	0.543719	0.3375	0.496211	no
AT1G15825	Chr1:5448148-5448529	4.47847	0	9.86798	19.671	3.95532	35.3866	13.6054	1.53209	25.6786	5.02332	0	10.6365	24.1746	5.93523	42.414	18.8197	3.72564	33.9137	12.5849	16.0059	0.346905	OK	0.590655	0.3056	0.462323	no
AT1G15830	Chr1:5448725-5450177	8.6568	3.62141	13.6922	20.4972	10.6817	30.3126	15.2803	7.54267	23.0179	24.6892	13.2158	36.1626	30.9404	16.8258	45.055	26.46	14.1844	38.7356	14.8114	27.3632	0.885527	OK	2.8869	5e-05	0.000348282	yes
AT1G15840	Chr1:5451431-5452374	0.253513	0	0.723221	0.227214	0	0.691322	0.116291	0	0.445803	0.314776	0	0.866629	0.747756	0	1.80123	0.212766	0	0.61176	0.199006	0.425099	1.09499	NOTEST	0	1	1	no
AT1G15850	Chr1:5453244-5454088	0	0	0	0	0	0	0	0	0	0	0	0	0	0	0	0	0	0	0	0	0	NOTEST	0	1	1	no
AT1G15860	Chr1:5454784-5457022	55.5689	30.2741	80.8637	43.7041	23.6093	63.7989	50.3585	27.519	73.198	66.9333	36.687	97.1796	65.3757	35.7981	94.9532	68.9173	37.6326	100.202	49.8772	67.0754	0.427405	OK	1.55096	0.00695	0.0245502	no
AT1G15870	Chr1:5457083-5458429	11.7878	4.62894	18.9467	11.1682	4.30119	18.0353	8.99991	3.12712	14.8727	15.5561	6.75359	24.3586	9.18702	3.20894	15.1651	12.5569	5.06455	20.0492	10.652	12.4333	0.22309	OK	0.581578	0.31955	0.477376	no
AT1G15880	Chr1:5458534-5460333	16.541	7.6572	25.4249	16.9153	7.87962	25.9509	17.7949	8.41033	27.1795	28.5401	14.944	42.1363	22.1577	10.989	33.3264	22.35	11.0594	33.6405	17.0837	24.3493	0.511254	OK	1.59807	0.00595	0.0216255	no
AT1G15885	Chr1:5460476-5461281	0	0	0	0	0	0	0	0	0	0	0	0	0	0	0	0	0	0	0	0	0	NOTEST	0	1	1	no
AT1G15890	Chr1:5461316-5464223	0	0	0	0	0	0	0	0	0	0	0	0	0	0	0	0	0	0	0	0	0	NOTEST	0	1	1	no
AT1G15900	Chr1:5464355-5464697	1.42707	0	4.07114	6.50838	0	13.9863	2.55842	0	6.40295	10.1819	0.154091	20.2097	4.76996	0	10.7345	6.22129	0	13.3623	3.49795	7.05772	1.01269	OK	1.09093	0.0599	0.137741	no
AT1G15910	Chr1:5465335-5469125	20.7467	11.4068	30.0865	29.9366	16.5144	43.3588	22.1408	12.1717	32.1099	17.0356	9.26574	24.8055	20.3028	11.1642	29.4414	19.3464	10.6316	28.0612	24.2747	18.8949	-0.361453	OK	-1.29906	0.0252	0.0692972	no
AT1G15920	Chr1:5469388-5471149	15.6903	7.77216	23.6085	14.0471	6.78677	21.3074	19.386	9.87689	28.8952	25.5427	13.6677	37.4178	24.1419	12.7816	35.5021	20.2413	10.5014	29.9813	16.3745	23.3086	0.509415	OK	1.63777	0.00495	0.0186413	no
AT1G15930	Chr1:5471399-5473014	375.3	192.933	557.667	230.153	123.823	336.483	360.201	187.78	532.623	810.677	394.595	1226.76	556.412	277.502	835.323	496.948	249.424	744.471	321.885	621.346	0.948852	OK	3.19354	5e-05	0.000348282	yes
AT1G15940	Chr1:5473564-5478259	17.5685	9.6638	25.4732	22.5814	12.4673	32.6955	17.8731	9.83572	25.9105	17.1585	9.43517	24.8818	15.7964	8.68393	22.909	15.0395	8.26872	21.8103	19.341	15.9981	-0.273757	OK	-0.993899	0.08665	0.183788	no
AT1G15950	Chr1:5478753-5485082	63.5684	26.6811	100.456	40.346	16.7013	63.9906	44.3809	16.5876	72.1742	13.1241	2.20933	24.0389	20.6215	6.58812	34.655	16.7248	3.81049	29.6392	49.4318	16.8235	-1.55496	OK	-3.21868	5e-05	0.000348282	yes
AT1G15960	Chr1:5478753-5485082	22.6887	5.58413	39.7932	16.8005	4.78356	28.8174	23.7047	8.27685	39.1326	18.4275	8.55983	28.2951	15.2963	6.02892	24.5638	16.6348	7.21522	26.0543	21.0646	16.7862	-0.327547	OK	-0.759166	0.1869	0.32559	no
AT1G15970	Chr1:5486318-5488868	16.6378	8.57603	24.6995	15.556	7.93718	23.1747	17.7497	9.28525	26.2141	17.922	9.37269	26.4713	17.4683	9.08475	25.8519	15.8661	8.12726	23.605	16.6478	17.0855	0.0374392	OK	0.124948	0.82425	0.892299	no
AT1G15980	Chr1:5489297-5493772	178.75	90.1394	267.361	115.05	61.4837	168.616	143.659	75.0018	212.316	116.062	61.6875	170.436	145.435	76.0754	214.794	149.594	78.2635	220.924	145.82	137.03	-0.0896933	OK	-0.31704	0.578	0.717307	no
AT1G15990	Chr1:5489297-5493772	0.0459123	0	1.20606	0.0276431	0	0.726065	0.0846695	0	1.47585	0.234108	0	2.28796	0.0908442	0	1.53931	0.156036	0	2.08963	0.0527416	0.160329	1.60402	NOTEST	0	1	1	no
AT1G16000	Chr1:5494532-5495359	41.7113	18.0462	65.3765	38.7714	16.576	60.9668	42.69	18.4821	66.8979	67.0698	33.8852	100.254	48.9483	22.2444	75.6521	46.3737	21.0056	71.7418	41.0576	54.1306	0.398796	OK	1.16415	0.0449	0.109625	no
AT1G16010	Chr1:5495372-5497723	36.1208	19.8235	52.418	31.6724	17.3903	45.9544	33.6661	18.4297	48.9024	25.1059	13.5028	36.709	33.7493	18.6341	48.8646	34.1537	18.5459	49.7615	33.8197	31.003	-0.125458	OK	-0.451802	0.4325	0.589548	no
AT1G16020	Chr1:5498164-5501358	19.0399	10.1979	27.8819	15.4547	8.03845	22.871	15.2943	7.98701	22.6017	15.8018	8.34159	23.2621	14.4452	7.43902	21.4514	15.265	7.99529	22.5347	16.5963	15.1707	-0.129579	OK	-0.446965	0.43715	0.594083	no
AT1G16022	Chr1:5501395-5501959	0.363752	0	1.31687	0.212752	0	0.864607	0	0	0	0.846232	0	2.32981	0	0	0	0.592149	0	1.87438	0.192168	0.47946	1.31904	NOTEST	0	1	1	no
AT1G16025	Chr1:5501395-5501959	0	0	0	0	0	0	0	0	0	0	0	0	0.681423	0	2.4798	0.565572	0	2.29753	0	0.415665	inf	NOTEST	0	1	1	no
AT1G16030	Chr1:5502205-5504535	4.19392	1.64691	6.74094	5.55252	2.40362	8.70142	4.55756	1.84022	7.27491	5.14194	2.19136	8.09251	5.50667	2.37445	8.63888	5.57804	2.42328	8.73281	4.768	5.40888	0.181945	OK	0.505465	0.38485	0.544911	no
AT1G16040	Chr1:5504734-5506611	20.6378	9.18546	32.0901	17.4083	7.37521	27.4413	18.2632	7.80506	28.7214	20.2222	9.10968	31.3346	18.4497	7.93836	28.961	18.1142	7.77593	28.4525	18.7698	18.9287	0.0121641	OK	0.0346165	0.95165	0.970376	no
AT1G16060	Chr1:5508506-5511735	8.32804	3.18597	13.4701	6.18584	2.05225	10.3194	9.02767	3.54403	14.5113	6.22597	2.03314	10.4188	5.14526	1.44261	8.8479	5.37976	1.7078	9.05173	7.84718	5.58366	-0.490962	OK	-1.19364	0.04035	0.100627	no
AT1G16070	Chr1:5511872-5513896	2.0547	0.202303	3.9071	2.79849	0.516151	5.08083	4.87212	1.50125	8.243	4.08573	1.14054	7.03092	3.74323	0.87358	6.61288	2.53864	0.442651	4.63462	3.24177	3.45587	0.0922646	OK	0.185198	0.7412	0.83669	no
AT1G16080	Chr1:5514316-5516027	195.348	102.306	288.39	101.577	55.3123	147.842	170.399	90.1515	250.647	164.429	87.0313	241.826	159.815	84.7578	234.873	167.423	88.6209	246.226	155.775	163.889	0.0732589	OK	0.258806	0.6552	0.775838	no
AT1G16090	Chr1:5516258-5517822	5.67116	1.87965	9.46266	6.51468	2.27121	10.7582	6.85766	2.49323	11.2221	3.98169	1.03442	6.92895	2.39805	0.283628	4.51247	4.31345	1.10709	7.5198	6.34783	3.56439	-0.832607	OK	-1.85028	0.0015	0.00688678	yes
AT1G16100	Chr1:5518061-5518134	0	0	0	0	0	0	0	0	0	0	0	0	0	0	0	0	0	0	0	0	0	NOTEST	0	1	1	no
AT1G16110	Chr1:5518372-5520891	4.46635	1.80808	7.12462	8.66352	4.27142	13.0556	8.91949	4.41465	13.4243	5.70279	2.45313	8.95245	6.12359	2.76458	9.48261	6.61976	2.99877	10.2407	7.34978	6.14871	-0.257417	OK	-0.762783	0.1881	0.327193	no
AT1G16120	Chr1:5522638-5524983	0.0444332	0	0.160859	0.107025	0	0.290335	0.0819492	0	0.246142	0	0	0	0.131891	0	0.348958	0.0377607	0	0.153396	0.0778025	0.0565506	-0.460274	NOTEST	0	1	1	no
AT1G16130	Chr1:5525490-5528212	1.04979	0.136174	1.96341	2.21398	0.667752	3.76022	2.52501	0.762437	4.28759	5.79915	2.63365	8.96464	5.12204	2.21952	8.02456	5.7413	2.5921	8.8905	1.9296	5.55416	1.52527	OK	3.71214	5e-05	0.000348282	yes
AT1G16140	Chr1:5528964-5531255	0	0	0	0.141187	0	0.370089	0	0	0	0	0	0	0.0463993	0	0.168854	0.0796904	0	0.229132	0.0470623	0.0420299	-0.163155	NOTEST	0	1	1	no
AT1G16150	Chr1:5532414-5534877	0.206633	0	0.493396	0.672107	0.00284503	1.34137	1.52469	0.307526	2.74185	0.052761	0	0.183573	0.531696	0	1.11889	0.597333	0	1.21075	0.801142	0.39393	-1.02412	NOTEST	0	1	1	no
AT1G16160	Chr1:5535972-5538269	0.0457672	0	0.165689	0.0275561	0	0.111986	0	0	0	0.233379	0	0.561817	0.045279	0	0.164777	0.077773	0	0.223619	0.0244411	0.11881	2.28128	NOTEST	0	1	1	no
AT1G16170	Chr1:5538731-5539821	68.8154	36.944	100.687	46.7187	23.7469	69.6905	75.6793	41.1106	110.248	117.157	64.5211	169.793	109.335	60.1109	158.56	120.574	66.3999	174.749	63.7378	115.689	0.86003	OK	3.02753	5e-05	0.000348282	yes
AT1G16180	Chr1:5540426-5542902	75.1364	40.4969	109.776	60.6178	32.98	88.2556	67.9855	37.0373	98.9338	56.48	31.1185	81.8415	58.9389	31.8917	85.9862	58.9196	32.3244	85.5148	67.9132	58.1128	-0.224836	OK	-0.829126	0.15245	0.280011	no
AT1G16190	Chr1:5543151-5546103	20.7867	10.7971	30.7763	20.908	10.9134	30.9026	17.8637	9.06419	26.6632	24.2457	12.875	35.6163	22.6751	11.9398	33.4104	23.9238	12.7104	35.1373	19.8528	23.6149	0.250352	OK	0.846616	0.13615	0.257471	no
AT1G16210	Chr1:5546127-5547552	100.691	55.5415	145.841	84.095	46.4071	121.783	74.244	40.8985	107.589	94.8138	52.3863	137.241	88.2852	48.7743	127.796	89.0475	49.2184	128.877	86.3434	90.7155	0.0712638	OK	0.261454	0.6473	0.769722	no
AT1G16220	Chr1:5548652-5550553	7.15605	2.81168	11.5004	4.97297	1.66324	8.2827	5.68414	1.96744	9.40083	4.61366	1.39192	7.83539	5.05734	1.7009	8.41378	5.93883	2.15664	9.72103	5.93772	5.20328	-0.190488	OK	-0.469486	0.41615	0.574403	no
AT1G16225	Chr1:5551040-5552097	0	0	0	0.238849	0	0.756318	0.183816	0	0.70466	0	0	0	0	0	0	0	0	0	0.140888	0	#NAME?	NOTEST	0	1	1	no
AT1G16230	Chr1:5553466-5554324	0	0	0	0	0	0	0	0	0	0	0	0	0	0	0	0	0	0	0	0	0	NOTEST	0	1	1	no
AT1G16240	Chr1:5555006-5556841	109.166	59.836	158.496	97.1507	53.1806	141.121	108.224	59.3191	157.128	109.834	60.5041	159.165	122.067	66.1865	177.948	117.305	63.5556	171.055	104.847	116.402	0.150837	OK	0.556958	0.32815	0.486829	no
AT1G16250	Chr1:5556988-5559520	10.1868	4.81785	15.5558	10.9056	5.27869	16.5324	10.4982	5.05807	15.9384	11.9037	5.90256	17.9049	12.3453	6.16336	18.5273	11.1064	5.3866	16.8261	10.5302	11.7851	0.162434	OK	0.509958	0.3656	0.525078	no
AT1G16260	Chr1:5559578-5562113	14.0823	7.51605	20.6486	11.476	6.0571	16.8949	16.4853	9	23.9706	2.16725	0.605295	3.72921	2.90938	0.962415	4.85635	3.17183	1.13166	5.21201	14.0145	2.74949	-2.34969	OK	-6.40041	5e-05	0.000348282	yes
AT1G16270	Chr1:5563086-5568368	6.89835	3.6212	10.1755	7.04362	3.60546	10.4818	7.81683	4.11272	11.5209	7.08768	3.71492	10.4604	7.81029	4.08979	11.5308	7.95517	4.17381	11.7365	7.25294	7.61771	0.0707925	OK	0.242738	0.67195	0.788257	no
AT1G16280	Chr1:5568481-5570487	8.5592	3.59409	13.5243	9.27164	4.00324	14.54	6.45925	2.44314	10.4754	8.25135	3.37406	13.1286	8.72911	3.71525	13.743	9.32397	4.02225	14.6257	8.0967	8.76814	0.114938	OK	0.31806	0.5826	0.72107	no
AT1G16290	Chr1:5570752-5573538	0	0	0	0.0864369	0	0.273703	0	0	0	0.0909485	0	0.316441	0.142095	0	0.407267	0	0	0	0.0288123	0.0776811	1.43088	NOTEST	0	1	1	no
AT1G16300	Chr1:5574309-5577622	2.48347	0.520249	4.44669	3.63618	1.0749	6.19746	4.04696	1.2396	6.85431	7.02108	2.85432	11.1878	4.52971	1.5158	7.54361	4.91012	1.71017	8.11008	3.38887	5.48697	0.695207	OK	1.60973	0.0051	0.019107	no
AT1G16310	Chr1:5578430-5580693	4.26408	1.25282	7.27535	2.2459	0.298542	4.19326	2.34106	0.29587	4.38625	0.850162	0	1.77717	0.886141	0	1.86416	1.20233	0.00775944	2.39691	2.95035	0.979545	-1.5907	OK	-2.57366	0.00015	0.000938421	yes
AT1G16320	Chr1:5580854-5582143	146.686	79.3068	214.065	86.136	47.622	124.65	111.44	60.943	161.937	59.8625	32.9489	86.776	65.3093	35.9744	94.6443	67.7025	37.2942	98.1109	114.754	64.2915	-0.835845	OK	-3.03387	5e-05	0.000348282	yes
AT1G16330	Chr1:5582386-5587391	1.42316	0.184607	2.66172	2.50822	0.647972	4.36847	1.9678	0.4243	3.51129	2.78156	0.804237	4.75889	2.71434	0.698711	4.72997	2.24393	0.549049	3.9388	1.96639	2.57994	0.391786	OK	0.805015	0.15675	0.28596	no
AT1G16340	Chr1:5587789-5590651	24.1919	12.4455	35.9383	27.4254	14.1785	40.6723	25.8138	13.3799	38.2478	22.9488	11.723	34.1746	24.194	12.3907	35.9974	24.8244	12.8139	36.8348	25.8104	23.9891	-0.105574	OK	-0.348945	0.5431	0.688421	no
AT1G16350	Chr1:5590950-5593007	35.5837	19.5625	51.6049	42.9701	23.6708	62.2694	35.7944	19.6786	51.9102	45.6728	25.1872	66.1584	46.1484	25.4467	66.8501	42.0985	23.1908	61.0062	38.1161	44.6399	0.227935	OK	0.834426	0.1443	0.268945	no
AT1G16360	Chr1:5593300-5595179	0.449977	0	1.07445	0.377716	0	0.926042	0.662035	0	1.47432	0.565392	0	1.34651	0.266198	0	0.704307	0.379759	0	0.925227	0.496576	0.403783	-0.298433	NOTEST	0	1	1	no
AT1G16370	Chr1:5596693-5598447	0.114592	0	0.326908	0.172299	0	0.451643	0.105588	0	0.317143	0	0	0	0.113269	0	0.324647	0.242982	0	0.59199	0.130826	0.11875	-0.139722	NOTEST	0	1	1	no
AT1G16380	Chr1:5598452-5601367	0	0	0	0	0	0	0	0	0	0	0	0	0	0	0	0	0	0	0	0	0	NOTEST	0	1	1	no
AT1G16390	Chr1:5602872-5604663	6.26432	2.54952	9.97911	6.69505	2.7349	10.6552	5.77256	2.29046	9.25467	6.96428	2.97881	10.9498	5.97148	2.39712	9.54583	4.55509	1.58333	7.52684	6.24398	5.83028	-0.0989	OK	-0.265306	0.6456	0.76845	no
AT1G16400	Chr1:5605158-5607473	3.4957	1.05352	5.93788	2.99561	0.878797	5.11242	3.17307	0.964241	5.38189	0.404166	0	0.895832	0.576082	0	1.21696	0.629339	0	1.32082	3.22146	0.536529	-2.58599	OK	-4.07012	5e-05	0.000348282	yes
AT1G16410	Chr1:5608806-5611426	55.4402	30.4681	80.4123	40.424	22.0872	58.7607	41.0126	22.6461	59.379	2.03144	0.459381	3.6035	4.09333	1.45741	6.72925	3.47199	1.11329	5.83069	45.6256	3.19892	-3.83419	OK	-10.4485	5e-05	0.000348282	yes
AT1G16420	Chr1:5612149-5613867	0.15791	0	0.450486	3.26986	0.66499	5.87473	0.435915	0	1.04977	0.497819	0	1.18558	0.467481	0	1.12609	1.60191	0.0501992	3.15362	1.2879	0.855737	-0.589776	OK	-0.763745	0.1861	0.324736	no
AT1G16430	Chr1:5614618-5615510	20.2898	7.06462	33.515	11.3829	2.85926	19.9066	17.3237	5.7076	28.9398	25.4588	10.2928	40.6247	21.0009	7.63778	34.364	20.6963	7.5218	33.8708	16.3321	22.3853	0.45484	OK	1.10517	0.0591	0.136317	no
AT1G16440	Chr1:5615814-5617672	0.130809	0	0.373171	0.196532	0	0.515163	0	0	0	0.0828422	0	0.288236	0.0646089	0	0.235121	0.11081	0	0.31861	0.109114	0.086087	-0.341962	NOTEST	0	1	1	no
AT1G16445	Chr1:5617810-5619334	4.07416	0.5477	7.60063	4.02405	0.562933	7.48518	4.8936	0.946635	8.84057	14.0675	5.60766	22.5273	13.1083	5.00634	21.2102	9.29542	2.82627	15.7646	4.33061	12.1571	1.48915	OK	3.1369	5e-05	0.000348282	yes
AT1G16450	Chr1:5619470-5619543	0	0	0	0	0	0	0	0	0	0	0	0	0	0	0	0	0	0	0	0	0	NOTEST	0	1	1	no
AT1G16460	Chr1:5619581-5622663	69.7882	38.4365	101.14	65.0891	35.5527	94.6256	75.6154	41.1584	110.072	66.0485	35.9103	96.1866	63.6561	35.0027	92.3095	65.0646	35.9651	94.164	70.1642	64.923	-0.112005	OK	-0.407326	0.47745	0.632397	no
AT1G16470	Chr1:5622785-5625643	83.0304	45.8277	120.233	61.2342	33.6649	88.8036	79.2868	43.7246	114.849	136.224	74.1968	198.251	98.9528	54.4852	143.42	91.9022	50.8407	132.964	74.5171	109.026	0.549033	OK	1.99183	0.0006	0.00314704	yes
AT1G16480	Chr1:5625698-5628656	1.11288	0.194144	2.03161	1.58557	0.360746	2.81038	1.08918	0.18681	1.99155	1.68334	0.453736	2.91295	1.70313	0.459777	2.94647	1.57884	0.360897	2.79677	1.26254	1.6551	0.390591	OK	0.791552	0.16935	0.302851	no
AT1G16489	Chr1:5629215-5630995	1.89935	0	6.55469	1.92678	0	6.14355	2.1428	0	6.76685	1.08053	0	3.5261	1.37153	0	4.7842	0.765129	0	3.25033	1.98964	1.0724	-0.891672	OK	-0.516185	0.36145	0.521023	no
AT1G16490	Chr1:5629215-5630995	3.13451	0.516013	5.75301	1.98953	0.0410322	3.93803	2.37334	0.205106	4.54158	0.694532	0	1.6021	1.54501	0	3.12695	1.40003	0	2.84885	2.49913	1.21319	-1.04262	OK	-1.57615	0.01015	0.0333371	no
AT1G16500	Chr1:5639031-5640173	17.5481	7.89222	27.2039	15.3752	6.64448	24.1058	9.04396	3.11991	14.968	34.0259	17.9008	50.1509	30.865	15.96	45.7701	31.2292	16.1987	46.2597	13.9891	32.04	1.19558	OK	3.5981	5e-05	0.000348282	yes
AT1G16510	Chr1:5644571-5645443	8.90146	2.71173	15.0912	4.33262	0.746475	7.91876	5.27348	1.13708	9.40988	6.44042	1.69273	11.1881	6.86147	1.78068	11.9423	4.13127	0.54599	7.71655	6.16919	5.81106	-0.0862802	OK	-0.176639	0.7577	0.84871	no
AT1G16515	Chr1:5647548-5647813	5.51367	0	13.6002	0.758814	0	3.08375	2.4389	0	7.32549	14.2485	0	30.0065	14.3003	0	30.209	6.38181	0	15.3818	2.9038	11.6435	2.00352	OK	1.67644	0.0172	0.0511148	no
AT1G16520	Chr1:5648759-5651167	27.7125	14.7233	40.7017	27.4158	14.5662	40.2655	31.1855	16.7509	45.6201	48.0994	26.4467	69.7521	30.1874	16.1855	44.1892	24.7388	12.9436	36.534	28.7713	34.3419	0.255338	OK	0.876289	0.1247	0.241609	no
AT1G16530	Chr1:5651369-5652883	0.643817	0	1.69582	0.890286	0	2.18271	0.97926	0	2.36263	1.29647	0	3.08761	1.46732	0	3.30212	1.06686	0	2.57141	0.837787	1.27688	0.607971	OK	0.610154	0.30195	0.458567	no
AT1G16540	Chr1:5659414-5665449	5.61907	2.53835	8.69979	6.60743	3.18326	10.0316	4.89864	2.16479	7.63249	3.17598	1.20234	5.14962	3.85724	1.56931	6.14516	4.28375	1.82227	6.74523	5.70838	3.77232	-0.597629	OK	-1.69033	0.00425	0.0164419	no
AT1G16550	Chr1:5665906-5668209	4.62735	1.86841	7.38629	4.50999	1.81073	7.20925	4.73338	1.92626	7.5405	8.4298	4.11269	12.7469	5.32864	2.28092	8.37635	6.00812	2.67551	9.34073	4.62357	6.58885	0.511019	OK	1.43598	0.0113	0.0363978	no
AT1G16560	Chr1:5668383-5673600	39.6674	18.6654	60.6694	43.3835	21.5915	65.1755	34.4296	15.6659	53.1933	22.2742	9.88756	34.6607	26.8221	12.5268	41.1174	28.7308	13.1973	44.2644	39.1602	25.9424	-0.594077	OK	-1.70774	0.0035	0.0140597	no
AT1G16570	Chr1:5668383-5673600	13.0474	1.21464	24.8802	8.17978	0	17.6116	13.8499	2.37856	25.3213	10.6353	2.46671	18.8039	10.4364	1.84184	19.0309	10.6896	1.84917	19.53	11.6924	10.5871	-0.143262	OK	-0.229338	0.6755	0.791132	no
AT1G16590	Chr1:5673794-5675131	14.9792	6.40441	23.5541	12.1078	4.82018	19.3955	11.8171	4.64593	18.9883	13.1185	5.36588	20.8711	12.781	5.16876	20.3933	13.377	5.46873	21.2852	12.9681	13.0922	0.0137399	OK	0.0372707	0.9477	0.968289	no
AT1G16600	Chr1:5675168-5675433	0	0	0	0	0	0	0	0	0	0	0	0	0	0	0	0	0	0	0	0	0	NOTEST	0	1	1	no
AT1G16610	Chr1:5675703-5678852	29.5604	15.8486	43.2722	34.186	18.9352	49.4368	28.5236	15.488	41.5593	33.8882	18.6844	49.092	26.3538	14.2062	38.5014	24.9802	13.277	36.6834	30.7567	28.4074	-0.114633	OK	-0.404297	0.4832	0.637193	no
AT1G16620	Chr1:5679818-5681188	0.0767241	0	0.27776	0	0	0	0	0	0	0	0	0	0	0	0	0.0648822	0	0.263572	0.0255747	0.0216274	-0.241857	NOTEST	0	1	1	no
AT1G16630	Chr1:5682117-5684867	2.42078	0.802346	4.03922	3.71024	1.48963	5.93084	4.11645	1.72248	6.51041	5.61971	2.60518	8.63424	4.07495	1.66458	6.48531	3.91468	1.60366	6.2257	3.41582	4.53644	0.409329	OK	1.10719	0.0579	0.134041	no
AT1G16635	Chr1:5685502-5686368	0.276506	0	0.788815	0.577625	0	1.41616	0.760485	0	1.83141	0.855157	0	2.0366	1.08648	0	2.4034	0.926643	0	2.07603	0.538205	0.956092	0.828993	OK	0.795034	0.16155	0.292649	no
AT1G16640	Chr1:5686602-5687715	4.43399	0.538423	8.32955	6.19028	1.2447	11.1359	5.92929	1.14698	10.7116	9.60571	2.90175	16.3097	6.51737	1.38542	11.6493	5.82978	1.11989	10.5397	5.51785	7.31762	0.407268	OK	0.794648	0.1596	0.29012	no
AT1G16650	Chr1:5687942-5691198	5.1198	1.88534	8.35427	6.82994	2.80658	10.8533	6.61469	2.69187	10.5375	12.6241	6.24238	19.0057	9.88752	4.6013	15.1737	9.68082	4.47844	14.8832	6.18814	10.7308	0.794179	OK	2.25797	5e-05	0.000348282	yes
AT1G16660	Chr1:5692023-5696458	0	0	0	0	0	0	0	0	0	0	0	0	0	0	0	0	0	0	0	0	0	NOTEST	0	1	1	no
AT1G16670	Chr1:5697323-5699769	15.8247	8.14685	23.5026	20.4778	10.9435	30.0122	15.336	7.85808	22.814	12.4251	6.13337	18.7169	13.7868	6.95234	20.6212	12.7234	6.28771	19.1592	17.2129	12.9785	-0.407369	OK	-1.33333	0.0201	0.0580051	no
AT1G16680	Chr1:5702752-5705838	21.4772	11.7397	31.2147	19.9326	10.8417	29.0234	20.8552	11.3609	30.3494	18.9516	10.1723	27.7309	16.7821	8.99572	24.5686	15.5366	8.24914	22.824	20.755	17.0901	-0.280296	OK	-0.988895	0.08585	0.18244	no
AT1G16690	Chr1:5705968-5709533	7.01373	3.00902	11.0184	8.01733	3.61557	12.4191	7.30924	3.16177	11.4567	9.87747	4.65671	15.0982	6.98788	2.99983	10.9759	7.00484	3.0146	10.9951	7.44677	7.95673	0.0955618	OK	0.275645	0.63	0.757051	no
AT1G16700	Chr1:5709724-5711902	81.0349	44.7047	117.365	57.044	31.3598	82.7282	75.509	41.6045	109.414	67.6711	37.2707	98.0715	72.0096	39.668	104.351	66.1856	36.4325	95.9386	71.196	68.6221	-0.0531233	OK	-0.194094	0.7333	0.831006	no
AT1G16705	Chr1:5712087-5713752	2.86197	0	5.72594	2.55731	0	5.12033	3.93062	0.43467	7.42657	1.75858	0	3.81301	4.05445	0.398805	7.7101	1.06237	0	2.41416	3.11663	2.2918	-0.443507	OK	-0.652905	0.24085	0.389759	no
AT1G16710	Chr1:5714218-5722614	7.01693	3.84085	10.193	7.41413	4.01924	10.809	7.58926	4.17331	11.0052	3.81835	1.9456	5.6911	6.51335	3.53583	9.49087	6.2554	3.37936	9.13145	7.34011	5.52904	-0.408773	OK	-1.43272	0.0129	0.0406216	no
AT1G16720	Chr1:5723087-5727312	195.238	94.5106	295.966	129.563	64.5462	194.579	133.13	65.7916	200.469	70.8707	37.1094	104.632	95.3943	49.4737	141.315	98.2496	50.1903	146.309	152.644	88.1715	-0.791783	OK	-2.67169	5e-05	0.000348282	yes
AT1G16730	Chr1:5723087-5727312	29.1274	0	96.3344	17.1314	0	57.524	26.4437	0	78.2891	11.4271	0	34.4867	10.4532	0	36.6956	14.7788	0	46.6817	24.2342	12.2197	-0.987834	OK	-0.670271	0.23235	0.380576	no
AT1G16740	Chr1:5727689-5729080	70.2662	36.6457	103.887	75.7394	39.9742	111.505	72.8901	38.1297	107.65	122.091	67.1202	177.062	101.681	54.9116	148.45	103.35	56.2123	150.489	72.9652	109.041	0.579587	OK	2.01115	0.0008	0.00403553	yes
AT1G16750	Chr1:5729096-5731870	7.70602	3.43243	11.9796	7.12871	3.09312	11.1643	7.24761	3.13806	11.3571	6.93493	2.99462	10.8752	5.07994	1.93926	8.22062	6.22936	2.54422	9.91449	7.36078	6.08141	-0.275453	OK	-0.772405	0.1801	0.317143	no
AT1G16760	Chr1:5734233-5737307	0	0	0	0	0	0	0	0	0	0	0	0	0	0	0	0	0	0	0	0	0	NOTEST	0	1	1	no
AT1G16770	Chr1:5737877-5744214	0.253917	0	1.44797	0.152297	0	1.14812	0.0778284	0	0.791491	0.319593	0	1.64928	0.333938	0	1.71029	0.285954	0	1.57161	0.161347	0.313162	0.956736	NOTEST	0	1	1	no
AT1G16780	Chr1:5737877-5744214	9.15145	4.69146	13.6114	11.4356	5.98599	16.8853	11.1572	5.85863	16.4558	9.49107	4.93397	14.0482	9.62475	5.00543	14.2441	9.72369	5.00995	14.4374	10.5814	9.61317	-0.138451	OK	-0.467606	0.40955	0.568525	no
AT1G16790	Chr1:5744552-5745209	36.8438	17.4436	56.2441	30.566	13.8175	47.3145	37.2291	17.6544	56.8039	67.4252	35.9268	98.9236	50.3694	25.5633	75.1754	45.8383	22.9492	68.7275	34.8796	54.5443	0.645043	OK	2.02606	0.0005	0.00269448	yes
AT1G16800	Chr1:5745522-5755263	1.6398	0.668275	2.61132	2.14276	0.970971	3.31455	1.55422	0.627549	2.48088	1.05624	0.361632	1.75084	1.31784	0.498816	2.13687	1.33969	0.511589	2.16779	1.77892	1.23792	-0.523083	OK	-1.38789	0.0178	0.0526241	no
AT1G16810	Chr1:5755587-5758464	127.969	69.6177	186.32	131.911	71.2206	192.601	140.165	75.3675	204.962	161.539	86.0001	237.078	146.324	78.8032	213.846	141.08	75.8382	206.322	133.348	149.648	0.166372	OK	0.595132	0.2943	0.450249	no
AT1G16820	Chr1:5755587-5758464	4.46617	0	18.9623	6.24361	0	22.4344	7.17696	0	22.9866	12.3048	0	37.2746	9.12737	0	28.1901	10.1578	0	32.3065	5.96225	10.53	0.820578	OK	0.548018	0.3133	0.470949	no
AT1G16825	Chr1:5758854-5760501	7.34896	1.41064	13.2873	5.35306	0.650529	10.0556	6.90017	1.25607	12.5443	12.4479	3.83069	21.0651	12.1043	3.62075	20.5879	10.793	2.76605	18.82	6.53406	11.7817	0.850501	OK	1.71671	0.0042	0.0162853	no
AT1G16830	Chr1:5760771-5762619	0.971132	0.0269885	1.91528	1.42819	0.182071	2.6743	0.944731	0.0208537	1.86861	1.92062	0.383732	3.45751	1.33357	0.147339	2.51979	1.41928	0.181044	2.65752	1.11468	1.55782	0.482896	OK	0.820039	0.15565	0.284641	no
AT1G16840	Chr1:5762693-5764073	87.8151	47.1061	128.524	71.9655	38.9622	104.969	67.0899	36.6316	97.5481	84.5	45.8987	123.101	82.0571	44.4547	119.66	75.1924	40.455	109.93	75.6235	80.5832	0.0916443	OK	0.329721	0.5648	0.70721	no
AT1G16850	Chr1:5764806-5765651	10.9144	3.33492	18.4939	11.4672	3.75654	19.178	5.46119	0.952385	9.96999	5.22049	0.909486	9.5315	3.84358	0.342979	7.34418	7.67825	1.93453	13.422	9.28095	5.58077	-0.733808	OK	-1.47549	0.0122	0.0387604	no
AT1G16858	Chr1:5767299-5770602	25.1142	13.8073	36.421	19.1394	10.4095	27.8692	22.4872	12.3645	32.6099	16.7908	9.05887	24.5227	21.9579	12.0756	31.8402	21.2012	11.6509	30.7516	22.2469	19.9833	-0.15481	OK	-0.553329	0.33375	0.492232	no
AT1G16870	Chr1:5770731-5773251	20.2543	10.8735	29.6352	18.0517	9.52754	26.5758	18.9248	10.0548	27.7948	25.151	13.679	36.623	26.3026	14.3564	38.2488	24.6879	13.4281	35.9477	19.077	25.3805	0.411889	OK	1.44423	0.0118	0.0377184	no
AT1G16880	Chr1:5773591-5778484	615.591	253.506	977.676	365.327	151.837	578.816	453.442	183.004	723.88	382.968	153.952	611.984	401.222	166.303	636.141	437.295	182.532	692.059	478.12	407.162	-0.231771	OK	-0.637768	0.2648	0.416853	no
AT1G16890	Chr1:5773591-5778484	205.179	0	481.039	146.761	0	311.14	202.468	0	426.318	193.139	0	413.079	177.923	0	371.624	172.517	0	370.386	184.803	181.193	-0.028459	OK	-0.0405072	0.94715	0.96799	no
AT1G16900	Chr1:5779020-5782433	10.5876	5.23793	15.9373	9.40513	4.55072	14.2595	11.0201	5.52708	16.5132	12.5322	6.45313	18.6112	10.4271	5.1753	15.6789	9.07403	4.37988	13.7682	10.3376	10.6778	0.0467048	OK	0.14891	0.78805	0.868975	no
AT1G16905	Chr1:5782454-5783840	0	0	0	0	0	0	0	0	0	0	0	0	0	0	0	0	0	0	0	0	0	NOTEST	0	1	1	no
AT1G16910	Chr1:5785002-5785927	0.126388	0	0.457555	0.0755202	0	0.306907	0	0	0	0.156949	0	0.546079	0.124267	0	0.452226	0.212158	0	0.610014	0.0673027	0.164458	1.28898	NOTEST	0	1	1	no
AT1G16916	Chr1:5786559-5787112	30.6797	10.5075	50.8518	17.0538	4.37891	29.7287	43.0419	17.5319	68.5519	66.0011	32.008	99.9942	49.5822	21.3999	77.7644	49.5864	21.4674	77.7054	30.2585	55.0566	0.863576	OK	2.28767	0.0003	0.00172885	yes
AT1G16920	Chr1:5787329-5789249	58.3572	31.7388	84.9756	60.1043	32.8644	87.3443	69.1309	38.0048	100.257	103.103	56.9964	149.209	94.4723	52.0793	136.865	87.0077	47.9301	126.085	62.5308	94.8609	0.601246	OK	2.17975	0.0002	0.00120717	yes
AT1G16930	Chr1:5789986-5791534	5.93586	2.0475	9.82423	3.84431	0.993136	6.69549	6.39667	2.23239	10.5609	3.64513	0.93986	6.35041	4.85592	1.49542	8.21642	5.81107	2.00364	9.61849	5.39228	4.77071	-0.176693	OK	-0.409995	0.478	0.632858	no
AT1G16940	Chr1:5791982-5793491	0	0	0	0	0	0	0	0	0	0	0	0	0	0	0	0	0	0	0	0	0	NOTEST	0	1	1	no
AT1G16950	Chr1:5796008-5796559	0	0	0	0	0	0	0	0	0	0	0	0	0	0	0	0	0	0	0	0	0	NOTEST	0	1	1	no
AT1G16960	Chr1:5799887-5805799	16.4397	0	33.1371	10.8157	0	23.4677	16.8264	0	34.1362	6.01227	0	14.2022	8.90998	0	19.1911	6.41503	0	15.2755	14.694	7.11243	-1.04681	OK	-1.41373	0.0187	0.0548634	no
AT1G16970	Chr1:5799887-5805799	11.2784	5.22663	17.3301	8.9413	4.08463	13.798	10.9761	5.09582	16.8563	8.78718	4.03481	13.5395	8.5765	3.93411	13.2189	8.81346	4.06969	13.5572	10.3986	8.72571	-0.253041	OK	-0.755955	0.18815	0.327193	no
AT1G16980	Chr1:5807310-5811488	0	0	0	0	0	0	0	0	0	0	0	0	0	0	0	0	0	0	0	0	0	NOTEST	0	1	1	no
AT1G17000	Chr1:5812727-5816662	0	0	0	0.0247638	0	0.100638	0	0	0	0	0	0	0	0	0	0	0	0	0.0082546	0	#NAME?	NOTEST	0	1	1	no
AT1G17010	Chr1:5817566-5819352	0	0	0	0	0	0	0	0	0	0	0	0	0	0	0	0	0	0	0	0	0	NOTEST	0	1	1	no
AT1G17020	Chr1:5820205-5822013	3.06187	0.626198	5.49755	2.95953	0.631864	5.28719	2.68074	0.533879	4.82759	1.60317	0.0348359	3.1715	3.09619	0.635352	5.55703	3.22183	0.770962	5.6727	2.90071	2.6404	-0.135653	OK	-0.264495	0.6457	0.76845	no
AT1G17030	Chr1:5822367-5824455	0.0611253	0	0.221289	0.0734992	0	0.232736	0.0563086	0	0.21586	0	0	0	0	0	0	0	0	0	0.0636444	0	#NAME?	NOTEST	0	1	1	no
AT1G17040	Chr1:5824847-5828233	5.92471	2.58528	9.26414	5.56254	2.42878	8.6963	5.3517	2.30238	8.40103	4.90431	2.05768	7.75094	5.25714	2.17409	8.34019	5.8021	2.54048	9.06372	5.61298	5.32118	-0.0770206	OK	-0.219151	0.6966	0.806427	no
AT1G17050	Chr1:5829079-5831343	66.9567	36.3929	97.5206	34.0317	18.71	49.3535	52.6224	29.0788	76.166	21.5562	11.4454	31.6671	23.022	12.3602	33.6837	28.2837	15.3832	41.1841	51.2036	24.2873	-1.07605	OK	-3.79171	5e-05	0.000348282	yes
AT1G17060	Chr1:5832096-5835456	1.98039	0.394826	3.56594	1.75391	0.302184	3.20563	1.57155	0.21518	2.92793	5.52332	2.16652	8.88012	4.62274	1.68124	7.56424	3.6406	1.09828	6.18292	1.76861	4.59555	1.37762	OK	2.90553	5e-05	0.000348282	yes
AT1G17070	Chr1:5837589-5841606	4.05747	0	9.77157	4.38943	0.40748	8.37139	3.93593	0	8.49118	5.6796	0.634571	10.7246	5.70022	0.580842	10.8196	6.1097	0.645834	11.5736	4.12761	5.82984	0.49815	OK	0.650802	0.22175	0.368171	no
AT1G17080	Chr1:5837589-5841606	133.941	69.6322	198.25	68.2807	32.8837	103.678	113.671	58.3693	168.972	81.1443	38.5892	123.699	80.4517	38.2334	122.67	83.7326	39.7379	127.727	105.297	81.7762	-0.364718	OK	-1.13679	0.05085	0.12079	no
AT1G17090	Chr1:5842215-5844283	24.2637	10.1278	38.3996	10.483	3.05582	17.9102	15.8825	5.62631	26.1387	13.5009	4.52513	22.4767	10.2926	2.9454	17.6398	11.2428	3.44775	19.0379	16.8764	11.6788	-0.531118	OK	-1.25581	0.03115	0.0821719	no
AT1G17100	Chr1:5844675-5850934	318.797	133.851	503.742	137.957	45.2601	230.654	255.392	104.533	406.25	145.349	57.4791	233.22	115.41	42.0698	188.751	141.688	54.988	228.388	237.382	134.149	-0.823369	OK	-1.9308	0.00225	0.00971069	yes
AT1G17110	Chr1:5844675-5850934	24.7297	0.771172	48.6882	30.2757	9.40234	51.149	26.316	3.81106	48.8209	20.2889	5.03219	35.5456	22.1032	6.36718	37.8393	22.1347	5.25378	39.0156	27.1071	21.5089	-0.333736	OK	-0.515942	0.3244	0.482671	no
AT1G17120	Chr1:5851952-5853955	18.308	9.80768	26.8083	15.0778	7.91519	22.2404	19.1464	10.3128	27.9801	14.4765	7.57081	21.3822	19.3248	10.4207	28.229	19.267	10.3902	28.1438	17.5107	17.6895	0.014649	OK	0.0506279	0.9298	0.958311	no
AT1G17130	Chr1:5854147-5858550	39.3061	10.1843	68.4279	49.3913	12.6239	86.1587	36.127	5.89701	66.357	41.5746	8.60319	74.546	36.1678	6.69965	65.636	40.5153	10.2453	70.7854	41.6081	39.4193	-0.0779649	OK	-0.164978	0.7797	0.863707	no
AT1G17140	Chr1:5854147-5858550	57.6052	23.8016	91.4088	67.792	27.1735	108.41	61.1774	26.4578	95.8971	71.8585	29.8035	113.914	62.5564	26.6174	98.4954	52.8259	20.8853	84.7665	62.1915	62.4136	0.00514267	OK	0.0143858	0.9778	0.985799	no
AT1G17145	Chr1:5860118-5862682	19.9528	10.2848	29.6208	24.1845	12.8365	35.5325	22.2153	11.6211	32.8095	30.1185	16.2617	43.9752	31.2851	16.8626	45.7076	30.0398	16.3353	43.7442	22.1175	30.4811	0.462726	OK	1.60075	0.0047	0.017864	no
AT1G17147	Chr1:5863430-5864009	4.81883	0.17092	9.46675	5.54168	0.47299	10.6104	4.85063	0.129628	9.57163	22.1249	8.45363	35.7962	23.2245	8.79071	37.6583	16.0971	4.89926	27.295	5.07038	20.4822	2.0142	OK	3.85639	5e-05	0.000348282	yes
AT1G17150	Chr1:5865706-5867495	0	0	0	0	0	0	0	0	0	0	0	0	0	0	0	0	0	0	0	0	0	NOTEST	0	1	1	no
AT1G17160	Chr1:5867634-5869356	6.79767	2.46871	11.1266	6.1434	2.14107	10.1457	5.59239	1.82646	9.35832	5.14148	1.64083	8.64212	5.83944	1.88517	9.79371	6.6244	2.38491	10.8639	6.17782	5.86844	-0.074121	OK	-0.179523	0.75525	0.84667	no
AT1G17170	Chr1:5869845-5870840	2.53289	0.0703907	4.99538	3.10683	0.265172	5.94849	0.773914	0	1.86375	48.8774	26.2401	71.5148	27.226	13.1422	41.3098	64.1104	34.9907	93.2301	2.13788	46.7379	4.45034	OK	8.27029	5e-05	0.000348282	yes
AT1G17180	Chr1:5872144-5873086	0.280523	0	0.800276	1.00441	0	2.23431	0.385719	0	1.01673	10.4043	3.60072	17.2078	3.44404	0.380514	6.50756	8.22343	2.49555	13.9513	0.556884	7.35725	3.72372	OK	4.21724	5e-05	0.000348282	yes
AT1G17190	Chr1:5875349-5876545	3.36355	0.443961	6.28313	2.5313	0.0951114	4.96749	2.40042	0.064149	4.73669	1.3931	0	2.91212	1.71503	0	3.61809	1.46422	0	3.07301	2.76509	1.52412	-0.859353	OK	-1.28892	0.02825	0.0759889	no
AT1G17200	Chr1:5878399-5880041	72.5095	39.8635	105.155	39.7294	20.727	58.7317	63.7494	34.6881	92.8107	53.7512	29.2672	78.2351	54.2473	29.2812	79.2134	44.6685	23.6808	65.6561	58.6627	50.889	-0.205091	OK	-0.711982	0.21525	0.36049	no
AT1G17210	Chr1:5880129-5884756	19.3303	10.6486	28.012	20.739	11.4339	30.0441	20.3454	11.2126	29.4782	12.43	6.76054	18.0995	16.2447	8.93085	23.5585	17.2782	9.50573	25.0506	20.1382	15.3176	-0.394745	OK	-1.4363	0.0134	0.0418675	no
AT1G17220	Chr1:5885082-5890470	126.459	62.0089	190.909	106.582	52.4387	160.726	111.685	54.9466	168.423	104.069	51.2223	156.916	106.983	52.5466	161.419	114.615	56.5071	172.722	114.909	108.556	-0.0820528	OK	-0.275345	0.63095	0.757301	no
AT1G17230	Chr1:5891323-5895075	2.18555	0.723362	3.64773	1.47532	0.368256	2.58238	1.96971	0.577431	3.36199	3.57231	1.53743	5.6072	2.96472	1.09373	4.83571	2.90475	1.07575	4.73375	1.87686	3.14726	0.745776	OK	1.78344	0.0018	0.00803903	yes
AT1G17232	Chr1:5891323-5895075	1.57744	0	3.85641	1.36646	0	3.31881	1.53133	0	3.72772	0.881581	0	2.72115	2.33338	0	5.64051	2.36757	0	5.80583	1.49174	1.86084	0.318961	OK	0.297844	0.59525	0.730351	no
AT1G17235	Chr1:5895350-5895710	1.26875	0	3.61949	0.363536	0	1.47738	1.70943	0	4.50595	0.703715	0	2.44847	1.21448	0	3.48091	0	0	0	1.11391	0.6394	-0.800838	OK	-0.502717	0.5048	0.656132	no
AT1G17240	Chr1:5896415-5898717	0.0420872	0	0.152366	0.0760477	0	0.231383	0.0388169	0	0.148805	0.0537186	0	0.186905	0.0416501	0	0.151571	0.0357798	0	0.145349	0.0523173	0.0437162	-0.25912	NOTEST	0	1	1	no
AT1G17250	Chr1:5899993-5903619	0	0	0	0	0	0	0	0	0	0	0	0	0	0	0	0	0	0	0	0	0	NOTEST	0	1	1	no
AT1G17255	Chr1:5899993-5903619	1.90055	0.58809	3.213	2.16251	0.70855	3.61647	2.00876	0.643565	3.37395	2.82772	1.0705	4.58494	2.18609	0.72559	3.64659	2.53225	0.9076	4.1569	2.02394	2.51535	0.313597	OK	0.755575	0.18425	0.322254	no
AT1G17260	Chr1:5904057-5908898	0.466696	0	0.987092	0.542556	0.00229664	1.08282	0.522954	0	1.04956	0.5974	0.0179259	1.17687	0.825287	0.0911816	1.55939	0.624307	0.0253822	1.22323	0.510735	0.682331	0.417896	NOTEST	0	1	1	no
AT1G17270	Chr1:5909248-5911693	3.08064	0.936673	5.22461	3.10013	0.954262	5.246	3.35186	1.01088	5.69285	3.21404	0.974686	5.4534	3.1965	0.980565	5.41244	4.03059	1.3942	6.66699	3.17755	3.48038	0.131332	OK	0.306032	0.59505	0.730201	no
AT1G17275	Chr1:5912052-5915313	0	0	0	0	0	0	0	0	0	0	0	0	0	0	0	0	0	0	0	0	0	NOTEST	0	1	1	no
AT1G17277	Chr1:5915643-5916212	0	0	0	0.154095	0	0.626228	0	0	0	6.43829e-05	0	0.44582	0	0	0	6.37418e-05	0	0.465673	0.051365	4.27082e-05	-10.2321	NOTEST	0	1	1	no
AT1G17277.1	Chr1:5915643-5916212	0	0	0	0	0	0	0	0	0	0.77243	0	2.12676	0	0	0	0.538235	0	1.54773	0	0.436888	inf	NOTEST	0	1	1	no
AT1G17280	Chr1:5916870-5920089	53.9268	28.9459	78.9077	43.4659	23.9051	63.0266	51.4102	28.1004	74.7201	56.999	31.5281	82.4699	55.1578	30.1821	80.1334	52.5159	28.7393	76.2925	49.601	54.8909	0.146199	OK	0.526786	0.3624	0.522145	no
AT1G17285	Chr1:5920773-5921415	0.288227	0	1.04345	0.339368	0	1.07461	0.262054	0	1.00459	0	0	0	0.280161	0	1.01955	0.946257	0	2.39513	0.29655	0.408806	0.463144	NOTEST	0	1	1	no
AT1G17290	Chr1:5922629-5926400	88.8462	47.4084	130.284	86.8448	46.4119	127.278	117.701	61.1922	174.21	98.0679	51.7233	144.412	121.431	63.3221	179.539	135.523	69.7025	201.343	97.7973	118.34	0.275076	OK	0.96816	0.09285	0.19367	no
AT1G17300	Chr1:5926993-5927784	0.379754	0	1.08336	0.338356	0	1.02948	0.173528	0	0.665223	0	0	0	0.557385	0	1.47473	0.157869	0	0.641313	0.297213	0.238418	-0.318002	NOTEST	0	1	1	no
AT1G17310	Chr1:5928013-5928667	0	0	0	0	0	0	0	0	0	0	0	0	0	0	0	0	0	0	0	0	0	NOTEST	0	1	1	no
AT1G17330	Chr1:5929908-5931831	16.7906	7.27695	26.3043	28.8978	14.5985	43.1971	19.1535	8.68966	29.6173	14.0288	5.8883	22.1693	18.0508	8.18244	27.9191	22.1671	10.4344	33.8999	21.614	18.0822	-0.257391	OK	-0.764364	0.1842	0.322226	no
AT1G17340	Chr1:5933869-5938761	10.1757	5.37023	14.9812	12.8987	7.02385	18.7735	11.7244	6.28052	17.1683	10.9688	5.85873	16.0789	12.3004	6.62545	17.9753	16.0646	8.83488	23.2942	11.5996	13.1113	0.17673	OK	0.615682	0.2818	0.43615	no
AT1G17345	Chr1:5940422-5941210	0	0	0	1.41056	0	3.04042	1.8789	0	3.95921	0.970248	0	2.31069	0.928927	0	2.23764	1.31854	0	2.88237	1.09649	1.07257	-0.0318164	OK	-0.0370888	0.9483	0.968694	no
AT1G17350	Chr1:5941783-5944463	16.1659	6.96401	25.3677	15.0071	6.28056	23.7336	18.4315	8.34537	28.5176	24.6684	12.106	37.2307	21.681	10.2392	33.1228	22.1129	10.5269	33.6989	16.5348	22.8207	0.464838	OK	1.37088	0.0149	0.0455947	no
AT1G17360	Chr1:5946763-5951473	25.2023	13.8612	36.5434	19.882	10.9645	28.7995	26.9457	14.801	39.0904	16.8277	9.2644	24.391	17.7279	9.76504	25.6908	21.4094	11.8274	30.9915	24.01	18.655	-0.364072	OK	-1.33206	0.02065	0.0592568	no
AT1G17370	Chr1:5951541-5955037	55.2084	30.0259	80.3908	36.6122	20.1566	53.0678	53.2992	28.8609	77.7374	51.8884	28.1525	75.6242	43.274	23.6849	62.8631	48.9439	27.0889	70.7988	48.3732	48.0354	-0.0101104	OK	-0.0371164	0.94595	0.967446	no
AT1G17380	Chr1:5955487-5957212	2.42576	0.275934	4.57559	6.56969	2.15215	10.9872	3.83492	0.789623	6.88022	0.24328	0	0.669787	2.67729	0.371232	4.98334	2.69945	0.349064	5.04985	4.27679	1.87334	-1.19092	OK	-2.0422	0.00165	0.00746996	yes
AT1G17390	Chr1:5958627-5959651	0	0	0	0.330563	0	0.866496	0	0	0	0	0	0	0	0	0	0	0	0	0.110188	0	#NAME?	NOTEST	0	1	1	no
AT1G17400	Chr1:5960480-5962481	0.771108	0	1.62771	1.2633	0.0320381	2.49456	0.580865	0	1.27724	1.15251	0.0174418	2.28757	0.623008	0	1.35377	0.415386	0	0.996772	0.871758	0.7303	-0.255439	OK	-0.335474	0.55305	0.697499	no
AT1G17410	Chr1:5968533-5969995	15.5835	6.29464	24.8723	10.029	3.37492	16.683	15.9233	6.45557	25.3911	15.4803	6.26981	24.6908	17.5099	7.34275	27.6771	16.413	6.79959	26.0264	13.8453	16.4677	0.250251	OK	0.663083	0.2498	0.399375	no
AT1G17420	Chr1:5977410-5981480	6.07055	2.89336	9.24773	8.37907	4.29233	12.4658	7.69594	3.89924	11.4926	2.70053	0.980903	4.42016	3.13267	1.18761	5.07773	4.16224	1.79126	6.53323	7.38185	3.33182	-1.14767	OK	-3.30722	5e-05	0.000348282	yes
AT1G17430	Chr1:5982266-5987784	8.51016	0	19.7743	10.5463	0	24.7743	8.79993	0	20.9349	3.27365	0	9.03253	4.09792	0	11.6749	4.15816	0	11.3696	9.28545	3.84324	-1.27265	OK	-1.34054	0.0276	0.0746558	no
AT1G17440	Chr1:5982266-5987784	26.0386	13.5207	38.5564	31.1573	16.3586	45.9559	24.622	12.4539	36.7902	19.0716	10.0699	28.0732	20.1387	10.5975	29.6798	21.6138	11.4223	31.8053	27.2726	20.2747	-0.427776	OK	-1.48098	0.0095	0.0316208	no
AT1G17450	Chr1:5988279-5996785	3.41358	1.69477	5.13239	3.54172	1.78369	5.29976	4.11237	2.11811	6.10664	2.9308	1.40396	4.45763	3.70246	1.87516	5.52977	3.18145	1.56134	4.80157	3.68923	3.27157	-0.173335	OK	-0.555861	0.3393	0.498076	no
AT1G17455	Chr1:5997179-5998475	26.4177	12.423	40.4125	21.627	9.56671	33.6874	24.7616	11.5284	37.9948	22.4439	10.0492	34.8386	27.8519	13.2892	42.4146	30.9714	15.2031	46.7397	24.2688	27.0891	0.158608	OK	0.480714	0.39715	0.557151	no
AT1G17460	Chr1:5998813-6002716	5.42916	2.27031	8.58802	5.5116	2.29497	8.72823	4.2203	1.61083	6.82976	6.63715	2.99762	10.2767	4.61693	1.7947	7.43916	4.65169	1.78967	7.51371	5.05369	5.30192	0.0691793	OK	0.188347	0.7353	0.832348	no
AT1G17470	Chr1:6002911-6006405	104.437	56.4545	152.419	93.3453	50.1717	136.519	102.831	55.2738	150.389	90.4686	48.4557	132.482	98.2121	53.1658	143.258	95.1095	51.369	138.85	100.204	94.5968	-0.0830847	OK	-0.304705	0.5862	0.723243	no
AT1G17480	Chr1:6006460-6008266	5.02991	1.68087	8.37894	3.36172	0.870815	5.85262	4.95685	1.64319	8.27051	5.55347	1.93066	9.17628	5.10655	1.71746	8.49565	5.09687	1.71346	8.48027	4.44949	5.2523	0.239308	OK	0.565107	0.32935	0.488072	no
AT1G17490	Chr1:6008588-6009420	51.4394	24.9544	77.9245	43.4548	20.3588	66.5507	43.5019	20.2466	66.7571	53.2497	26.4043	80.0951	35.0854	15.2035	54.9674	37.8442	17.1102	58.5782	46.132	42.0598	-0.133327	OK	-0.400977	0.48065	0.635118	no
AT1G17495.1	Chr1:6009569-6013742	0	0	0	0	0	0	0	0	0	0	0	0	0	0	0	0	0	0	0	0	0	NOTEST	0	1	1	no
AT1G17500	Chr1:6018756-6023503	10.2194	5.55844	14.8804	10.6813	5.81702	15.5457	11.2071	6.1388	16.2753	8.95005	4.81502	13.0851	9.80342	5.27361	14.3332	9.94895	5.35948	14.5384	10.7026	9.56748	-0.161752	OK	-0.574235	0.3154	0.473313	no
AT1G17510	Chr1:6023503-6024309	15.5692	5.39883	25.7396	9.95727	2.60493	17.3096	14.2186	4.76421	23.673	18.6352	7.05243	30.218	21.3487	8.56999	34.1275	15.7749	5.45662	26.0933	13.2484	18.5863	0.488425	OK	1.19619	0.0384	0.096775	no
AT1G17520	Chr1:6024635-6027385	16.4996	8.14095	24.8582	19.6735	10.0561	29.2908	17.7157	8.90138	26.5301	22.4626	11.7607	33.1645	22.2412	11.6393	32.8431	22.0933	11.5666	32.62	17.9629	22.2657	0.309801	OK	1.02316	0.0686	0.153043	no
AT1G17530	Chr1:6027630-6028506	58.6538	31.8673	85.4403	61.0127	33.1917	88.8337	62.5143	34.0992	90.9295	56.6057	30.7829	82.4284	61.7715	33.6494	89.8937	72.0817	39.6271	104.536	60.7269	63.4863	0.0641089	OK	0.228909	0.69135	0.802814	no
AT1G17540	Chr1:6029276-6032754	0	0	0	0	0	0	0	0	0	0	0	0	0	0	0	0	0	0	0	0	0	NOTEST	0	1	1	no
AT1G17545	Chr1:6033108-6033908	0	0	0	0	0	0	0	0	0	0	0	0	0	0	0	0	0	0	0	0	0	NOTEST	0	1	1	no
AT1G17550	Chr1:6034361-6037289	32.6105	18.0226	47.1983	34.1851	18.9217	49.4484	28.7721	15.8574	41.6868	15.8678	8.63797	23.0977	15.1049	8.12272	22.087	17.7072	9.63046	25.7839	31.8559	16.2266	-0.973195	OK	-3.5027	5e-05	0.000348282	yes
AT1G17560	Chr1:6037463-6038692	19.0689	8.23978	29.898	16.3907	6.89929	25.8822	22.5696	10.5044	34.6348	39.6894	20.8139	58.5649	27.6392	13.5459	41.7325	24.712	11.6405	37.7835	19.3431	30.6802	0.665491	OK	2.0105	0.00035	0.00196651	yes
AT1G17570	Chr1:6038756-6038838	0	0	0	0	0	0	0	0	0	0	0	0	0	0	0	0	0	0	0	0	0	NOTEST	0	1	1	no
AT1G17580	Chr1:6039302-6049556	8.62903	4.71411	12.5439	11.2065	6.16247	16.2506	10.8764	5.97995	15.7728	11.4556	6.30369	16.6076	12.1303	6.68058	17.58	11.6325	6.40252	16.8624	10.2373	11.7395	0.197528	OK	0.717597	0.21385	0.358739	no
AT1G17590	Chr1:6050192-6052568	15.9099	7.99263	23.8272	15.7624	7.83897	23.6858	14.9814	7.32438	22.6385	20.6851	10.8352	30.5349	13.9778	6.74767	21.208	17.2535	8.71209	25.795	15.5512	17.3055	0.154197	OK	0.490696	0.39485	0.555329	no
AT1G17600	Chr1:6052935-6056664	3.48172	1.47493	5.48851	3.47151	1.47074	5.47227	3.73239	1.61971	5.84507	2.55634	0.959463	4.15322	2.50351	0.934128	4.0729	2.17687	0.758194	3.59555	3.56187	2.41224	-0.562261	OK	-1.49597	0.00895	0.0301898	no
AT1G17610	Chr1:6056894-6058357	6.80655	2.60489	11.0082	6.04748	2.20535	9.88961	8.94263	3.82364	14.0616	1.70323	0.184924	3.22153	2.45034	0.468942	4.43173	3.36065	0.86781	5.85348	7.26555	2.50474	-1.53641	OK	-3.36663	5e-05	0.000348282	yes
AT1G17615	Chr1:6059440-6060667	0.0959588	0	0.347395	0.632528	0	1.50124	0.0882052	0	0.338136	0	0	0	0	0	0	0	0	0	0.272231	0	#NAME?	NOTEST	0	1	1	no
AT1G17620	Chr1:6062215-6063291	28.3937	14.6701	42.1173	39.8998	21.4833	58.3163	39.3209	21.1317	57.51	43.5563	23.6865	63.426	59.0961	32.488	85.7042	69.8203	38.4613	101.179	35.8715	57.4909	0.680497	OK	2.38149	5e-05	0.000348282	yes
AT1G17630	Chr1:6064524-6066720	1.28659	0.172959	2.40022	0.908326	0.0341295	1.78252	1.75922	0.362229	3.1562	0.905337	0.0248276	1.78585	1.22911	0.170428	2.28778	1.1311	0.13453	2.12766	1.31804	1.08851	-0.27604	OK	-0.484329	0.4046	0.56391	no
AT1G17640	Chr1:6067393-6069098	8.06665	2.81255	13.3208	13.9598	6.04174	21.8778	8.4199	3.06121	13.7786	9.60521	3.64936	15.5611	15.5028	7.0402	23.9653	10.9103	4.44162	17.379	10.1488	12.0061	0.242462	OK	0.650559	0.2585	0.409534	no
AT1G17650	Chr1:6069476-6072012	53.8037	29.6015	78.0059	38.081	20.7121	55.4498	44.3937	24.4123	64.3752	73.4478	40.6582	106.237	61.5088	33.8867	89.1309	58.4333	32.1887	84.6779	45.4261	64.4633	0.504955	OK	1.82478	0.00145	0.00667836	yes
AT1G17660	Chr1:6075819-6075891	0	0	0	0	0	0	0	0	0	0	0	0	0	0	0	0	0	0	0	0	0	NOTEST	0	1	1	no
AT1G17665	Chr1:6072252-6074484	12.0568	5.19845	18.9151	12.4462	5.40241	19.4899	6.58507	2.23317	10.937	12.8684	5.73858	19.9983	12.1552	5.2762	19.0341	15.5293	7.31165	23.7469	10.3627	13.5176	0.383444	OK	1.07578	0.061	0.139606	no
AT1G17670	Chr1:6075944-6076018	0	0	0	0	0	0	0	0	0	0	0	0	0	0	0	0	0	0	0	0	0	NOTEST	0	1	1	no
AT1G17680	Chr1:6076076-6082337	11.3823	6.1007	16.6639	10.6411	5.6485	15.6337	11.1297	5.92268	16.3367	9.49938	4.9848	14.014	10.4073	5.49159	15.323	10.2992	5.43381	15.1647	11.051	10.0686	-0.134311	OK	-0.462278	0.41825	0.576274	no
AT1G17690	Chr1:6082754-6088340	8.11732	4.01955	12.2151	8.93005	4.52763	13.3325	8.6912	4.35172	13.0307	13.7571	7.37512	20.139	14.2289	7.64972	20.8081	13.0199	6.95971	19.0801	8.57953	13.6686	0.671899	OK	2.24473	0.0001	0.000652909	yes
AT1G17700	Chr1:6089516-6090323	24.4123	11.0759	37.7486	22.0996	9.84546	34.3537	13.9755	5.28606	22.6649	11.0855	3.82871	18.3423	16.7682	6.82709	26.7093	16.4547	6.66588	26.2435	20.1624	14.7695	-0.449054	OK	-1.22017	0.0373	0.0945843	no
AT1G17710	Chr1:6090559-6092027	16.5169	7.52726	25.5065	21.4722	10.5798	32.3646	50.4504	27.525	73.3758	0.253701	0	0.727394	0.798568	0	1.77834	0.341477	0	0.891138	29.4798	0.464582	-5.98765	OK	-7.21146	5e-05	0.000348282	yes
AT1G17720	Chr1:6093207-6098383	33.7918	18.5251	49.0585	33.8576	18.5964	49.1188	35.0571	19.1246	50.9897	31.8325	17.6046	46.0604	34.1939	18.7881	49.5998	35.6	19.5613	51.6387	34.2355	33.8755	-0.0152526	OK	-0.0562411	0.9253	0.955711	no
AT1G17730	Chr1:6099088-6100315	38.5892	20.2054	56.973	29.9119	14.9781	44.8458	32.846	16.6883	49.0036	39.9689	21.0732	58.8647	42.4707	22.4087	62.5327	41.5587	21.9335	61.1838	33.7824	41.3328	0.291015	OK	0.975279	0.0876	0.185469	no
AT1G17744	Chr1:6100960-6105265	0.221466	0	3.26833	0.132629	0	2.48042	0	0	0	0	0	0	0	0	0	0	0	0	0.118032	0	#NAME?	NOTEST	0	1	1	no
AT1G17745	Chr1:6100960-6105265	71.4324	38.1136	104.751	71.3426	38.0776	104.608	73.0429	39.0417	107.044	7.49558	3.57062	11.4205	10.1169	5.13435	15.0994	8.55203	4.19912	12.9049	71.9393	8.72149	-3.04413	OK	-10.2263	5e-05	0.000348282	yes
AT1G17750	Chr1:6106655-6116617	0.3319	0	0.992147	0.316948	0	0.96748	0.280855	0	0.873033	0.106413	0	0.454509	0.219212	0	0.714991	0.0942612	0	0.41699	0.309901	0.139962	-1.14677	NOTEST	0	1	1	no
AT1G17760	Chr1:6106655-6116617	5.36195	2.34384	8.38006	5.66035	2.49146	8.82925	4.98041	2.14548	7.81534	4.32629	1.79731	6.85526	3.95485	1.56398	6.34572	4.01145	1.56287	6.46003	5.33424	4.09753	-0.380528	OK	-1.05891	0.0631	0.14342	no
AT1G17770	Chr1:6120740-6122822	0	0	0	0	0	0	0	0	0	0	0	0	0	0	0	0	0	0	0	0	0	NOTEST	0	1	1	no
AT1G17780	Chr1:6123700-6125269	16.4004	7.96073	24.8401	22.0826	11.3416	32.8236	19.6894	9.97644	29.4023	14.9873	7.17222	22.8024	12.5543	5.49549	19.6131	15.8733	7.64494	24.1017	19.3908	14.4716	-0.422143	OK	-1.32212	0.022	0.0622684	no
AT1G17790	Chr1:6125355-6127404	7.26681	3.10694	11.4267	5.49756	2.11365	8.88148	6.69601	2.72572	10.6663	5.3363	2.04118	8.63142	5.78023	2.26759	9.29287	6.64549	2.70469	10.5863	6.48679	5.92067	-0.131745	OK	-0.355573	0.5453	0.690403	no
AT1G17800	Chr1:6128822-6129508	0	0	0	0	0	0	0	0	0	0.66664	0	1.83537	0	0	0	0	0	0	0	0.222213	inf	NOTEST	0	1	1	no
AT1G17810	Chr1:6130024-6135345	0	0	0	0	0	0	0	0	0	0	0	0	0.091558	0	0.836328	0.0783532	0	0.777899	0	0.0566371	inf	NOTEST	0	1	1	no
AT1G17820	Chr1:6130024-6135345	10.7512	5.66784	15.8345	14.4421	7.76103	21.1231	11.238	5.91766	16.5584	7.64605	3.84245	11.4496	8.90521	4.57683	13.2336	9.83037	5.13196	14.5288	12.1438	8.79388	-0.465644	OK	-1.57273	0.0057	0.02089	no
AT1G17830	Chr1:6135802-6138432	4.62897	1.5595	7.69845	6.45313	2.53359	10.3727	15.3955	7.80718	22.9838	1.30339	0.0357437	2.57104	2.28653	0.450291	4.12277	2.61463	0.529745	4.69951	8.82587	2.06818	-2.09337	OK	-4.51579	5e-05	0.000348282	yes
AT1G17840	Chr1:6142563-6148940	25.4089	12.471	38.3468	19.4999	9.15332	29.8466	20.6803	9.38238	31.9782	18.1587	7.48479	28.8326	20.0782	9.11424	31.0421	17.5264	7.66402	27.3889	21.8631	18.5878	-0.234142	OK	-0.694889	0.22405	0.370652	no
AT1G17850	Chr1:6142563-6148940	10.9744	0.270108	21.6788	12.592	2.13931	23.0446	13.4597	2.25416	24.6652	18.0309	4.96669	31.0951	14.9736	2.65363	27.2937	15.6442	3.86685	27.4215	12.342	16.2162	0.393861	OK	0.714879	0.20785	0.351878	no
AT1G17860	Chr1:6149300-6152222	21.7001	8.39672	35.0035	10.1208	2.79512	17.4464	18.2628	6.62687	29.8987	13.3791	4.28472	22.4735	14.1162	4.64231	23.59	12.587	3.73308	21.4409	16.6945	13.3608	-0.321375	OK	-0.778899	0.17965	0.316617	no
AT1G17870	Chr1:6149300-6152222	0.858962	0	2.47228	0.516787	0	1.45625	0.841122	0	2.48077	1.16043	0	2.78247	0.955441	0	2.33513	0.911176	0	2.23105	0.738957	1.00902	0.449386	OK	0.455463	0.4234	0.581177	no
AT1G17880	Chr1:6152408-6153982	209.474	114.031	304.917	241.579	130.322	352.836	214.733	117.074	312.392	435.194	224.481	645.908	322.079	170.464	473.694	286.859	152.81	420.908	221.929	348.044	0.649174	OK	2.30805	5e-05	0.000348282	yes
AT1G17890	Chr1:6154267-6155752	1.79133	0.152235	3.43043	1.54297	0	3.11226	1.86369	0.183114	3.54426	3.34058	0.802724	5.87843	2.6903	0.507642	4.87295	2.17314	0.263075	4.08321	1.73266	2.73467	0.658377	OK	1.15952	0.0433	0.106421	no
AT1G17900.1	Chr1:6157367-6158130	0	0	0	0	0	0	0	0	0	0	0	0	0	0	0	0	0	0	0	0	0	NOTEST	0	1	1	no
AT1G17910	Chr1:6159125-6161615	0	0	0	0	0	0	0	0	0	0	0	0	0	0	0	0	0	0	0	0	0	NOTEST	0	1	1	no
AT1G17920	Chr1:6161871-6165382	2.03632	0.612148	3.46049	2.18429	0.676806	3.69177	2.73886	0.95325	4.52447	3.35637	1.27021	5.44253	2.97326	1.09211	4.85441	2.93755	1.06675	4.80836	2.31982	3.08906	0.413154	OK	1.01005	0.0816	0.175605	no
AT1G17930	Chr1:6166219-6168839	11.87	6.01317	17.7268	12.2856	6.2416	18.3296	10.7593	5.32998	16.1887	13.7215	7.11891	20.3241	11.1504	5.55569	16.7451	11.2603	5.63751	16.883	11.6383	12.044	0.0494393	OK	0.1599	0.77655	0.861432	no
AT1G17940	Chr1:6169340-6173222	6.90936	2.88996	10.9288	8.3803	3.72797	13.0326	6.09863	2.43701	9.76026	4.42316	1.53077	7.31555	5.73881	2.17347	9.30414	5.41641	2.06157	8.77125	7.12943	5.19279	-0.457276	OK	-1.21228	0.0373	0.0945843	no
AT1G17950	Chr1:6177616-6179289	0.294379	0	0.775397	0.176368	0	0.536619	0.270556	0	0.713166	0.12297	0	0.427854	0	0	0	0	0	0	0.247101	0.0409899	-2.59176	NOTEST	0	1	1	no
AT1G17960	Chr1:6180895-6183806	0.458176	0	1.02699	4.99564	1.72598	8.26531	0.180839	0	0.476679	27.9384	15.1962	40.6805	26.2509	14.121	38.3807	15.1923	7.60647	22.7781	1.87822	23.1272	3.62215	OK	7.23918	5e-05	0.000348282	yes
AT1G17970	Chr1:6184903-6187472	12.8192	6.04101	19.5975	16.8038	8.52515	25.0825	19.5675	10.173	28.962	18.1286	9.33488	26.9223	21.0553	11.063	31.0476	24.2042	12.992	35.4164	16.3968	21.1294	0.365831	OK	1.20812	0.0345	0.0889069	no
AT1G17980	Chr1:6187506-6191708	10.8303	5.72392	15.9367	10.791	5.676	15.9061	10.6127	5.47093	15.7544	14.9124	8.06634	21.7584	17.1978	9.36106	25.0345	16.282	8.78666	23.7774	10.7447	16.1307	0.586192	OK	2.03703	0.00045	0.00246162	yes
AT1G17990	Chr1:6192070-6194093	1.57309	0.134945	3.01124	3.38791	0.913846	5.86196	3.33778	0.888529	5.78702	5.02664	1.68893	8.36435	4.17376	1.2386	7.10892	3.25779	0.850243	5.66534	2.76626	4.15273	0.586124	OK	1.2254	0.032	0.0839327	no
AT1G18000	Chr1:6194542-6196229	1.43867	0.14821	2.72913	2.66724	0.655018	4.67945	3.58962	1.09083	6.08842	2.35794	0.490079	4.22581	1.71797	0.235392	3.20055	2.18535	0.441841	3.92887	2.56518	2.08709	-0.297566	OK	-0.582516	0.3113	0.468615	no
AT1G18010	Chr1:6199897-6201484	0.0643866	0	0.233095	0.116095	0	0.353232	0.118602	0	0.356232	0	0	0	0	0	0	0	0	0	0.0996945	0	#NAME?	NOTEST	0	1	1	no
AT1G18020	Chr1:6202248-6203918	0	0	0	0.0553229	0	0.224827	0	0	0	0.231749	0	0.638042	0.0909786	0	0.331085	0.311443	0	0.788312	0.018441	0.21139	3.51892	NOTEST	0	1	1	no
AT1G18030	Chr1:6204342-6209500	13.1909	5.06625	21.3155	13.2919	4.62731	21.9565	12.4814	4.46906	20.4937	18.6104	6.7216	30.4993	19.4613	8.27769	30.6449	17.5499	7.18565	27.9142	12.9881	18.5405	0.513498	OK	1.22811	0.0318	0.0835126	no
AT1G18040	Chr1:6204342-6209500	7.27969	1.68863	12.8708	11.1463	3.82075	18.4718	8.94079	2.68905	15.1925	14.5948	5.10546	24.084	9.46759	2.26029	16.6749	9.96649	2.76277	17.1702	9.12225	11.3429	0.314333	OK	0.654321	0.2573	0.408182	no
AT1G18050	Chr1:6209770-6211588	0	0	0	0	0	0	0	0	0	0	0	0	0	0	0	0	0	0	0	0	0	NOTEST	0	1	1	no
AT1G18060	Chr1:6211872-6213444	262.774	137.577	387.97	193.467	103.465	283.469	294.014	153.199	434.828	228.165	120.497	335.833	210.917	112.671	309.164	205.42	109.64	301.2	250.085	214.834	-0.219194	OK	-0.778663	0.1707	0.304716	no
AT1G18070	Chr1:6213724-6218340	85.7512	45.7992	125.703	63.5332	34.1904	92.876	77.6792	41.4252	113.933	81.0723	42.498	119.646	91.5243	48.3591	134.69	90.6325	47.7004	133.565	75.6546	87.743	0.213858	OK	0.770608	0.17945	0.316442	no
AT1G18075	Chr1:6220647-6220833	9.08839	0	25.9273	16.023	0	39.2834	23.2605	0	56.0161	0	0	0	16.7863	0	41.5517	10.0089	0	27.705	16.124	8.93175	-0.852191	OK	-0.954354	0.25645	0.407279	no
AT1G18080	Chr1:6222200-6224151	315.767	158.127	473.406	185.128	96.5937	273.662	287.874	144.302	431.446	565.075	268.45	861.701	416.559	203.764	629.353	383.316	188.164	578.468	262.923	454.983	0.791174	OK	2.58735	5e-05	0.000348282	yes
AT1G18090	Chr1:6224500-6230188	3.33475	0.703828	5.96568	3.02566	0.414458	5.63685	2.68326	0.370811	4.99571	1.68577	0	3.581	2.98334	0.385729	5.58096	2.8303	0.444629	5.21597	3.01456	2.4998	-0.270132	OK	-0.378899	0.46825	0.623936	no
AT1G18100	Chr1:6224500-6230188	3.41888	0.280879	6.55689	3.53853	0.192532	6.88453	3.8168	0.588511	7.04508	6.52595	2.15232	10.8996	3.37537	0.209789	6.54095	3.44692	0.150507	6.74333	3.5914	4.44941	0.309067	OK	0.492739	0.39015	0.55036	no
AT1G18120	Chr1:6232091-6233926	0	0	0	0	0	0	0	0	0	0	0	0	0	0	0	0	0	0	0	0	0	NOTEST	0	1	1	no
AT1G18130	Chr1:6235894-6238799	0.329486	0	1.19282	0	0	0	0	0	0	0	0	0	0	0	0	0.269158	0	1.0934	0.109829	0.0897192	-0.291766	NOTEST	0	1	1	no
AT1G18140	Chr1:6238843-6241436	0.513075	0	1.09132	0.339632	0	0.806083	0.331055	0	0.78828	0.130577	0	0.359499	0.253693	0	0.608188	0.392012	0	0.8636	0.394587	0.258761	-0.608727	NOTEST	0	1	1	no
AT1G18150	Chr1:6244297-6247812	24.2571	13.1762	35.338	24.4771	13.3573	35.5969	21.5641	11.7096	31.4186	12.3123	6.34125	18.2834	16.6133	8.96931	24.2573	16.9107	9.0647	24.7567	23.4328	15.2788	-0.617	OK	-2.15315	0.00025	0.00147497	yes
AT1G18160	Chr1:6248792-6254039	17.4917	9.63322	25.3501	19.3113	10.6429	27.9797	18.9865	10.4605	27.5124	11.6626	6.34313	16.9821	18.8801	10.4011	27.3591	16.8933	9.2997	24.4868	18.5965	15.812	-0.234009	OK	-0.849907	0.14005	0.263236	no
AT1G18170	Chr1:6254228-6255690	99.899	55.2826	144.515	77.5957	42.7436	112.448	77.8087	42.8605	112.757	72.3283	39.8261	104.83	72.2487	39.7613	104.736	72.7077	40.0254	105.39	85.1011	72.4282	-0.232626	OK	-0.85031	0.14255	0.266553	no
AT1G18180	Chr1:6255829-6261457	4.92997	0	10.6041	3.80684	0	9.09708	4.44479	0	9.59827	5.11435	0	11.0104	5.32621	0	11.4153	3.35808	0	8.12838	4.39387	4.59955	0.0660002	OK	0.0850583	0.88265	0.930468	no
AT1G18190	Chr1:6255829-6261457	9.45056	4.35227	14.5488	10.7853	5.15282	16.4178	9.5514	4.43412	14.6687	10.0209	4.60683	15.435	10.163	4.6771	15.6488	8.87659	4.1216	13.6316	9.92909	9.68682	-0.035638	OK	-0.107271	0.85475	0.911965	no
AT1G18191	Chr1:6262053-6262330	0	0	0	1.35028	0	4.27567	0	0	0	0	0	0	0	0	0	0	0	0	0.450092	0	#NAME?	NOTEST	0	1	1	no
AT1G18200	Chr1:6265415-6268828	1.69684	0	7.45468	1.94058	0	6.84548	1.16655	0	5.96196	1.92228	0	8.62046	2.22196	0	9.12735	2.24985	0	9.36956	1.60132	2.13136	0.412516	OK	0.18036	0.7451	0.839334	no
AT1G18210	Chr1:6265415-6268828	93.8022	51.2968	136.308	62.76	32.7933	92.7266	95.0732	51.2948	138.852	113.575	62.4282	164.722	103.103	56.0827	150.123	109.133	59.5678	158.699	83.8784	108.604	0.3727	OK	1.29478	0.023	0.0644889	no
AT1G18220	Chr1:6269669-6269807	0	0	0	0	0	0	0	0	0	0	0	0	0	0	0	0	0	0	0	0	0	NOTEST	0	1	1	no
AT1G18230	Chr1:6272665-6273307	0	0	0	0	0	0	0	0	0	0	0	0	0	0	0	0	0	0	0	0	0	NOTEST	0	1	1	no
AT1G18240.1	Chr1:6274285-6275594	0	0	0	0	0	0	0	0	0	0	0	0	0	0	0	0	0	0	0	0	0	NOTEST	0	1	1	no
AT1G18250	Chr1:6276787-6278150	14.886	6.41409	23.3579	17.8983	8.21934	27.5773	19.5713	9.20853	29.934	37.6229	19.7777	55.468	20.5343	9.78588	31.2826	16.8982	7.58863	26.2078	17.4519	25.0184	0.519612	OK	1.56175	0.00655	0.0234092	no
AT1G18260	Chr1:6278847-6282103	31.4602	17.351	45.5693	33.4743	18.4894	48.4592	30.0886	16.5811	43.5961	20.2931	11.1508	29.4355	23.9878	13.1877	34.7879	22.1251	12.1636	32.0867	31.6743	22.1354	-0.516962	OK	-1.88428	0.0012	0.00568808	yes
AT1G18265	Chr1:6282251-6283293	3.56421	0.629967	6.49845	2.90918	0.388071	5.43029	2.38091	0.0472937	4.71453	3.23806	0.396474	6.07965	3.08397	0.422558	5.74538	3.45434	0.608636	6.30004	2.95143	3.25879	0.14292	OK	0.257599	0.65365	0.774392	no
AT1G18270	Chr1:6283411-6293871	10.4956	5.77239	15.2188	11.7087	6.43655	16.9808	11.4867	6.31477	16.6585	17.9535	9.93697	25.9699	27.7093	15.1056	40.313	25.5873	13.9276	37.247	11.2303	23.75	1.08053	OK	3.90798	5e-05	0.000348282	yes
AT1G18280	Chr1:6294332-6295364	0	0	0	0	0	0	0	0	0	0.400538	0	1.10275	0.319977	0	0.917105	0.272403	0	0.783233	0	0.330973	inf	NOTEST	0	1	1	no
AT1G18290	Chr1:6297363-6298328	0.119438	0	0.432397	0.142829	0	0.452269	0.438508	0	1.09745	0.297302	0	0.818519	0.469987	0	1.16337	0.100352	0	0.40766	0.233592	0.289213	0.308146	NOTEST	0	1	1	no
AT1G18300	Chr1:6299686-6301086	37.5915	20.1838	54.9992	42.0596	22.8375	61.2817	84.7929	46.8401	122.746	11.4228	4.64377	18.2018	18.7175	8.85271	28.5823	21.2201	10.3171	32.1231	54.8147	17.1201	-1.67887	OK	-5.28935	5e-05	0.000348282	yes
AT1G18310	Chr1:6301199-6303956	0	0	0	0	0	0	0	0	0	0	0	0	0.0501778	0	0.182605	0	0	0	0	0.0167259	inf	NOTEST	0	1	1	no
AT1G18320	Chr1:6304359-6305689	0.56471	0	1.48745	1.45376	0	3.20085	0.860229	0	2.07544	0.916937	0	2.20735	0.736849	0	1.82395	1.09579	0	2.6295	0.959567	0.916527	-0.0662069	OK	-0.0651992	0.9344	0.960585	no
AT1G18330	Chr1:6305965-6308013	11.4655	5.38296	17.548	14.8883	7.3944	22.3822	16.5414	8.39179	24.691	22.6534	11.9663	33.3405	23.3129	12.4803	34.1455	20.6042	10.85	30.3584	14.2984	22.1902	0.634068	OK	2.09538	0.00015	0.000938421	yes
AT1G18335	Chr1:6309040-6311326	7.35268	2.5099	12.1955	7.14263	2.39751	11.8878	9.77045	3.73021	15.8107	9.45948	3.57991	15.3391	9.8875	3.87259	15.9024	8.62486	3.18823	14.0615	8.08859	9.32395	0.205053	OK	0.519047	0.37185	0.531343	no
AT1G18340	Chr1:6311482-6313931	10.4845	4.27875	16.6903	9.90338	4.05797	15.7488	10.2853	4.18682	16.3839	14.7232	6.92872	22.5177	13.269	5.96045	20.5776	12.0239	5.20551	18.8423	10.2244	13.3387	0.383601	OK	1.09159	0.0567	0.131732	no
AT1G18350	Chr1:6315650-6319427	0.102164	0	0.948695	0	0	0	0.281619	0	1.76259	0.127863	0	1.00564	0.301911	0	1.68199	0.258189	0	1.52214	0.127928	0.229321	0.842037	NOTEST	0	1	1	no
AT1G18360	Chr1:6315650-6319427	17.7956	9.2701	26.321	19.1065	10.0812	28.1317	20.8548	10.8977	30.8119	14.8972	7.56625	22.2282	15.3726	7.80588	22.9392	15.0861	7.66645	22.5057	19.2523	15.1186	-0.348703	OK	-1.16351	0.04145	0.102826	no
AT1G18370	Chr1:6319649-6324222	4.76598	2.17107	7.36089	7.78475	3.97723	11.5923	7.37796	3.73495	11.021	12.3303	6.70922	17.9514	8.48553	4.40449	12.5666	7.1677	3.63004	10.7054	6.6429	9.32784	0.489731	OK	1.58571	0.0061	0.0220898	no
AT1G18382	Chr1:6325641-6330098	0	0	0	0	0	0	0	0	0	0	0	0	0	0	0	0	0	0	0	0	0	NOTEST	0	1	1	no
AT1G18390	Chr1:6325641-6330098	3.27461	1.1192	5.43001	4.17129	1.6439	6.69868	3.78931	1.38744	6.19117	7.49369	3.59075	11.3966	9.01871	4.42848	13.6089	8.68833	4.22224	13.1544	3.74507	8.40024	1.16544	OK	3.27034	5e-05	0.000348282	yes
[truncated: 31,856 more rows]
