# Supplementary material for: Deficient glutamate biosynthesis triggers a concerted upregulation of ribosomal protein genes in Arabidopsis
Source: Sci Rep. 2017 Jul 21;7:6164. doi: 10.1038/s41598-017-06335-4 (PMC5522406; doi:10.1038/s41598-017-06335-4)
Supplement: Supplementary file 3 — Supplementary Table S3 [file 41598_2017_6335_MOESM3_ESM.xlsx]

## Sheet: overexpressed+underexpressed
Supplementary Table S3a. Gene Ontology terms significantly enriched in genes differentially expressed in our results and in combination with those of Kissen et al. (2010)
			Our results				Our results combined with those of Kissen et al. (2010)
Subontology	GO term	GO Term description	query item	query total	p-value	FDR	query item	query total	p-value	FDR	ref item	ref total
C	GO:0022626	cytosolic ribosome	222	4173	9.3e-82	1.3e-78	157	1190	1.7e-101	6.1e-99	287	17945
C	GO:0033279	ribosomal subunit	194	4173	8.7e-73	5.9e-70	149	1190	2.1e-104	1.5e-101	249	17945
C	GO:0044445	cytosolic part	191	4173	3e-71	1.4e-68	144	1190	3.7e-99	8.8e-97	246	17945
C	GO:0005840	ribosome	263	4173	2.5e-64	8.6e-62	175	1190	1.1e-87	1.9e-85	420	17945
C	GO:0022625	cytosolic large ribosomal subunit	105	4173	3.5e-53	9.5e-51	81	1190	2e-66	3e-64	116	17945
C	GO:0015934	large ribosomal subunit	111	4173	2.4e-42	5.3e-40	85	1190	9.8e-61	1e-58	143	17945
C	GO:0022627	cytosolic small ribosomal subunit	80	4173	3.1e-37	6.1e-35	62	1190	1.9e-49	1.8e-47	93	17945
C	GO:0015935	small ribosomal subunit	83	4173	1.2e-32	2.1e-30	64	1190	6.2e-47	5e-45	106	17945
C	GO:0030529	ribonucleoprotein complex	297	4173	8.5e-32	1.3e-29	194	1190	1.3e-65	1.6e-63	671	17945
C	GO:0005618	cell wall	210	4173	4.3e-17	5.4e-15	65	1190	2e-06	7.9e-05	526	17945
C	GO:0030312	external encapsulating structure	210	4173	4.3e-17	5.4e-15	65	1190	2e-06	7.9e-05	526	17945
C	GO:0005886	plasma membrane	1008	4173	1.2e-15	1.3e-13	--	--	--	--	3388	17945
C	GO:0005576	extracellular region	486	4173	1.3e-15	1.3e-13	--	--	--	--	1486	17945
C	GO:0005773	vacuole	322	4173	7.4e-15	7.2e-13	98	1190	8.2e-06	0.00031	925	17945
C	GO:0043232	intracellular non-membrane-bounded organelle	412	4173	2.2e-12	1.9e-10	220	1190	2.2e-34	1.5e-32	1284	17945
C	GO:0043228	non-membrane-bounded organelle	412	4173	2.2e-12	1.9e-10	220	1190	2.2e-34	1.5e-32	1284	17945
C	GO:0005829	cytosol	551	4173	6.2e-12	4.9e-10	251	1190	3.6e-25	2.2e-23	1800	17945
C	GO:0044459	plasma membrane part	345	4173	8.1e-12	6.1e-10	102	1190	0.00018	0.0042	1055	17945
C	GO:0009506	plasmodesma	265	4173	1.2e-10	8.3e-09	83	1190	5e-05	0.0014	792	17945
C	GO:0055044	symplast	265	4173	1.2e-10	8.3e-09	83	1190	5e-05	0.0014	792	17945
C	GO:0030054	cell junction	265	4173	1.4e-10	8.7e-09	83	1190	5.2e-05	0.0014	793	17945
C	GO:0005911	cell-cell junction	265	4173	1.4e-10	8.7e-09	83	1190	5.2e-05	0.0014	793	17945
C	GO:0005839	proteasome core complex	20	4173	3.4e-09	2e-07	--	--	--	--	25	17945
C	GO:0031226	intrinsic to plasma membrane	85	4173	4.4e-08	2.5e-06	--	--	--	--	212	17945
C	GO:0009505	plant-type cell wall	86	4173	3.5e-07	1.9e-05	--	--	--	--	224	17945
C	GO:0000502	proteasome complex	34	4173	1.5e-06	7.9e-05	--	--	--	--	68	17945
C	GO:0048046	apoplast	123	4173	1.9e-06	9.8e-05	--	--	--	--	359	17945
C	GO:0019773	proteasome core complex, alpha-subunit complex	11	4173	5.3e-06	0.00026	--	--	--	--	13	17945
C	GO:0031225	anchored to membrane	73	4173	5.7e-06	0.00027	--	--	--	--	194	17945
C	GO:0016020	membrane	1769	4173	1e-05	0.00047	--	--	--	--	6841	17945
C	GO:0005730	nucleolus	120	4173	3.8e-05	0.0017	73	1190	1.5e-16	8.5e-15	369	17945
C	GO:0046658	anchored to plasma membrane	38	4173	4e-05	0.0017	--	--	--	--	89	17945
C	GO:0005887	integral to plasma membrane	48	4173	0.00011	0.0047	--	--	--	--	125	17945
C	GO:0009507	chloroplast	--	--	--	--	314	1190	3.7e-07	1.8e-05	3461	17945
C	GO:0044444	cytoplasmic part	--	--	--	--	683	1190	2.3e-05	0.00071	8506	17945
C	GO:0070013	intracellular organelle lumen	--	--	--	--	94	1190	0.00013	0.0031	948	17945
C	GO:0044446	intracellular organelle part	--	--	--	--	373	1190	1.4e-05	0.00048	4398	17945
C	GO:0032991	macromolecular complex	--	--	--	--	262	1190	4e-15	2.1e-13	2301	17945
C	GO:0031974	membrane-enclosed lumen	--	--	--	--	98	1190	4.6e-05	0.0014	968	17945
C	GO:0031981	nuclear lumen	--	--	--	--	80	1190	1e-05	0.00037	722	17945
C	GO:0043233	organelle lumen	--	--	--	--	94	1190	0.00013	0.0031	948	17945
C	GO:0044422	organelle part	--	--	--	--	373	1190	1.6e-05	0.00052	4405	17945
C	GO:0009536	plastid	--	--	--	--	318	1190	4.1e-07	1.9e-05	3516	17945
F	GO:0003735	structural constituent of ribosome	227	3932	2e-66	6.2e-63	161	1138	3.4e-92	4.1e-89	327	16547
F	GO:0005198	structural molecule activity	252	3932	4.8e-48	7.4e-45	168	1138	5e-74	3e-71	446	16547
F	GO:0004298	threonine-type endopeptidase activity	20	3932	5e-09	3.8e-06	--	--	--	--	25	16547
F	GO:0070003	threonine-type peptidase activity	20	3932	5e-09	3.8e-06	--	--	--	--	25	16547
F	GO:0019843	rRNA binding	45	3932	7e-09	4.2e-06	23	1138	1.1e-08	3.3e-06	85	16547
F	GO:0016709	oxidoreductase activity, acting on paired donors, with incorporation or reduction of molecular oxygen, NADH or NADPH as one donor, and incorporation of one atom of oxygen	55	3932	8.7e-09	4.4e-06	--	--	--	--	113	16547
F	GO:0020037	heme binding	87	3932	2.5e-08	1.1e-05	--	--	--	--	212	16547
F	GO:0019825	oxygen binding	58	3932	4.4e-08	1.7e-05	--	--	--	--	126	16547
F	GO:0005057	receptor signaling protein activity	57	3932	6.1e-08	1.9e-05	--	--	--	--	124	16547
F	GO:0004702	receptor signaling protein serine/threonine kinase activity	57	3932	6.1e-08	1.9e-05	--	--	--	--	124	16547
F	GO:0060089	molecular transducer activity	122	3932	7.6e-08	1.9e-05	--	--	--	--	330	16547
F	GO:0004871	signal transducer activity	122	3932	7.6e-08	1.9e-05	--	--	--	--	330	16547
F	GO:0004497	monooxygenase activity	74	3932	8e-08	1.9e-05	--	--	--	--	176	16547
F	GO:0046527	glucosyltransferase activity	53	3932	4.3e-07	9.3e-05	--	--	--	--	118	16547
F	GO:0016705	oxidoreductase activity, acting on paired donors, with incorporation or reduction of molecular oxygen	93	3932	5e-07	0.0001	--	--	--	--	244	16547
F	GO:0046906	tetrapyrrole binding	93	3932	6.2e-07	0.00012	--	--	--	--	245	16547
F	GO:0030246	carbohydrate binding	77	3932	1.5e-06	0.00026	--	--	--	--	197	16547
F	GO:0005506	iron ion binding	101	3932	1.5e-06	0.00026	--	--	--	--	276	16547
F	GO:0004672	protein kinase activity	226	3932	3.9e-06	0.00061	--	--	--	--	722	16547
F	GO:0022804	active transmembrane transporter activity	151	3932	4e-06	0.00061	--	--	--	--	454	16547
F	GO:0001871	pattern binding	24	3932	6.5e-06	0.0009	--	--	--	--	43	16547
F	GO:0030247	polysaccharide binding	24	3932	6.5e-06	0.0009	--	--	--	--	43	16547
F	GO:0016301	kinase activity	324	3932	8.1e-06	0.0011	--	--	--	--	1091	16547
F	GO:0043531	ADP binding	41	3932	1e-05	0.0013	--	--	--	--	92	16547
F	GO:0035251	UDP-glucosyltransferase activity	44	3932	1.4e-05	0.0017	--	--	--	--	102	16547
F	GO:0004707	MAP kinase activity	14	3932	1.6e-05	0.0019	--	--	--	--	20	16547
F	GO:0004674	protein serine/threonine kinase activity	192	3932	1.7e-05	0.002	--	--	--	--	613	16547
F	GO:0016773	phosphotransferase activity, alcohol group as acceptor	254	3932	2.4e-05	0.0026	--	--	--	--	844	16547
F	GO:0022857	transmembrane transporter activity	247	3932	6.7e-05	0.007	--	--	--	--	830	16547
F	GO:0016762	xyloglucan:xyloglucosyl transferase activity	14	3932	8.1e-05	0.0082	--	--	--	--	22	16547
F	GO:0003729	mRNA binding	--	--	--	--	59	1138	6.1e-11	2.5e-08	335	16547
F	GO:0003723	RNA binding	--	--	--	--	115	1138	5.8e-08	1.4e-05	977	16547
P	GO:0006412	translation	269	3872	5.7e-30	6.1e-26	177	1117	1.1e-60	4.5e-57	585	16142
P	GO:0006952	defense response	390	3872	4e-24	2.1e-20	--	--	--	--	1004	16142
P	GO:0006950	response to stress	854	3872	9.7e-20	2.9e-16	--	--	--	--	2634	16142
P	GO:0009607	response to biotic stimulus	326	3872	1.1e-19	2.9e-16	--	--	--	--	850	16142
P	GO:0051707	response to other organism	303	3872	6.1e-19	1.3e-15	--	--	--	--	785	16142
P	GO:0050896	response to stimulus	1325	3872	8.7e-19	1.5e-15	--	--	--	--	4325	16142
P	GO:0019748	secondary metabolic process	192	3872	5.6e-16	8.5e-13	--	--	--	--	466	16142
P	GO:0019761	glucosinolate biosynthetic process	36	3872	1.1e-15	1.2e-12	--	--	--	--	44	16142
P	GO:0019758	glycosinolate biosynthetic process	36	3872	1.1e-15	1.2e-12	--	--	--	--	44	16142
P	GO:0016144	S-glycoside biosynthetic process	36	3872	1.1e-15	1.2e-12	--	--	--	--	44	16142
P	GO:0042254	ribosome biogenesis	115	3872	2.6e-15	2.3e-12	83	1117	1.1e-34	2.4e-31	242	16142
P	GO:0016138	glycoside biosynthetic process	51	3872	2.8e-15	2.3e-12	--	--	--	--	76	16142
P	GO:0009611	response to wounding	97	3872	2.8e-15	2.3e-12	--	--	--	--	192	16142
P	GO:0051704	multi-organism process	345	3872	1.4e-14	1e-11	--	--	--	--	979	16142
P	GO:0009605	response to external stimulus	202	3872	8.6e-14	6.1e-11	--	--	--	--	519	16142
P	GO:0042221	response to chemical stimulus	772	3872	2.1e-13	1.4e-10	--	--	--	--	2500	16142
P	GO:0010200	response to chitin	68	3872	2.2e-13	1.4e-10	--	--	--	--	124	16142
P	GO:0016137	glycoside metabolic process	76	3872	3.4e-13	2e-10	--	--	--	--	146	16142
P	GO:0009617	response to bacterium	148	3872	4.8e-12	2.7e-09	--	--	--	--	366	16142
P	GO:0010033	response to organic substance	526	3872	7.6e-12	4.1e-09	--	--	--	--	1659	16142
P	GO:0009620	response to fungus	119	3872	1.2e-11	6e-09	--	--	--	--	280	16142
P	GO:0009699	phenylpropanoid biosynthetic process	67	3872	1.4e-11	6.8e-09	--	--	--	--	130	16142
P	GO:0009698	phenylpropanoid metabolic process	80	3872	2.1e-11	9.9e-09	--	--	--	--	167	16142
P	GO:0019760	glucosinolate metabolic process	54	3872	4.6e-11	1.9e-08	--	--	--	--	98	16142
P	GO:0019757	glycosinolate metabolic process	54	3872	4.6e-11	1.9e-08	--	--	--	--	98	16142
P	GO:0016143	S-glycoside metabolic process	54	3872	4.6e-11	1.9e-08	--	--	--	--	98	16142
P	GO:0006725	cellular aromatic compound metabolic process	161	3872	6.7e-11	2.6e-08	--	--	--	--	419	16142
P	GO:0009743	response to carbohydrate stimulus	104	3872	7.3e-11	2.6e-08	--	--	--	--	241	16142
P	GO:0022613	ribonucleoprotein complex biogenesis	122	3872	7.3e-11	2.6e-08	87	1117	1.3e-30	1.9e-27	296	16142
P	GO:0009813	flavonoid biosynthetic process	40	3872	7.5e-11	2.6e-08	--	--	--	--	64	16142
P	GO:0009751	response to salicylic acid stimulus	80	3872	1e-09	3.4e-07	--	--	--	--	178	16142
P	GO:0044272	sulfur compound biosynthetic process	66	3872	1.7e-09	5.8e-07	--	--	--	--	139	16142
P	GO:0050832	defense response to fungus	92	3872	2.5e-09	7.9e-07	--	--	--	--	217	16142
P	GO:0019438	aromatic compound biosynthetic process	101	3872	3.5e-09	1.1e-06	--	--	--	--	246	16142
P	GO:0009812	flavonoid metabolic process	43	3872	4e-09	1.2e-06	--	--	--	--	78	16142
P	GO:0006575	cellular amino acid derivative metabolic process	119	3872	4.7e-09	1.4e-06	--	--	--	--	304	16142
P	GO:0006790	sulfur metabolic process	103	3872	6.9e-09	2e-06	--	--	--	--	255	16142
P	GO:0042742	defense response to bacterium	116	3872	8.3e-09	2.3e-06	--	--	--	--	297	16142
P	GO:0009753	response to jasmonic acid stimulus	80	3872	8.7e-09	2.4e-06	--	--	--	--	185	16142
P	GO:0044249	cellular biosynthetic process	1140	3872	2.7e-08	7.1e-06	403	1117	1.3e-10	5.6e-08	4046	16142
P	GO:0044283	small molecule biosynthetic process	261	3872	2.8e-08	7.1e-06	--	--	--	--	796	16142
P	GO:0009058	biosynthetic process	1167	3872	3.1e-08	7.7e-06	410	1117	2.5e-10	8.5e-08	4151	16142
P	GO:0006519	cellular amino acid and derivative metabolic process	203	3872	9.4e-08	2.2e-05	--	--	--	--	603	16142
P	GO:0009719	response to endogenous stimulus	410	3872	9.5e-08	2.2e-05	--	--	--	--	1343	16142
P	GO:0009962	regulation of flavonoid biosynthetic process	13	3872	9.6e-08	2.2e-05	--	--	--	--	14	16142
P	GO:0031667	response to nutrient levels	62	3872	9.6e-08	2.2e-05	--	--	--	--	139	16142
P	GO:0042398	cellular amino acid derivative biosynthetic process	85	3872	1.2e-07	2.6e-05	--	--	--	--	210	16142
P	GO:0006955	immune response	122	3872	1.6e-07	3.5e-05	--	--	--	--	331	16142
P	GO:0006979	response to oxidative stress	127	3872	1.7e-07	3.7e-05	--	--	--	--	348	16142
P	GO:0002376	immune system process	122	3872	1.9e-07	4.1e-05	--	--	--	--	332	16142
P	GO:0009718	anthocyanin biosynthetic process	18	3872	2e-07	4.2e-05	--	--	--	--	24	16142
P	GO:0045087	innate immune response	111	3872	2e-07	4.2e-05	--	--	--	--	296	16142
P	GO:0002239	response to oomycetes	23	3872	2.1e-07	4.2e-05	--	--	--	--	35	16142
P	GO:0009627	systemic acquired resistance	33	3872	2.6e-07	5.1e-05	--	--	--	--	60	16142
P	GO:0044267	cellular protein metabolic process	742	3872	3.3e-07	6.3e-05	293	1117	6.9e-14	7.3e-11	2594	16142
P	GO:0044262	cellular carbohydrate metabolic process	222	3872	4e-07	7.5e-05	--	--	--	--	681	16142
P	GO:0042257	ribosomal subunit assembly	20	3872	4e-07	7.5e-05	17	1117	5e-13	4.2e-10	29	16142
P	GO:0009628	response to abiotic stimulus	493	3872	4.4e-07	8e-05	--	--	--	--	1668	16142
P	GO:0009625	response to insect	23	3872	4.5e-07	8e-05	--	--	--	--	36	16142
P	GO:0031669	cellular response to nutrient levels	55	3872	6e-07	0.00011	--	--	--	--	124	16142
P	GO:0005975	carbohydrate metabolic process	282	3872	1.1e-06	0.00019	--	--	--	--	905	16142
P	GO:0009991	response to extracellular stimulus	69	3872	1.1e-06	0.00019	--	--	--	--	169	16142
P	GO:0009074	aromatic amino acid family catabolic process	11	3872	1.4e-06	0.00024	--	--	--	--	12	16142
P	GO:0019538	protein metabolic process	808	3872	1.4e-06	0.00024	311	1117	1.7e-12	8e-10	2871	16142
P	GO:0042594	response to starvation	51	3872	1.5e-06	0.00025	--	--	--	--	115	16142
P	GO:0042255	ribosome assembly	25	3872	1.8e-06	0.00029	18	1117	1.7e-10	6.4e-08	43	16142
P	GO:0009267	cellular response to starvation	49	3872	2e-06	0.00032	--	--	--	--	110	16142
P	GO:0043455	regulation of secondary metabolic process	24	3872	2.5e-06	0.00039	--	--	--	--	41	16142
P	GO:0046283	anthocyanin metabolic process	23	3872	3.3e-06	0.00051	--	--	--	--	39	16142
P	GO:0046394	carboxylic acid biosynthetic process	153	3872	3.5e-06	0.00053	--	--	--	--	456	16142
P	GO:0016053	organic acid biosynthetic process	153	3872	3.5e-06	0.00053	--	--	--	--	456	16142
P	GO:0009814	defense response, incompatible interaction	62	3872	3.9e-06	0.00057	--	--	--	--	152	16142
P	GO:0034637	cellular carbohydrate biosynthetic process	104	3872	4e-06	0.00059	--	--	--	--	289	16142
P	GO:0031668	cellular response to extracellular stimulus	62	3872	5e-06	0.00072	--	--	--	--	153	16142
P	GO:0071496	cellular response to external stimulus	63	3872	6.2e-06	0.00087	--	--	--	--	157	16142
P	GO:0002229	defense response to oomycetes	18	3872	7.1e-06	0.001	--	--	--	--	28	16142
P	GO:0071555	cell wall organization	108	3872	7.3e-06	0.001	--	--	--	--	306	16142
P	GO:0009683	indoleacetic acid metabolic process	11	3872	7.3e-06	0.001	--	--	--	--	13	16142
P	GO:0006817	phosphate transport	12	3872	7.9e-06	0.0011	--	--	--	--	15	16142
P	GO:0000302	response to reactive oxygen species	60	3872	8.8e-06	0.0012	--	--	--	--	149	16142
P	GO:0031540	regulation of anthocyanin biosynthetic process	8	3872	1.1e-05	0.0014	--	--	--	--	8	16142
P	GO:0009737	response to abscisic acid stimulus	162	3872	1.2e-05	0.0015	--	--	--	--	497	16142
P	GO:0009725	response to hormone stimulus	369	3872	1.2e-05	0.0015	--	--	--	--	1253	16142
P	GO:0006970	response to osmotic stress	183	3872	1.2e-05	0.0016	--	--	--	--	572	16142
P	GO:0015698	inorganic anion transport	27	3872	1.3e-05	0.0016	--	--	--	--	52	16142
P	GO:0042430	indole and derivative metabolic process	33	3872	1.5e-05	0.0018	--	--	--	--	69	16142
P	GO:0009626	plant-type hypersensitive response	36	3872	1.7e-05	0.002	--	--	--	--	78	16142
P	GO:0009651	response to salt stress	165	3872	1.8e-05	0.0021	--	--	--	--	511	16142
P	GO:0000027	ribosomal large subunit assembly	14	3872	1.8e-05	0.0022	12	1117	9.5e-10	2.9e-07	20	16142
P	GO:0034050	host programmed cell death induced by symbiont	36	3872	2.4e-05	0.0028	--	--	--	--	79	16142
P	GO:0016036	cellular response to phosphate starvation	29	3872	2.5e-05	0.0029	--	--	--	--	59	16142
P	GO:0009266	response to temperature stimulus	163	3872	2.5e-05	0.0029	--	--	--	--	507	16142
P	GO:0034645	cellular macromolecule biosynthetic process	792	3872	2.6e-05	0.003	313	1117	8.1e-13	4.9e-10	2873	16142
P	GO:0009684	indoleacetic acid biosynthetic process	10	3872	2.6e-05	0.0029	--	--	--	--	12	16142
P	GO:0042434	indole derivative metabolic process	32	3872	3e-05	0.0033	--	--	--	--	68	16142
P	GO:0009059	macromolecule biosynthetic process	792	3872	3.1e-05	0.0034	313	1117	9.4e-13	4.9e-10	2877	16142
P	GO:0008152	metabolic process	2282	3872	3.2e-05	0.0034	736	1117	5.3e-06	0.0012	8676	16142
P	GO:0023052	signaling	449	3872	3.4e-05	0.0037	--	--	--	--	1569	16142
P	GO:0006468	protein amino acid phosphorylation	203	3872	3.8e-05	0.0041	--	--	--	--	655	16142
P	GO:0042435	indole derivative biosynthetic process	25	3872	4e-05	0.0042	--	--	--	--	49	16142
P	GO:0009056	catabolic process	344	3872	4.1e-05	0.0042	--	--	--	--	1177	16142
P	GO:0055114	oxidation reduction	310	3872	4.1e-05	0.0042	--	--	--	--	1050	16142
P	GO:0009409	response to cold	116	3872	4.1e-05	0.0042	--	--	--	--	345	16142
P	GO:0010035	response to inorganic substance	189	3872	4.1e-05	0.0042	--	--	--	--	605	16142
P	GO:0006559	L-phenylalanine catabolic process	7	3872	4.6e-05	0.0046	--	--	--	--	7	16142
P	GO:0009963	positive regulation of flavonoid biosynthetic process	7	3872	4.6e-05	0.0046	--	--	--	--	7	16142
P	GO:0010439	regulation of glucosinolate biosynthetic process	7	3872	4.6e-05	0.0046	--	--	--	--	7	16142
P	GO:0009723	response to ethylene stimulus	87	3872	5.5e-05	0.0054	--	--	--	--	247	16142
P	GO:0044238	primary metabolic process	1924	3872	5.9e-05	0.0057	623	1117	9e-06	0.0019	7302	16142
P	GO:0006820	anion transport	38	3872	6.2e-05	0.006	--	--	--	--	88	16142
P	GO:0019439	aromatic compound catabolic process	15	3872	6.8e-05	0.0065	--	--	--	--	24	16142
P	GO:0044085	cellular component biogenesis	--	--	--	--	108	1117	2.6e-10	8.5e-08	809	16142
P	GO:0044237	cellular metabolic process	--	--	--	--	631	1117	3.2e-05	0.0064	7507	16142
P	GO:0046451	diaminopimelate metabolic process	--	--	--	--	7	1117	5.1e-05	0.0093	16	16142
P	GO:0010467	gene expression	--	--	--	--	331	1117	6.7e-13	4.7e-10	3066	16142
P	GO:0009089	lysine biosynthetic process via diaminopimelate	--	--	--	--	7	1117	5.1e-05	0.0093	16	16142
P	GO:0070925	organelle assembly	--	--	--	--	18	1117	1.4e-07	3.7e-05	62	16142
P	GO:0022618	ribonucleoprotein complex assembly	--	--	--	--	22	1117	8.6e-07	0.00021	98	16142
P	GO:0042273	ribosomal large subunit biogenesis	--	--	--	--	13	1117	2.1e-09	5.9e-07	25	16142
P	GO:0042274	ribosomal small subunit biogenesis	--	--	--	--	8	1117	2.2e-06	0.00052	15	16142
P: Biological process; F: Molecular function; C: Cellular component.
GO Term descriptions in bold indicate terms significantly enriched both in our results and in our results combined with Kissen et al. results
GO Term descriptions in italics indicate terms significantly enriched only when our results are combined with Kissen et al. results

## Sheet: overexpressed
Supplementary Table S3b. Gene Ontology terms significantly enriched in genes overexpressed in our results and in combination with those of Kissen et al. (2010)
			Our results				Our results combined with those of Kissen et al. (2010)
Subontology	GO term	GO Term description	query item	query total	p-value	FDR	query item	query total	p-value	FDR	ref item	ref total
C	GO:0022626	cytosolic ribosome	215	1779	2.6e-146	2.7e-143	156	534	1.3e-147	3.3e-145	287	17945
C	GO:0033279	ribosomal subunit	194	1779	2.6e-138	1.4e-135	149	534	3.5e-150	1.8e-147	249	17945
C	GO:0005840	ribosome	255	1779	1.8e-137	6.3e-135	174	534	2.4e-137	3.2e-135	420	17945
C	GO:0044445	cytosolic part	188	1779	2e-131	5.3e-129	144	534	1.9e-143	3.4e-141	246	17945
C	GO:0030529	ribonucleoprotein complex	282	1779	1.1e-98	2.2e-96	192	534	4.5e-116	4.7e-114	671	17945
C	GO:0022625	cytosolic large ribosomal subunit	105	1779	1.5e-90	2.6e-88	81	534	1.2e-92	1.1e-90	116	17945
C	GO:0015934	large ribosomal subunit	111	1779	2.1e-80	3.1e-78	85	534	7.7e-88	5.8e-86	143	17945
C	GO:0043232	intracellular non-membrane-bounded organelle	367	1779	2e-71	2.3e-69	209	534	4.7e-77	2.7e-75	1284	17945
C	GO:0043228	non-membrane-bounded organelle	367	1779	2e-71	2.3e-69	209	534	4.7e-77	2.7e-75	1284	17945
C	GO:0022627	cytosolic small ribosomal subunit	80	1779	1.6e-65	1.7e-63	62	534	1.1e-69	5.9e-68	93	17945
C	GO:0015935	small ribosomal subunit	83	1779	2.6e-61	2.5e-59	64	534	1.2e-67	5.9e-66	106	17945
C	GO:0032991	macromolecular complex	436	1779	4.2e-34	3.6e-32	235	534	7e-49	2.8e-47	2301	17945
C	GO:0005829	cytosol	361	1779	6.7e-34	5.4e-32	213	534	7.3e-55	3.2e-53	1800	17945
C	GO:0005730	nucleolus	106	1779	1.7e-23	1.2e-21	68	534	8.7e-32	3.2e-30	369	17945
C	GO:0005618	cell wall	126	1779	4.7e-20	3.1e-18	42	534	2.6e-08	5.1e-07	526	17945
C	GO:0030312	external encapsulating structure	126	1779	4.7e-20	3.1e-18	42	534	2.6e-08	5.1e-07	526	17945
C	GO:0009506	plasmodesma	163	1779	2.7e-18	1.6e-16	63	534	2.1e-11	4.5e-10	792	17945
C	GO:0055044	symplast	163	1779	2.7e-18	1.6e-16	63	534	2.1e-11	4.5e-10	792	17945
C	GO:0030054	cell junction	163	1779	3.1e-18	1.6e-16	63	534	2.2e-11	4.5e-10	793	17945
C	GO:0005911	cell-cell junction	163	1779	3.1e-18	1.6e-16	63	534	2.2e-11	4.5e-10	793	17945
C	GO:0044459	plasma membrane part	194	1779	5.1e-16	2.5e-14	67	534	4e-08	7.3e-07	1055	17945
C	GO:0000502	proteasome complex	33	1779	7.6e-16	3.6e-14	12	534	8.3e-07	1.4e-05	68	17945
C	GO:0005839	proteasome core complex	19	1779	9.1e-15	4.1e-13	7	534	6.5e-06	9.8e-05	25	17945
C	GO:0031981	nuclear lumen	130	1779	6.9e-11	3e-09	75	534	3.8e-19	1.3e-17	722	17945
C	GO:0044446	intracellular organelle part	578	1779	6.3e-10	2.6e-08	257	534	3e-18	9.8e-17	4398	17945
C	GO:0044422	organelle part	578	1779	7.8e-10	3.1e-08	257	534	3.5e-18	1.1e-16	4405	17945
C	GO:0005886	plasma membrane	451	1779	4.9e-09	1.9e-07	--	--	--	--	3388	17945
C	GO:0044428	nuclear part	163	1779	5e-09	1.9e-07	86	534	5.5e-16	1.5e-14	1025	17945
C	GO:0031974	membrane-enclosed lumen	155	1779	7e-09	2.5e-07	85	534	6e-17	1.8e-15	968	17945
C	GO:0009505	plant-type cell wall	51	1779	1.8e-08	6.4e-07	--	--	--	--	224	17945
C	GO:0019773	proteasome core complex, alpha-subunit complex	10	1779	2e-08	6.8e-07	--	--	--	--	13	17945
C	GO:0070013	intracellular organelle lumen	150	1779	2.5e-08	7.9e-07	81	534	1.2e-15	3.1e-14	948	17945
C	GO:0043233	organelle lumen	150	1779	2.5e-08	7.9e-07	81	534	1.2e-15	3.1e-14	948	17945
C	GO:0005773	vacuole	142	1779	3.1e-07	9.7e-06	59	534	1.9e-07	3.3e-06	925	17945
C	GO:0022624	proteasome accessory complex	12	1779	2.1e-05	0.00062	--	--	--	--	31	17945
C	GO:0005838	proteasome regulatory particle	12	1779	2.1e-05	0.00062	--	--	--	--	31	17945
C	GO:0009295	nucleoid	14	1779	4.4e-05	0.0012	--	--	--	--	43	17945
C	GO:0044444	cytoplasmic part	978	1779	5e-05	0.0014	366	534	2.9e-08	5.4e-07	8506	17945
C	GO:0008541	proteasome regulatory particle, lid subcomplex	8	1779	5.8e-05	0.0016	--	--	--	--	16	17945
C	GO:0031225	anchored to membrane	37	1779	9.1e-05	0.0024	--	--	--	--	194	17945
C	GO:0005774	vacuolar membrane	82	1779	0.00012	0.003	37	534	6.3e-06	9.8e-05	543	17945
C	GO:0044437	vacuolar part	82	1779	0.00013	0.0031	37	534	6.6e-06	9.8e-05	544	17945
C	GO:0046658	anchored to plasma membrane	21	1779	0.00014	0.0034	--	--	--	--	89	17945
C	GO:0005737	cytoplasm	--	--	--	--	404	534	1.2e-05	0.00018	10283	17945
C	GO:0030684	preribosome	--	--	--	--	8	534	4.6e-06	7.6e-05	33	17945
C	GO:0005732	small nucleolar ribonucleoprotein complex	--	--	--	--	6	534	0.0004	0.0051	33	17945
C	GO:0019028	viral capsid	--	--	--	--	5	534	0.00033	0.0043	21	17945
C	GO:0019013	viral nucleocapsid	--	--	--	--	5	534	0.00033	0.0043	21	17945
C	GO:0019012	virion	--	--	--	--	5	534	0.00033	0.0043	21	17945
C	GO:0044423	virion part	--	--	--	--	5	534	0.00033	0.0043	21	17945
F	GO:0003735	structural constituent of ribosome	226	1659	2e-139	3.1e-136	161	514	1.1e-139	6.8e-137	327	16547
F	GO:0005198	structural molecule activity	240	1659	2.5e-112	1.9e-109	163	514	7.6e-116	2.3e-113	446	16547
F	GO:0019843	rRNA binding	43	1659	7.4e-21	3.8e-18	22	514	1.9e-14	2.3e-12	85	16547
F	GO:0003729	mRNA binding	90	1659	6.7e-18	2.6e-15	55	514	7.9e-23	1.2e-20	335	16547
F	GO:0003723	RNA binding	184	1659	8.3e-16	2.6e-13	108	514	8.2e-27	1.7e-24	977	16547
F	GO:0004298	threonine-type endopeptidase activity	19	1659	1.1e-14	2.5e-12	7	514	8.6e-06	0.00065	25	16547
F	GO:0070003	threonine-type peptidase activity	19	1659	1.1e-14	2.5e-12	7	514	8.6e-06	0.00065	25	16547
F	GO:0016762	xyloglucan:xyloglucosyl transferase activity	11	1659	2.6e-06	0.0005	--	--	--	--	22	16547
F	GO:0003676	nucleic acid binding	--	--	--	--	148	514	3.7e-06	0.00038	3096	16547
P	GO:0006412	translation	258	1644	1.4e-93	7.9e-90	174	506	2.8e-105	5.5e-102	585	16142
P	GO:0042254	ribosome biogenesis	113	1644	2.5e-46	7e-43	82	506	7.4e-58	7.3e-55	242	16142
P	GO:0022613	ribonucleoprotein complex biogenesis	118	1644	8.8e-40	1.7e-36	86	506	2.9e-54	1.9e-51	296	16142
P	GO:0044267	cellular protein metabolic process	446	1644	1.4e-23	2e-20	209	506	7.8e-28	3.1e-25	2594	16142
P	GO:0044085	cellular component biogenesis	178	1644	1.4e-21	1.6e-18	97	506	9.9e-27	3.3e-24	809	16142
P	GO:0019538	protein metabolic process	465	1644	1.2e-19	1.1e-16	214	506	2e-24	5.5e-22	2871	16142
P	GO:0010467	gene expression	469	1644	9.8e-16	7.8e-13	238	506	1.3e-28	6.3e-26	3066	16142
P	GO:0034645	cellular macromolecule biosynthetic process	441	1644	2.9e-15	2e-12	214	506	2.2e-24	5.5e-22	2873	16142
P	GO:0009059	macromolecule biosynthetic process	441	1644	3.6e-15	2.2e-12	214	506	2.6e-24	5.7e-22	2877	16142
P	GO:0042257	ribosomal subunit assembly	20	1644	6.4e-14	3.6e-11	17	506	1.3e-18	2.6e-16	29	16142
P	GO:0042255	ribosome assembly	23	1644	2.1e-12	1.1e-09	17	506	6.8e-15	1e-12	43	16142
P	GO:0044249	cellular biosynthetic process	555	1644	1.9e-10	8.8e-08	249	506	1.1e-17	2e-15	4046	16142
P	GO:0000027	ribosomal large subunit assembly	14	1644	2.9e-10	1.3e-07	12	506	1e-13	1.5e-11	20	16142
P	GO:0070925	organelle assembly	25	1644	5.9e-10	2.4e-07	17	506	6.7e-12	7.8e-10	62	16142
P	GO:0009058	biosynthetic process	563	1644	6.7e-10	2.5e-07	250	506	9.2e-17	1.5e-14	4151	16142
P	GO:0042273	ribosomal large subunit biogenesis	15	1644	1.7e-09	5.9e-07	13	506	1.2e-13	1.6e-11	25	16142
P	GO:0022618	ribonucleoprotein complex assembly	28	1644	3.6e-07	0.00012	21	506	4.6e-12	5.6e-10	98	16142
P	GO:0044260	cellular macromolecule metabolic process	687	1644	7.9e-07	0.00025	279	506	5.7e-11	6.3e-09	5470	16142
P	GO:0043170	macromolecule metabolic process	723	1644	3.1e-06	0.00093	287	506	9.8e-10	1e-07	5850	16142
P	GO:0042274	ribosomal small subunit biogenesis	9	1644	3.4e-06	0.00095	8	506	5.3e-09	5.2e-07	15	16142
P	GO:0010411	xyloglucan metabolic process	12	1644	2.8e-05	0.0075	--	--	--	--	31	16142
P	GO:0034622	cellular macromolecular complex assembly	--	--	--	--	24	506	0.00011	0.006	319	16142
P	GO:0044237	cellular metabolic process	--	--	--	--	339	506	1e-07	9e-06	7507	16142
P	GO:0046451	diaminopimelate metabolic process	--	--	--	--	5	506	0.0001	0.0057	16	16142
P	GO:0009085	lysine biosynthetic process	--	--	--	--	5	506	0.00014	0.0075	17	16142
P	GO:0009089	lysine biosynthetic process via diaminopimelate	--	--	--	--	5	506	0.0001	0.0057	16	16142
P	GO:0065003	macromolecular complex assembly	--	--	--	--	27	506	0.00018	0.0092	391	16142
P	GO:0030490	maturation of SSU-rRNA	--	--	--	--	5	506	3.2e-05	0.0021	13	16142
P	GO:0008152	metabolic process	--	--	--	--	364	506	1.1e-05	0.00077	8676	16142
P	GO:0034660	ncRNA metabolic process	--	--	--	--	21	506	9.9e-06	0.00072	221	16142
P	GO:0034470	ncRNA processing	--	--	--	--	19	506	3.7e-06	0.00029	175	16142
P	GO:0044238	primary metabolic process	--	--	--	--	329	506	1.6e-07	1.3e-05	7302	16142
P	GO:0017038	protein import	--	--	--	--	14	506	4.6e-05	0.0029	125	16142
P	GO:0070585	protein localization in mitochondrion	--	--	--	--	8	506	2.5e-05	0.0017	39	16142
P	GO:0006626	protein targeting to mitochondrion	--	--	--	--	8	506	2.5e-05	0.0017	39	16142
P	GO:0000028	ribosomal small subunit assembly	--	--	--	--	5	506	3.5e-06	0.00028	9	16142
P	GO:0016072	rRNA metabolic process	--	--	--	--	17	506	3.4e-08	3.1e-06	104	16142
P	GO:0000154	rRNA modification	--	--	--	--	5	506	0.0001	0.0057	16	16142
P	GO:0006364	rRNA processing	--	--	--	--	17	506	2.2e-08	2e-06	101	16142

## Sheet: underexpressed
Supplementary Table S3c. Gene Ontology terms significantly enriched in genes underexpressed in our results and in combination with those of Kissen et al. (2010)
			Our results				Our results combined with those of Kissen et al. (2010)
Subontology	GO term	GO Term description	query item	query total	p-value	FDR	query item	query total	p-value	FDR	ref item	ref total
C	GO:0005576	extracellular region	323	2394	1.8e-17	1.5e-14	--	--	--	--	1486	17945
C	GO:0031224	intrinsic to membrane	665	2394	1.2e-08	5.2e-06	--	--	--	--	3954	17945
C	GO:0016021	integral to membrane	635	2394	4.1e-08	1.1e-05	--	--	--	--	3793	17945
C	GO:0005773	vacuole	180	2394	2.9e-07	6e-05	--	--	--	--	925	17945
C	GO:0005886	plasma membrane	557	2394	1.5e-06	0.00024	--	--	--	--	3388	17945
C	GO:0031226	intrinsic to plasma membrane	51	2394	2e-05	0.0028	--	--	--	--	212	17945
C	GO:0016020	membrane	1051	2394	2.4e-05	0.0029	--	--	--	--	6841	17945
C	GO:0005887	integral to plasma membrane	34	2394	3.3e-05	0.0035	--	--	--	--	125	17945
C	GO:0005788	endoplasmic reticulum lumen	14	2394	8.4e-05	0.0078	--	--	--	--	35	17945
C	GO:0044425	membrane part	755	2394	0.00011	0.0096	--	--	--	--	4895	17945
C	GO:0009507	chloroplast	--	--	--	--	187	656	2.1e-06	0.00056	3461	17945
C	GO:0031969	chloroplast membrane	--	--	--	--	24	656	2e-05	0.0022	247	17945
C	GO:0044434	chloroplast part	--	--	--	--	77	656	9.1e-05	0.0059	1310	17945
C	GO:0009536	plastid	--	--	--	--	189	656	2.5e-06	0.00056	3516	17945
C	GO:0042170	plastid membrane	--	--	--	--	24	656	2.7e-05	0.0025	252	17945
C	GO:0044435	plastid part	--	--	--	--	78	656	8.3e-05	0.0059	1327	17945
C	GO:0010287	plastoglobule	--	--	--	--	12	656	9.1e-06	0.0014	70	17945
F	GO:0016709	oxidoreductase activity, acting on paired donors, with incorporation or reduction of molecular oxygen, NADH or NADPH as one donor, and incorporation of one atom of oxygen	51	2273	8.8e-16	1.5e-12	--	--	--	--	113	16547
F	GO:0004497	monooxygenase activity	67	2273	1.4e-15	1.5e-12	20	624	1.5e-05	0.0036	176	16547
F	GO:0016705	oxidoreductase activity, acting on paired donors, with incorporation or reduction of molecular oxygen	81	2273	1.6e-14	1.1e-11	24	624	2.7e-05	0.0038	244	16547
F	GO:0020037	heme binding	73	2273	3.6e-14	1.7e-11	--	--	--	--	212	16547
F	GO:0019825	oxygen binding	52	2273	4.1e-14	1.7e-11	--	--	--	--	126	16547
F	GO:0046906	tetrapyrrole binding	78	2273	5.5e-13	1.9e-10	--	--	--	--	245	16547
F	GO:0005506	iron ion binding	79	2273	1.4e-10	4.1e-08	--	--	--	--	276	16547
F	GO:0022857	transmembrane transporter activity	179	2273	1.5e-09	4e-07	--	--	--	--	830	16547
F	GO:0003700	transcription factor activity	238	2273	4.6e-09	1e-06	--	--	--	--	1185	16547
F	GO:0030246	carbohydrate binding	58	2273	1.1e-08	2.2e-06	26	624	4.9e-08	3.5e-05	197	16547
F	GO:0030528	transcription regulator activity	246	2273	2.2e-08	4.2e-06	--	--	--	--	1255	16547
F	GO:0015075	ion transmembrane transporter activity	106	2273	2.8e-08	4.9e-06	--	--	--	--	451	16547
F	GO:0016301	kinase activity	216	2273	6.1e-08	9.7e-06	71	624	2e-05	0.0037	1091	16547
F	GO:0022804	active transmembrane transporter activity	104	2273	1.4e-07	2e-05	--	--	--	--	454	16547
F	GO:0003824	catalytic activity	1100	2273	1.4e-07	2e-05	--	--	--	--	6710	16547
F	GO:0001871	pattern binding	20	2273	2.3e-07	2.8e-05	--	--	--	--	43	16547
F	GO:0030247	polysaccharide binding	20	2273	2.3e-07	2.8e-05	--	--	--	--	43	16547
F	GO:0043531	ADP binding	31	2273	1.1e-06	0.00012	--	--	--	--	92	16547
F	GO:0022891	substrate-specific transmembrane transporter activity	137	2273	1.2e-06	0.00013	--	--	--	--	664	16547
F	GO:0035251	UDP-glucosyltransferase activity	33	2273	1.4e-06	0.00014	--	--	--	--	102	16547
F	GO:0016740	transferase activity	444	2273	2e-06	0.00019	--	--	--	--	2574	16547
F	GO:0046527	glucosyltransferase activity	36	2273	2.3e-06	0.00021	--	--	--	--	118	16547
F	GO:0015291	secondary active transmembrane transporter activity	61	2273	2.8e-06	0.00023	--	--	--	--	245	16547
F	GO:0015103	inorganic anion transmembrane transporter activity	23	2273	2.9e-06	0.00023	--	--	--	--	61	16547
F	GO:0005057	receptor signaling protein activity	37	2273	3e-06	0.00023	--	--	--	--	124	16547
F	GO:0004702	receptor signaling protein serine/threonine kinase activity	37	2273	3e-06	0.00023	--	--	--	--	124	16547
F	GO:0016772	transferase activity, transferring phosphorus-containing groups	233	2273	3e-06	0.00023	77	624	6.7e-05	0.0081	1256	16547
F	GO:0004672	protein kinase activity	144	2273	4.5e-06	0.00033	--	--	--	--	722	16547
F	GO:0016773	phosphotransferase activity, alcohol group as acceptor	164	2273	5.2e-06	0.00037	--	--	--	--	844	16547
F	GO:0005215	transporter activity	199	2273	6.3e-06	0.00043	--	--	--	--	1060	16547
F	GO:0015114	phosphate transmembrane transporter activity	11	2273	8.7e-06	0.00058	--	--	--	--	19	16547
F	GO:0008509	anion transmembrane transporter activity	33	2273	1.1e-05	0.00069	--	--	--	--	111	16547
F	GO:0016491	oxidoreductase activity	202	2273	1.5e-05	0.00093	--	--	--	--	1094	16547
F	GO:0004674	protein serine/threonine kinase activity	123	2273	1.5e-05	0.00092	--	--	--	--	613	16547
F	GO:0004707	MAP kinase activity	11	2273	1.7e-05	0.001	--	--	--	--	20	16547
F	GO:0008194	UDP-glycosyltransferase activity	52	2273	2.5e-05	0.0014	--	--	--	--	213	16547
F	GO:0016758	transferase activity, transferring hexosyl groups	68	2273	2.9e-05	0.0016	--	--	--	--	302	16547
F	GO:0080107	8-methylthiopropyl glucosinolate S-oxygenase activity	5	2273	4.9e-05	0.0026	--	--	--	--	5	16547
F	GO:0005509	calcium ion binding	49	2273	4.9e-05	0.0026	--	--	--	--	202	16547
F	GO:0060089	molecular transducer activity	72	2273	5.1e-05	0.0026	--	--	--	--	330	16547
F	GO:0004871	signal transducer activity	72	2273	5.1e-05	0.0026	--	--	--	--	330	16547
F	GO:0016840	carbon-nitrogen lyase activity	11	2273	5.4e-05	0.0027	7	624	1.2e-05	0.0036	22	16547
F	GO:0015297	antiporter activity	30	2273	0.00018	0.0083	--	--	--	--	111	16547
F	GO:0005342	organic acid transmembrane transporter activity	26	2273	0.00018	0.0083	--	--	--	--	91	16547
F	GO:0008146	sulfotransferase activity	7	2273	0.00018	0.0085	--	--	--	--	11	16547
F	GO:0030554	adenyl nucleotide binding	329	2273	0.00021	0.0094	--	--	--	--	1964	16547
F	GO:0016298	lipase activity	26	2273	0.00021	0.0094	--	--	--	--	92	16547
F	GO:0015662	ATPase activity, coupled to transmembrane movement of ions, phosphorylative mechanism	14	2273	0.00023	0.0098	--	--	--	--	37	16547
F	GO:0015238	drug transmembrane transporter activity	11	2273	0.00023	0.0098	--	--	--	--	25	16547
F	GO:0001883	purine nucleoside binding	329	2273	0.00024	0.0099	--	--	--	--	1968	16547
P	GO:0006952	defense response	292	2228	9.2e-34	6.8e-30	--	--	--	--	1004	16142
P	GO:0009607	response to biotic stimulus	245	2228	2.5e-28	7.6e-25	--	--	--	--	850	16142
P	GO:0051707	response to other organism	231	2228	3.1e-28	7.6e-25	--	--	--	--	785	16142
P	GO:0019748	secondary metabolic process	156	2228	3.5e-26	6.4e-23	--	--	--	--	466	16142
P	GO:0009611	response to wounding	83	2228	6.9e-23	1e-19	22	611	5.5e-06	0.0022	192	16142
P	GO:0006950	response to stress	563	2228	1.8e-22	2.2e-19	--	--	--	--	2634	16142
P	GO:0051704	multi-organism process	251	2228	2.3e-21	2.4e-18	--	--	--	--	979	16142
P	GO:0019761	glucosinolate biosynthetic process	34	2228	4.2e-21	3.1e-18	--	--	--	--	44	16142
P	GO:0019758	glycosinolate biosynthetic process	34	2228	4.2e-21	3.1e-18	--	--	--	--	44	16142
P	GO:0016144	S-glycoside biosynthetic process	34	2228	4.2e-21	3.1e-18	--	--	--	--	44	16142
P	GO:0050896	response to stimulus	846	2228	2.9e-20	2e-17	--	--	--	--	4325	16142
P	GO:0016138	glycoside biosynthetic process	45	2228	5.9e-20	3.6e-17	--	--	--	--	76	16142
P	GO:0009605	response to external stimulus	150	2228	1.6e-18	8.9e-16	--	--	--	--	519	16142
P	GO:0016137	glycoside metabolic process	63	2228	8.9e-18	4.7e-15	--	--	--	--	146	16142
P	GO:0009617	response to bacterium	114	2228	3.8e-17	1.9e-14	--	--	--	--	366	16142
P	GO:0009753	response to jasmonic acid stimulus	72	2228	4.3e-17	2e-14	24	611	2.3e-07	0.00065	185	16142
P	GO:0009699	phenylpropanoid biosynthetic process	57	2228	1.2e-16	5.4e-14	--	--	--	--	130	16142
P	GO:0009751	response to salicylic acid stimulus	69	2228	2.4e-16	9.8e-14	22	611	1.6e-06	0.0022	178	16142
P	GO:0009698	phenylpropanoid metabolic process	66	2228	3.3e-16	1.3e-13	--	--	--	--	167	16142
P	GO:0006575	cellular amino acid derivative metabolic process	98	2228	4.4e-16	1.6e-13	--	--	--	--	304	16142
P	GO:0019760	glucosinolate metabolic process	47	2228	7.4e-16	2.4e-13	--	--	--	--	98	16142
P	GO:0019757	glycosinolate metabolic process	47	2228	7.4e-16	2.4e-13	--	--	--	--	98	16142
P	GO:0016143	S-glycoside metabolic process	47	2228	7.4e-16	2.4e-13	--	--	--	--	98	16142
P	GO:0009813	flavonoid biosynthetic process	36	2228	2.6e-15	7.8e-13	--	--	--	--	64	16142
P	GO:0009620	response to fungus	91	2228	2.6e-15	7.8e-13	--	--	--	--	280	16142
P	GO:0019438	aromatic compound biosynthetic process	83	2228	3.7e-15	1e-12	--	--	--	--	246	16142
P	GO:0044272	sulfur compound biosynthetic process	57	2228	4.6e-15	1.3e-12	--	--	--	--	139	16142
P	GO:0006790	sulfur metabolic process	84	2228	1.2e-14	3.1e-12	--	--	--	--	255	16142
P	GO:0006725	cellular aromatic compound metabolic process	118	2228	3.5e-14	8.6e-12	--	--	--	--	419	16142
P	GO:0009812	flavonoid metabolic process	39	2228	3.5e-14	8.6e-12	--	--	--	--	78	16142
P	GO:0042398	cellular amino acid derivative biosynthetic process	72	2228	8.7e-14	2.1e-11	--	--	--	--	210	16142
P	GO:0010200	response to chitin	51	2228	1e-13	2.4e-11	--	--	--	--	124	16142
P	GO:0042742	defense response to bacterium	89	2228	9.1e-13	2e-10	--	--	--	--	297	16142
P	GO:0042221	response to chemical stimulus	481	2228	2.3e-12	5e-10	--	--	--	--	2500	16142
P	GO:0010033	response to organic substance	336	2228	5.5e-12	1.2e-09	--	--	--	--	1659	16142
P	GO:0050832	defense response to fungus	68	2228	4.1e-11	8.5e-09	--	--	--	--	217	16142
P	GO:0006519	cellular amino acid and derivative metabolic process	144	2228	6.3e-11	1.3e-08	--	--	--	--	603	16142
P	GO:0045087	innate immune response	84	2228	8e-11	1.6e-08	--	--	--	--	296	16142
P	GO:0044262	cellular carbohydrate metabolic process	158	2228	8.3e-11	1.6e-08	--	--	--	--	681	16142
P	GO:0006955	immune response	91	2228	8.9e-11	1.6e-08	--	--	--	--	331	16142
P	GO:0002376	immune system process	91	2228	1.1e-10	1.9e-08	--	--	--	--	332	16142
P	GO:0044283	small molecule biosynthetic process	178	2228	1.4e-10	2.5e-08	--	--	--	--	796	16142
P	GO:0009625	response to insect	21	2228	6.3e-10	1.1e-07	--	--	--	--	36	16142
P	GO:0009814	defense response, incompatible interaction	51	2228	6.9e-10	1.2e-07	--	--	--	--	152	16142
P	GO:0034637	cellular carbohydrate biosynthetic process	80	2228	7.7e-10	1.3e-07	--	--	--	--	289	16142
P	GO:0005975	carbohydrate metabolic process	194	2228	8.9e-10	1.4e-07	61	611	2.9e-05	0.0073	905	16142
P	GO:0009962	regulation of flavonoid biosynthetic process	12	2228	3.4e-09	5.4e-07	--	--	--	--	14	16142
P	GO:0009718	anthocyanin biosynthetic process	16	2228	4.4e-09	6.8e-07	--	--	--	--	24	16142
P	GO:0046283	anthocyanin metabolic process	21	2228	4.6e-09	6.9e-07	--	--	--	--	39	16142
P	GO:0009627	systemic acquired resistance	27	2228	5.3e-09	7.9e-07	--	--	--	--	60	16142
P	GO:0009743	response to carbohydrate stimulus	67	2228	1.4e-08	2e-06	--	--	--	--	241	16142
P	GO:0043455	regulation of secondary metabolic process	21	2228	1.5e-08	2.1e-06	--	--	--	--	41	16142
P	GO:0042430	indole and derivative metabolic process	28	2228	4.5e-08	6.2e-06	--	--	--	--	69	16142
P	GO:0009719	response to endogenous stimulus	259	2228	6.4e-08	8.8e-06	--	--	--	--	1343	16142
P	GO:0016051	carbohydrate biosynthetic process	83	2228	1.3e-07	1.8e-05	--	--	--	--	338	16142
P	GO:0042434	indole derivative metabolic process	27	2228	1.3e-07	1.8e-05	--	--	--	--	68	16142
P	GO:0031667	response to nutrient levels	43	2228	1.9e-07	2.5e-05	--	--	--	--	139	16142
P	GO:0009626	plant-type hypersensitive response	29	2228	2.5e-07	3.1e-05	--	--	--	--	78	16142
P	GO:0034050	host programmed cell death induced by symbiont	29	2228	3.4e-07	4.2e-05	--	--	--	--	79	16142
P	GO:0042435	indole derivative biosynthetic process	21	2228	7e-07	8.6e-05	--	--	--	--	49	16142
P	GO:0023052	signaling	289	2228	7.6e-07	9.2e-05	--	--	--	--	1569	16142
P	GO:0009628	response to abiotic stimulus	305	2228	7.7e-07	9.2e-05	--	--	--	--	1668	16142
P	GO:0042440	pigment metabolic process	44	2228	8.8e-07	0.0001	--	--	--	--	151	16142
P	GO:0009963	positive regulation of flavonoid biosynthetic process	7	2228	9.6e-07	0.00011	--	--	--	--	7	16142
P	GO:0009991	response to extracellular stimulus	47	2228	1.7e-06	0.00019	--	--	--	--	169	16142
P	GO:0006979	response to oxidative stress	81	2228	1.8e-06	0.0002	--	--	--	--	348	16142
P	GO:0006468	protein amino acid phosphorylation	135	2228	1.9e-06	0.00021	--	--	--	--	655	16142
P	GO:0009074	aromatic amino acid family catabolic process	9	2228	2.7e-06	0.00028	5	611	5e-05	0.0081	12	16142
P	GO:0010120	camalexin biosynthetic process	9	2228	2.7e-06	0.00028	--	--	--	--	12	16142
P	GO:0052317	camalexin metabolic process	9	2228	2.7e-06	0.00028	--	--	--	--	12	16142
P	GO:0009737	response to abscisic acid stimulus	107	2228	2.7e-06	0.00028	--	--	--	--	497	16142
P	GO:0031669	cellular response to nutrient levels	37	2228	3.3e-06	0.00034	--	--	--	--	124	16142
P	GO:0012501	programmed cell death	38	2228	3.5e-06	0.00035	--	--	--	--	129	16142
P	GO:0042594	response to starvation	35	2228	3.7e-06	0.00037	--	--	--	--	115	16142
P	GO:0055114	oxidation reduction	199	2228	4.7e-06	0.00046	68	611	3.8e-05	0.0073	1050	16142
P	GO:0044281	small molecule metabolic process	315	2228	5.1e-06	0.00049	--	--	--	--	1770	16142
P	GO:0016036	cellular response to phosphate starvation	22	2228	6.2e-06	0.0006	--	--	--	--	59	16142
P	GO:0006629	lipid metabolic process	151	2228	6.3e-06	0.0006	--	--	--	--	765	16142
P	GO:0031540	regulation of anthocyanin biosynthetic process	7	2228	6.8e-06	0.00063	--	--	--	--	8	16142
P	GO:0042431	indole metabolic process	9	2228	7.8e-06	0.00067	--	--	--	--	13	16142
P	GO:0009700	indole phytoalexin biosynthetic process	9	2228	7.8e-06	0.00067	--	--	--	--	13	16142
P	GO:0046217	indole phytoalexin metabolic process	9	2228	7.8e-06	0.00067	--	--	--	--	13	16142
P	GO:0009683	indoleacetic acid metabolic process	9	2228	7.8e-06	0.00067	--	--	--	--	13	16142
P	GO:0052315	phytoalexin biosynthetic process	9	2228	7.8e-06	0.00067	--	--	--	--	13	16142
P	GO:0052314	phytoalexin metabolic process	9	2228	7.8e-06	0.00067	--	--	--	--	13	16142
P	GO:0008219	cell death	45	2228	7.9e-06	0.00067	--	--	--	--	168	16142
P	GO:0016265	death	45	2228	7.9e-06	0.00067	--	--	--	--	168	16142
P	GO:0006796	phosphate metabolic process	207	2228	8e-06	0.00067	71	611	3.7e-05	0.0073	1108	16142
P	GO:0006793	phosphorus metabolic process	207	2228	8.5e-06	0.0007	71	611	3.8e-05	0.0073	1109	16142
P	GO:0009267	cellular response to starvation	33	2228	9.6e-06	0.00078	--	--	--	--	110	16142
P	GO:0009056	catabolic process	217	2228	1.2e-05	0.00097	--	--	--	--	1177	16142
P	GO:0006970	response to osmotic stress	117	2228	1.2e-05	0.00096	--	--	--	--	572	16142
P	GO:0006820	anion transport	28	2228	1.3e-05	0.001	--	--	--	--	88	16142
P	GO:0071496	cellular response to external stimulus	42	2228	1.6e-05	0.0012	--	--	--	--	157	16142
P	GO:0031668	cellular response to extracellular stimulus	41	2228	1.9e-05	0.0015	--	--	--	--	153	16142
P	GO:0009651	response to salt stress	105	2228	2.5e-05	0.0019	--	--	--	--	511	16142
P	GO:0002239	response to oomycetes	15	2228	2.7e-05	0.002	--	--	--	--	35	16142
P	GO:0031407	oxylipin metabolic process	16	2228	2.8e-05	0.0021	--	--	--	--	39	16142
P	GO:0015698	inorganic anion transport	19	2228	3.6e-05	0.0027	--	--	--	--	52	16142
P	GO:0009684	indoleacetic acid biosynthetic process	8	2228	3.9e-05	0.0029	--	--	--	--	12	16142
P	GO:0046148	pigment biosynthetic process	34	2228	3.9e-05	0.0029	--	--	--	--	122	16142
P	GO:0031347	regulation of defense response	43	2228	4e-05	0.0029	--	--	--	--	168	16142
P	GO:0006559	L-phenylalanine catabolic process	6	2228	4.3e-05	0.003	--	--	--	--	7	16142
P	GO:0010439	regulation of glucosinolate biosynthetic process	6	2228	4.3e-05	0.003	--	--	--	--	7	16142
P	GO:0006811	ion transport	83	2228	5e-05	0.0034	--	--	--	--	391	16142
P	GO:0071446	cellular response to salicylic acid stimulus	17	2228	5.6e-05	0.0038	--	--	--	--	45	16142
P	GO:0009695	jasmonic acid biosynthetic process	11	2228	5.7e-05	0.0038	--	--	--	--	22	16142
P	GO:0031408	oxylipin biosynthetic process	14	2228	5.7e-05	0.0038	--	--	--	--	33	16142
P	GO:0080134	regulation of response to stress	47	2228	8e-05	0.0053	--	--	--	--	194	16142
P	GO:0044271	cellular nitrogen compound biosynthetic process	85	2228	8.8e-05	0.0058	--	--	--	--	409	16142
P	GO:0010035	response to inorganic substance	118	2228	9e-05	0.0059	--	--	--	--	605	16142
P	GO:0007165	signal transduction	213	2228	9.1e-05	0.0059	--	--	--	--	1192	16142
P	GO:0005984	disaccharide metabolic process	18	2228	9.7e-05	0.0062	--	--	--	--	51	16142
P	GO:0009694	jasmonic acid metabolic process	12	2228	0.00011	0.0071	--	--	--	--	27	16142
P	GO:0009816	defense response to bacterium, incompatible interaction	15	2228	0.00012	0.0076	--	--	--	--	39	16142
P	GO:0015711	organic anion transport	10	2228	0.00012	0.0077	--	--	--	--	20	16142
P	GO:0023060	signal transmission	214	2228	0.00012	0.0077	--	--	--	--	1205	16142
P	GO:0009723	response to ethylene stimulus	56	2228	0.00013	0.0077	--	--	--	--	247	16142
P	GO:0009414	response to water deprivation	64	2228	0.00013	0.0077	--	--	--	--	292	16142
P	GO:0023046	signaling process	214	2228	0.00013	0.0079	--	--	--	--	1206	16142
P	GO:0046394	carboxylic acid biosynthetic process	92	2228	0.00014	0.0083	--	--	--	--	456	16142
P	GO:0032787	monocarboxylic acid metabolic process	90	2228	0.00014	0.0083	--	--	--	--	444	16142
P	GO:0006857	oligopeptide transport	17	2228	0.00014	0.0083	--	--	--	--	48	16142
P	GO:0016053	organic acid biosynthetic process	92	2228	0.00014	0.0083	--	--	--	--	456	16142
P	GO:0015833	peptide transport	17	2228	0.00014	0.0083	--	--	--	--	48	16142
P	GO:0009411	response to UV	30	2228	0.00014	0.0082	--	--	--	--	109	16142
P	GO:0019439	aromatic compound catabolic process	11	2228	0.00015	0.0088	--	--	--	--	24	16142
P	GO:0006112	energy reserve metabolic process	9	2228	0.00016	0.0088	--	--	--	--	17	16142
P	GO:0005977	glycogen metabolic process	9	2228	0.00016	0.0088	--	--	--	--	17	16142
P	GO:0002229	defense response to oomycetes	12	2228	0.00017	0.0095	--	--	--	--	28	16142
P	GO:0005985	sucrose metabolic process	12	2228	0.00017	0.0095	--	--	--	--	28	16142
P	GO:0051716	cellular response to stimulus	273	2228	0.00019	0.01	--	--	--	--	1591	16142
P	GO:0051553	flavone biosynthetic process	7	2228	0.00019	0.01	--	--	--	--	11	16142
P	GO:0016042	lipid catabolic process	40	2228	0.00019	0.01	--	--	--	--	163	16142
P	GO:0010224	response to UV-B	21	2228	0.00019	0.01	--	--	--	--	67	16142
P	GO:0009725	response to hormone stimulus	220	2228	0.0002	0.01	--	--	--	--	1253	16142
P	GO:0009658	chloroplast organization	--	--	--	--	17	611	3.7e-05	0.0073	143	16142
P	GO:0009902	chloroplast relocation	--	--	--	--	6	611	7e-06	0.0022	14	16142
P	GO:0051667	establishment of plastid localization	--	--	--	--	6	611	7e-06	0.0022	14	16142
P	GO:0016310	phosphorylation	--	--	--	--	63	611	5e-05	0.0081	962	16142
P	GO:0015979	photosynthesis	--	--	--	--	24	611	3.7e-06	0.0022	216	16142
P	GO:0019684	photosynthesis, light reaction	--	--	--	--	16	611	6.8e-06	0.0022	113	16142
P	GO:0009767	photosynthetic electron transport chain	--	--	--	--	9	611	4.3e-05	0.0078	45	16142
P	GO:0051644	plastid localization	--	--	--	--	6	611	7e-06	0.0022	14	16142
P	GO:0010109	regulation of photosynthesis	--	--	--	--	9	611	2.8e-06	0.0022	33	16142
P	GO:0009416	response to light stimulus	--	--	--	--	48	611	2.4e-05	0.007	655	16142
P	GO:0009314	response to radiation	--	--	--	--	48	611	6.4e-05	0.0097	682	16142
